# Supplementary material for: The Transcriptome of Leishmania major Developmental Stages in Their Natural Sand Fly Vector
Source: mBio. 2017 Apr 4;8(2):e00029-17. doi: 10.1128/mBio.00029-17 (PMC5380837; doi:10.1128/mBio.00029-17)
Supplement: DATA SET S1 [file mbo002173254sd1.xls]

## Sheet: PP Vs AM
DEG foodpadA sandfly2 nocorrection
ID	Product Description	adj.P.Val	logFC	FC	Predicted GO Function	Predicted GO Process
LmjF.12.1040	surface antigen protein putative	1.2471e-10	4.38099	20.8358	null	null
LmjF.12.1020	surface antigen protein putative	2.38081e-10	4.30327	19.7431	null	null
LmjF.33.0610	hypothetical protein conserved	1.43162e-06	4.27444	19.3524	null	null
LmjF.30.2850	hypothetical protein conserved	1.40894e-06	4.27237	19.3247	null	null
LmjF.12.0780	surface antigen protein 2 precursor	1.85926e-06	4.15715	17.8414	null	null
LmjF.33.1070	hypothetical protein unknown function	0.00339046	4.04391	16.4944	null	null
LmjF.36.3620	hypothetical protein conserved	2.41179e-06	3.76023	13.5501	null	null
LmjF.12.0860	surface antigen protein putative	1.43137e-11	3.6892	12.8991	null	null
LmjF.12.1060	surface antigen protein putative	2.06331e-10	3.68501	12.8617	null	null
LmjF.12.0920	promastigote surface antigen protein PSA	5.982e-11	3.6566	12.6109	null	null
LmjF.02.0550	hypothetical protein unknown function	0.000194916	3.65506	12.5975	null	null
LmjF.20.1310	small myristoylated protein-1 (SMP-1)	0.00127793	3.63403	12.4152	null	null
LmjF.12.0940	promastigote surface antigen protein 2 PSA2	1.56618e-10	3.5918	12.057	null	null
LmjF.12.0910	promastigote surface antigen protein PSA	8.61623e-11	3.57257	11.8974	null	null
LmjF.31.3180	histone H4	3.69592e-08	3.55945	11.7896	DNA binding protein heterodimerization activity	nucleosome assembly
LmjF.16.1425	paraflagellar rod protein 2C	2.17923e-08	3.54455	11.6685	calmodulin binding	null
LmjF.17.0890	hypothetical protein conserved (META1)	1.45514e-06	3.52764	11.5325	null	null
LmjF.16.1427	paraflagellar rod protein 2C	3.01208e-08	3.50456	11.3496	calmodulin binding	null
LmjF.36.0020	histone H4	1.81202e-07	3.49925	11.3079	DNA binding protein heterodimerization activity	nucleosome assembly
LmjF.36.4230	paraflagellar rod component putative	8.8052e-10	3.45892	10.9961	null	null
LmjF.25.2450	histone H4	4.40743e-09	3.45674	10.9795	DNA binding protein heterodimerization activity	nucleosome assembly
LmjF.16.1430	paraflagellar rod protein 2C	4.71196e-08	3.43507	10.8158	calmodulin binding	null
LmjF.12.0810	promastigote surface antigen protein 2 PSA2	1.40393e-05	3.40781	10.6133	null	null
LmjF.33.0808	beta tubulin	7.09781e-06	3.38359	10.4367	GTP binding GTPase activity	GTP catabolic process protein polymerization
LmjF.12.0400	3 -nucleotidase/nuclease putative	5.2903e-05	3.3628	10.2874	endonuclease activity nucleic acid binding	DNA catabolic process
LmjF.34.1410	d-isomer specific 2-hydroxyacid dehydrogenase- like protein	3.80721e-08	3.3607	10.2724	cofactor binding	oxidation-reduction process
LmjF.34.1520	hypothetical protein conserved	1.0732e-06	3.32657	10.0322	null	null
LmjF.18.1640	hypothetical protein conserved	9.41075e-07	3.3216	9.99775	null	null
LmjF.29.1750	paraflagellar rod protein 1D putative	1.41105e-07	3.29265	9.79909	calmodulin binding	null
LmjF.33.0810	beta tubulin	0.000507212	3.28848	9.7708	GTP binding GTPase activity	GTP catabolic process protein polymerization
LmjF.33.0800	beta tubulin	0.000490536	3.26062	9.58393	GTP binding GTPase activity	GTP catabolic process protein polymerization
LmjF.36.4780	paraflagellar rod component putative	3.84682e-05	3.25716	9.56101	null	null
LmjF.33.0819	beta tubulin	1.83843e-06	3.24664	9.49151	GTP binding GTPase activity	GTP catabolic process protein polymerization
LmjF.21.0015	histone H4	1.6421e-07	3.20105	9.19627	DNA binding protein heterodimerization activity	nucleosome assembly
LmjF.04.1030	hypothetical protein conserved	1.49449e-05	3.13268	8.77063	null	null
LmjF.23.1020	hypothetical protein unknown function	3.06055e-05	3.12618	8.73122	null	null
LmjF.24.1560	hypothetical protein conserved	1.27347e-08	3.11536	8.66597	null	null
LmjF.34.3640	hypothetical protein conserved	0.0275308	3.1107	8.638	null	null
LmjF.12.1000	promastigote surface antigen protein 2 PSA2	2.32601e-10	3.09637	8.55262	null	null
LmjF.33.0798	beta tubulin	8.59812e-06	3.07622	8.43402	GTP binding GTPase activity	GTP catabolic process protein polymerization
LmjF.32.1680	hypothetical protein conserved	0.000531537	3.07433	8.42299	null	null
LmjF.33.0814	beta tubulin	0.000937049	3.07382	8.41998	GTP binding GTPase activity	GTP catabolic process protein polymerization
LmjF.12.0960	surface antigen protein 2 putative	3.33801e-06	3.0587	8.33222	null	null
LmjF.16.0600	histone H3 putative	5.57688e-06	3.02905	8.16273	DNA binding protein heterodimerization activity	nucleosome assembly
LmjF.29.1760	paraflagellar rod protein 1D putative	2.39596e-06	3.02235	8.1249	calmodulin binding	null
LmjF.33.0794	beta tubulin	3.03901e-08	3.00843	8.04689	GTP binding GTPase activity	GTP catabolic process protein polymerization
LmjF.20.0150	hypothetical protein	2.80911e-06	2.99986	7.99925	null	null
LmjF.33.0804	beta tubulin	8.70681e-06	2.9927	7.9596	GTP binding GTPase activity	GTP catabolic process protein polymerization
LmjF.31.2150	prostaglandin f2-alpha synthase/D-arabinose dehydrogenase (PGFS)	1.81202e-07	2.98639	7.92486	null	null
LmjF.12.0980	promastigote surface antigen protein 2 PSA2	1.87293e-09	2.98544	7.91964	null	null
LmjF.33.0816	beta tubulin	2.03911e-05	2.97528	7.86411	GTP binding GTPase activity	GTP catabolic process protein polymerization
LmjF.33.0796	beta tubulin	0.000194054	2.94682	7.71045	GTP binding GTPase activity	GTP catabolic process protein polymerization
LmjF.35.5340	hypothetical protein conserved	9.31993e-07	2.94109	7.67992	microtubule motor activity protein binding	microtubule-based movement
LmjF.34.1030	hypothetical protein conserved	0.0362781	2.92941	7.61798	null	null
LmjF.33.0818	beta tubulin	0.00308058	2.92217	7.57985	GTP binding GTPase activity	GTP catabolic process protein polymerization
LmjF.29.1770	paraflagellar rod protein 1D putative	7.45331e-06	2.91947	7.5657	calmodulin binding	null
LmjF.16.0920	flagellar calcium-binding protein putative	0.00152289	2.91872	7.56176	calcium ion binding	null
LmjF.02.0600	ARP2/3 complex subunit putative	0.0404609	2.91793	7.5576	null	actin filament polymerization
LmjF.16.0210	mitochondrial ornithine transporter 1-like protein	0.0181168	2.90465	7.48837	null	null
LmjF.03.0140	hypothetical protein conserved	0.0335906	2.89435	7.4351	null	null
LmjF.02.0020	histone H4	1.27347e-08	2.88193	7.37137	DNA binding protein heterodimerization activity	nucleosome assembly
LmjF.33.0812	beta tubulin	0.000741407	2.85043	7.21215	GTP binding GTPase activity	GTP catabolic process protein polymerization
LmjF.12.0830	surface antigen protein 2 putative	8.17856e-05	2.78928	6.91284	null	null
LmjF.28.0590	hypothetical protein unknown function	0.0116678	2.78732	6.90345	null	null
LmjF.35.2160	adenine aminohydrolase (AAH)	3.61513e-05	2.77899	6.86371	deaminase activity	purine ribonucleoside monophosphate biosynthetic process
LmjF.02.0310	hypothetical protein conserved	1.05475e-06	2.76604	6.80239	null	null
LmjF.07.0025	hypothetical protein conserved	4.71733e-06	2.73647	6.66439	histone-lysine N-methyltransferase activity	null
LmjF.12.0890	surface antigen protein 2 putative	6.46957e-07	2.70322	6.51252	null	null
LmjF.35.1310	histone H4	0.00323671	2.68931	6.45003	DNA binding protein heterodimerization activity	nucleosome assembly
LmjF.19.0530	hypothetical protein conserved	0.0118929	2.67699	6.39518	null	null
LmjF.32.0477	hypothetical protein conserved	0.000146201	2.66828	6.3567	null	null
LmjF.16.0570	histone H3	3.83435e-05	2.65701	6.30723	DNA binding protein heterodimerization activity	nucleosome assembly
LmjF.20.1230	hypothetical protein conserved	0.0192529	2.65189	6.2849	null	null
LmjF.11.0570	argonaute like protein (pseudogene)	0.0265006	2.63705	6.22058	null	null
LmjF.35.0980	aldose 1-epimerase-like protein	0.000627643	2.62441	6.16634	carbohydrate binding catalytic activity isomerase activity	carbohydrate metabolic process
LmjF.33.0806	beta tubulin	0.00511889	2.61086	6.10869	GTP binding GTPase activity	GTP catabolic process protein polymerization
LmjF.14.1220	hypothetical protein conserved	4.71733e-06	2.55939	5.89457	null	null
LmjF.23.1440	hypothetical protein unknown function	0.00195695	2.55844	5.89072	null	null
LmjF.35.0640	beta-fructofuranosidase-like protein	5.40529e-07	2.54913	5.85281	null	carbohydrate metabolic process
LmjF.12.1070	surface antigen protein 2 putative	1.21885e-05	2.53558	5.79808	null	null
LmjF.33.0802	beta tubulin	0.00820822	2.53365	5.79033	GTP binding GTPase activity	GTP catabolic process protein polymerization
LmjF.12.1090	surface antigen protein putative	1.27347e-08	2.48502	5.59843	null	null
LmjF.12.0850	surface antigen protein 2 putative	8.06784e-06	2.47714	5.56792	null	null
LmjF.34.1400	d-isomer specific 2-hydroxyacid dehydrogenase- protein	0.000206977	2.47442	5.55743	cofactor binding	oxidation-reduction process
LmjF.19.0520	hypothetical protein conserved	0.00997838	2.46862	5.53515	null	null
LmjF.05.0040	paraflagellar rod component par4 putative	6.51793e-07	2.4567	5.48961	null	null
LmjF.09.1520	hypothetical protein conserved	4.03901e-05	2.45329	5.47665	null	null
LmjF.27.0510	calpain-like cysteine peptidase putative	1.06415e-06	2.45147	5.46972	calcium-dependent cysteine-type endopeptidase activity	proteolysis
LmjF.22.1150	hypothetical protein conserved	0.0333191	2.44961	5.46267	ATP binding protein kinase activity	protein phosphorylation
LmjF.35.0015	histone H4 putative pseudogene	0.00204629	2.42226	5.36011	DNA binding protein heterodimerization activity	nucleosome assembly
LmjF.33.1140	hypothetical protein conserved	9.31993e-07	2.42016	5.35231	null	null
LmjF.33.0820	beta tubulin	0.00940309	2.39447	5.25784	GTP binding GTPase activity	GTP catabolic process protein polymerization
LmjF.10.0870	histone H3	8.59812e-06	2.39369	5.255	DNA binding protein heterodimerization activity	nucleosome assembly
LmjF.24.0100	hypothetical protein conserved	0.00251148	2.39293	5.25225	null	null
LmjF.09.0930	calmodulin putative	0.00377253	2.37577	5.19014	calcium ion binding	null
LmjF.33.0990	hypothetical protein unknown function	0.0118765	2.37089	5.17261	null	null
LmjF.16.0940	dynein light chain putative	0.00130219	2.35878	5.12935	null	microtubule-based process
LmjF.12.0905	hypothetical protein	9.13287e-08	2.35508	5.11623	null	null
LmjF.18.1080	protein kinase A catalytic subunit (PKAC1)	0.0273717	2.35443	5.11391	ATP binding protein kinase activity protein serine/threonine kinase activity protein tyrosine kinase activity	protein phosphorylation
LmjF.14.0850	small myristoylated protein-3 putative (SMP-3)	0.00065882	2.34708	5.08795	null	null
LmjF.32.0730	hypothetical protein conserved	1.80574e-05	2.33605	5.04919	protein binding	null
LmjF.35.0650	hypothetical protein unknown function	2.00988e-05	2.33594	5.0488	null	null
LmjF.29.1720	histone H2A putative	9.31993e-07	2.33336	5.03979	DNA binding protein heterodimerization activity	nucleosome assembly
LmjF.12.0740	surface antigen protein putative	8.59812e-06	2.32241	5.00166	null	null
LmjF.32.1910	hypothetical protein conserved	0.0015718	2.3211	4.99714	null	null
LmjF.10.0970	hypothetical protein unknown function	0.000902996	2.31786	4.9859	null	null
LmjF.29.1730	histone H2A putative	0.000491393	2.29665	4.91315	DNA binding protein heterodimerization activity	nucleosome assembly
LmjF.36.2360	tyrosine aminotransferase (TAT)	0.0068048	2.28729	4.88137	pyridoxal phosphate binding transaminase activity	biosynthetic process cellular amino acid metabolic process
LmjF.31.0090	hypothetical protein conserved	1.43162e-06	2.28022	4.85752	null	null
LmjF.18.1300	hypothetical protein conserved	0.0147427	2.27099	4.82654	null	null
LmjF.33.0210	hypothetical protein unknown function	0.0116947	2.267	4.81321	null	null
LmjF.31.2310	3 -nucleotidase/nuclease precursor putative	0.0153322	2.26668	4.81214	endonuclease activity nucleic acid binding	DNA catabolic process
LmjF.33.3240	h1 histone-like protein	0.0277306	2.26006	4.7901	null	null
LmjF.12.0760	surface antigen protein 2 putative	9.31378e-07	2.24944	4.75497	null	null
LmjF.36.5110	hypothetical protein conserved	0.00239135	2.24516	4.74091	null	null
LmjF.11.0570	argonaute like protein (pseudogene)	0.0082668	2.24226	4.73137	null	null
LmjF.32.1760	hypothetical protein conserved	0.0225556	2.22739	4.68286	null	null
LmjF.23.0690	3-ketoacyl-CoA thiolase putative	2.86889e-06	2.21926	4.65656	catalytic activity	metabolic process
LmjF.20.0030	histone-lysine N-methyltransferase putative (DOT1)	7.14667e-05	2.20368	4.60653	histone-lysine N-methyltransferase activity	null
LmjF.08.0890	mitochondrial DNA polymerase beta	0.0404605	2.19869	4.59061	DNA binding DNA-directed DNA polymerase activity catalytic activity nucleotidyltransferase activity	null
LmjF.10.0260	hypothetical protein conserved	0.0130087	2.1955	4.58049	null	null
LmjF.07.1160	amino acid transporter putative (AAT19)	4.05484e-06	2.19039	4.56428	null	null
LmjF.05.1100	hypothetical protein conserved	0.000434071	2.16756	4.49264	null	null
LmjF.26.1340	DNA ligase k alpha putative	1.09302e-05	2.16467	4.48365	ATP binding DNA ligase (ATP) activity	DNA recombination DNA repair
LmjF.36.2590	membrane-bound acid phosphatase 2 putative	0.000784715	2.15355	4.4492	acid phosphatase activity	null
LmjF.09.1510	hypothetical protein conserved	1.24819e-06	2.12533	4.36304	null	null
LmjF.19.0050	histone H2B	2.60407e-05	2.11158	4.32163	DNA binding protein heterodimerization activity	nucleosome assembly
LmjF.18.1580	nonspecific nucleoside hydrolase (NH)	0.0015948	2.1051	4.30228	null	null
LmjF.36.3180	receptor-type adenylate cyclase a-like protein	7.47007e-05	2.09334	4.26734	phosphorus-oxygen lyase activity	cyclic nucleotide biosynthetic process intracellular signal transduction
LmjF.17.0880	hypothetical protein conserved	0.0005318	2.09112	4.26079	null	null
LmjF.20.1180	calpain-like cysteine peptidase putative	0.000147559	2.09074	4.25965	calcium-dependent cysteine-type endopeptidase activity	proteolysis
LmjF.23.0200	endoribonuclease L-PSP (pb5) putative	4.68782e-06	2.0882	4.25217	null	null
LmjF.34.1230	hypothetical protein conserved	0.0108735	2.08738	4.24976	phosphorus-oxygen lyase activity	cyclic nucleotide biosynthetic process intracellular signal transduction
LmjF.09.0530	leucine-rich repeat protein putative	4.49343e-05	2.08519	4.2433	null	null
LmjF.34.0560	hypothetical protein conserved	1.84961e-05	2.08503	4.24284	null	null
LmjF.09.0210	hypothetical protein conserved	0.000587754	2.07889	4.22483	null	null
LmjF.29.1000	hypothetical protein conserved	0.000242322	2.07279	4.207	null	null
LmjF.09.0910	calmodulin putative	0.0193613	2.05949	4.1684	calcium ion binding	null
LmjF.10.0460	GP63 leishmanolysin (GP63-1)	0.00113583	2.04877	4.13752	metalloendopeptidase activity zinc ion binding	cell adhesion proteolysis
LmjF.24.1980	STOP axonemal protein putative	4.91946e-05	2.04458	4.12554	null	null
LmjF.32.3320	cyclin 6 putative (CYC6)	4.99299e-05	2.04295	4.12086	protein kinase binding	regulation of cell cycle regulation of cyclin-dependent protein kinase activity
LmjF.31.0720	hypothetical protein conserved	0.040018	2.03807	4.10696	null	transmembrane transport
LmjF.32.2040	hypothetical protein conserved	0.000161237	2.0368	4.10333	null	null
LmjF.09.1320	paraflagellar rod component putative	0.0335906	2.03366	4.09442	calmodulin binding	null
LmjF.34.1530	hypothetical protein conserved	0.00305533	2.03268	4.09163	null	null
LmjF.29.2440	hypothetical protein conserved	0.00765894	2.03036	4.08506	null	signal transduction
LmjF.34.2820	regulatory subunit of protein kinase a-like protein	0.000121985	2.02944	4.08246	null	null
LmjF.29.0350	hypothetical protein conserved	2.01928e-05	2.02783	4.07792	null	null
LmjF.17.0870	META domain containing protein (META2)	1.40826e-05	2.02696	4.07545	null	null
LmjF.11.1310	hypothetical protein conserved	0.000162151	2.0261	4.07302	binding protein binding	null
LmjF.29.1030	hypothetical protein conserved	0.00204629	2.01924	4.05369	null	null
LmjF.36.4260	hypothetical protein conserved	0.00073111	2.0155	4.04319	null	null
LmjF.29.1170	hypothetical protein conserved	0.0005311	2.01427	4.03977	null	null
LmjF.10.0990	histone H3	6.15912e-05	2.01379	4.03841	DNA binding protein heterodimerization activity	nucleosome assembly
LmjF.32.0350	hypothetical protein conserved	2.61643e-05	2.01245	4.03467	null	null
LmjF.30.1250	Pyridoxal kinase putative	0.00761729	2.01217	4.03388	pyridoxal kinase activity	pyridoxal 5 -phosphate salvage
LmjF.35.1460	hypothetical protein conserved	0.0331886	2.00259	4.0072	null	null
LmjF.36.5340	hypothetical protein conserved	1.09302e-05	1.99924	3.9979	null	null
LmjF.33.2020	hypothetical protein unknown function	0.00935978	1.99645	3.99017	null	null
LmjF.14.1160	enolase (ENOL)	2.41179e-06	1.99222	3.97849	magnesium ion binding phosphopyruvate hydratase activity	glycolysis
LmjF.05.0370	hypothetical protein conserved	0.0147427	1.99133	3.97602	null	null
LmjF.12.0995	hypothetical protein	3.15518e-08	1.98432	3.95677	null	null
LmjF.35.2400	hypothetical protein conserved	9.24099e-05	1.97629	3.93481	protein binding	null
LmjF.36.3940	hypothetical protein unknown function	0.0239333	1.97122	3.92099	null	null
LmjF.34.4600	12-Dihydroxy-3-keto-5-methylthiopentene dioxygenase putative	9.34717e-05	1.96627	3.90757	acireductone dioxygenase [iron(II)-requiring] activity	oxidation-reduction process
LmjF.32.0360	hypothetical protein conserved	0.000248813	1.95705	3.88268	null	null
LmjF.32.3250	mitogen-activated protein kinase putative (MPK6)	0.0187392	1.95546	3.8784	ATP binding protein kinase activity protein tyrosine kinase activity	protein phosphorylation
LmjF.35.4010	protein kinase A catalytic subunit isoform 1	0.0188918	1.95335	3.87274	ATP binding protein kinase activity protein serine/threonine kinase activity protein tyrosine kinase activity	protein phosphorylation
LmjF.28.2890	hypothetical protein conserved	0.00323671	1.95271	3.87101	null	null
LmjF.36.3300	hypothetical protein conserved	4.96782e-05	1.95085	3.86603	null	null
LmjF.28.0210	histone H2B variant	0.013762	1.93908	3.8346	DNA binding protein heterodimerization activity	nucleosome assembly
LmjF.32.0160	hypothetical protein unknown function	0.00012191	1.9277	3.80449	null	null
LmjF.19.0080	hypothetical protein conserved	0.000199252	1.924	3.79472	heat shock protein binding	null
LmjF.35.1180	NADH-dependent fumarate reductase putative	0.000241505	1.91071	3.75994	oxidoreductase activity succinate dehydrogenase activity	oxidation-reduction process
LmjF.24.1350	hypothetical protein conserved	0.000544666	1.90443	3.7436	protein binding	null
LmjF.36.2800	hypothetical protein conserved	0.0241328	1.90308	3.74012	null	null
LmjF.29.0760	lipophosphoglycan biosynthetic protein putative (LPG3)	7.78644e-06	1.90129	3.73546	ATP binding unfolded protein binding	protein folding response to stress
LmjF.35.4750	glyceraldehyde-3-phosphate dehydrogenase-like protein	0.000574653	1.90062	3.73373	null	oxidation-reduction process
LmjF.24.0190	hypothetical protein conserved	0.00203515	1.89607	3.72199	binding	null
LmjF.24.0290	hypothetical protein conserved	0.0359237	1.89478	3.71865	protein binding	null
LmjF.30.3360	calmodulin-related protein putative	0.000194054	1.89179	3.71094	calcium ion binding	null
LmjF.15.1450	proliferative cell nuclear antigen (PCNA) putative	0.00152703	1.88736	3.69957	DNA binding DNA polymerase processivity factor activity	regulation of DNA replication
LmjF.36.1360	adenylate kinase putative	0.0445642	1.8865	3.69737	ATP binding nucleobase-containing compound kinase activity nucleotide kinase activity	nucleobase-containing compound metabolic process nucleotide phosphorylation
LmjF.05.1090	double-strand-break repair protein rad21 homolog putative	0.0119428	1.88056	3.68218	protein binding	null
LmjF.03.0970	hypothetical protein conserved	0.000304246	1.87013	3.65566	null	null
LmjF.22.0120	hypothetical protein conserved	0.0171763	1.86816	3.65067	null	null
LmjF.17.0790	polo-like protein kinase putative	0.000784269	1.86687	3.6474	ATP binding protein binding protein kinase activity protein tyrosine kinase activity	protein phosphorylation
LmjF.31.1200	hypothetical protein unknown function	0.0287768	1.86415	3.64053	heme binding	null
LmjF.09.0920	calmodulin putative	0.00708228	1.86267	3.63679	calcium ion binding	null
LmjF.28.0610	dynein heavy chain putative	4.68782e-06	1.85828	3.62574	microtubule motor activity	microtubule-based movement
LmjF.32.3970	cyclic nucleotide-binding protein-like protein	0.00578446	1.85546	3.61867	null	null
LmjF.29.2830	hypothetical protein conserved	0.000199252	1.8526	3.61151	nucleic acid binding	null
LmjF.20.1190	calpain-like cysteine peptidase putative	0.00275687	1.85036	3.6059	calcium-dependent cysteine-type endopeptidase activity	proteolysis
LmjF.27.2050	ribonucleoside-diphosphate reductase small chain putative	0.0143397	1.84911	3.60278	oxidoreductase activity transition metal ion binding	deoxyribonucleoside diphosphate metabolic process oxidation-reduction process
LmjF.29.0990	hypothetical protein conserved	0.000445718	1.84846	3.60116	null	null
LmjF.17.0150	hypothetical protein conserved	0.0382402	1.8435	3.58879	null	null
LmjF.33.2760	hypothetical protein conserved	0.000356776	1.83919	3.5781	null	null
LmjF.13.0390	alpha tubulin	0.000170554	1.83728	3.57337	GTP binding GTPase activity	GTP catabolic process protein polymerization
LmjF.17.0260	hypothetical protein conserved	0.000449529	1.83562	3.56924	null	null
LmjF.21.0130	serine/threonine protein kinase putative	1.40393e-05	1.8213	3.53401	ATP binding phosphorus-oxygen lyase activity protein kinase activity protein tyrosine kinase activity	cyclic nucleotide biosynthetic process intracellular signal transduction protein phosphorylation
LmjF.36.7000	hypothetical protein conserved	0.0001092	1.81218	3.51172	null	null
LmjF.15.1490	hypothetical protein conserved	0.00303081	1.81154	3.51017	null	null
LmjF.11.0550	nucleobase transporter (NT4)	0.00033125	1.80942	3.50501	nucleoside transmembrane transporter activity	transport
LmjF.28.0090	adenylate cyclase-like protein	0.000415782	1.80666	3.49831	heme binding iron ion binding phosphorus-oxygen lyase activity	cyclic nucleotide biosynthetic process intracellular signal transduction
LmjF.13.0340	alpha tubulin	0.000415385	1.79757	3.47635	GTP binding GTPase activity	GTP catabolic process protein polymerization
LmjF.36.5820	mkiaa0324 protein-like protein	0.00708228	1.79702	3.47502	null	null
LmjF.11.0330	PIF1 helicase-like protein putative	0.000382973	1.79645	3.47363	nucleoside-triphosphatase activity nucleotide binding	null
LmjF.30.2050	ferric reductase transmembrane protein-like protein	0.0285488	1.79363	3.46686	null	null
LmjF.15.1280	hypothetical protein conserved	0.000108524	1.78764	3.4525	protein binding	null
LmjF.36.6300	glucose transporter lmgt1	1.02511e-05	1.77682	3.4267	transmembrane transporter activity	transmembrane transport
LmjF.32.0470	hypothetical protein conserved	7.01847e-06	1.77441	3.42097	null	null
LmjF.23.0542	hypothetical protein	0.0160601	1.76674	3.40285	null	null
LmjF.16.0900	hypothetical protein conserved	7.69129e-05	1.76652	3.40232	null	null
LmjF.09.1140	hypothetical protein conserved	0.0413025	1.76538	3.39964	null	null
LmjF.30.3190	3-hydroxy-3-methylglutaryl-CoA reductase (HMGR)	0.00056866	1.76409	3.39661	NADP binding coenzyme binding hydroxymethylglutaryl-CoA reductase (NADPH) activity	coenzyme A metabolic process isoprenoid biosynthetic process oxidation-reduction process
LmjF.24.1315	cyclophilin 8 putative (CYP8)	0.00368827	1.76108	3.38952	peptidyl-prolyl cis-trans isomerase activity	protein folding
LmjF.30.0900	hypothetical protein conserved	0.00182141	1.75769	3.38157	null	null
LmjF.06.0440	hypothetical protein conserved	0.00240045	1.7561	3.37783	protein binding	null
LmjF.20.1185	calpain-like cysteine peptidase putative	0.000548455	1.75259	3.36963	calcium-dependent cysteine-type endopeptidase activity	proteolysis
LmjF.21.0380	hypothetical protein conserved	0.000742955	1.75184	3.36788	null	null
LmjF.29.2810	ribonuclease inhibitor-like protein	5.79958e-05	1.74875	3.36067	null	null
LmjF.31.1130	N-acyl-L-amino acid amidohydrolase putative	0.000308851	1.74631	3.355	hydrolase activity	metabolic process
LmjF.36.1380	hypothetical protein conserved	0.00094185	1.74425	3.3502	binding catalytic activity	null
LmjF.34.0410	hypothetical protein conserved	0.00218802	1.74321	3.3478	null	null
LmjF.16.1470	kinesin putative	2.38865e-06	1.73884	3.33767	ATP binding microtubule motor activity	microtubule-based movement
LmjF.30.3310	hypothetical protein conserved	0.0160212	1.73036	3.3181	null	null
LmjF.32.3150	hypothetical protein conserved	1.48047e-05	1.72897	3.31491	protein binding	null
LmjF.27.2290	acyl-CoA oxidase putative	0.0153322	1.72755	3.31164	acyl-CoA oxidase activity	fatty acid beta-oxidation metabolic process oxidation-reduction process
LmjF.36.3950	hypothetical protein conserved	0.00428469	1.72624	3.30865	null	null
LmjF.36.6290	glucose transporter lmgt2	1.85548e-05	1.72084	3.29629	transmembrane transporter activity	transmembrane transport
LmjF.32.1930	hypothetical protein conserved	0.000507212	1.71823	3.29032	null	null
LmjF.36.4910	hypothetical protein conserved	0.00162629	1.71511	3.28321	null	null
LmjF.36.2070	hypothetical protein conserved	0.000528252	1.71428	3.28133	protein binding	null
LmjF.27.2305	hypothetical protein conserved	0.0230739	1.713	3.27842	null	null
LmjF.13.0320	alpha tubulin	0.000389868	1.70936	3.27016	GTP binding GTPase activity	GTP catabolic process protein polymerization
LmjF.04.1020	hypothetical protein conserved	3.14305e-05	1.70496	3.2602	null	null
LmjF.35.0970	aldose 1-epimerase putative	0.00244379	1.70451	3.25918	carbohydrate binding catalytic activity isomerase activity	carbohydrate metabolic process
LmjF.33.0950	hypothetical protein conserved	0.00015059	1.70409	3.25824	protein binding	null
LmjF.36.0670	hypothetical protein conserved	0.0175946	1.70327	3.25639	null	null
LmjF.13.0380	alpha tubulin	0.000466676	1.70033	3.24975	GTP binding GTPase activity	GTP catabolic process protein polymerization
LmjF.34.2940	hypothetical protein conserved	0.00029993	1.69237	3.23187	null	null
LmjF.34.3250	putative pyruvate/indole-pyruvate carboxylase putative	0.0493426	1.69023	3.22707	catalytic activity magnesium ion binding thiamine pyrophosphate binding	null
LmjF.31.3150	hypothetical protein conserved	7.78644e-06	1.68992	3.22639	protein binding	null
LmjF.22.1620	hypothetical protein conserved	5.9125e-05	1.68567	3.2169	null	null
LmjF.13.0350	alpha tubulin	0.00274722	1.68199	3.2087	GTP binding GTPase activity	GTP catabolic process protein polymerization
LmjF.35.5080	hypothetical protein conserved	0.0300049	1.679	3.20206	null	null
LmjF.10.0465	GP63 leishmanolysin (GP63-2)	0.0118098	1.67826	3.20041	metalloendopeptidase activity zinc ion binding	cell adhesion proteolysis
LmjF.19.0560	hypothetical protein conserved	5.59975e-05	1.67491	3.193	null	null
LmjF.05.0070	dynein light chain putative	0.00191862	1.67395	3.19088	null	microtubule-based process
LmjF.32.3870	myosin XXI	0.00145693	1.67332	3.18947	ATP binding motor activity protein binding	null
LmjF.32.2660	L-Lysine transport protein putative (AAT16)	0.0283499	1.66027	3.16075	null	null
LmjF.11.0610	hypothetical protein conserved	0.000695993	1.65946	3.15899	null	null
LmjF.25.1170	ATPase beta subunit putative	0.000245576	1.65848	3.15684	ATP binding nucleoside-triphosphatase activity nucleotide binding	ATP hydrolysis coupled proton transport ATP metabolic process ATP synthesis coupled proton transport proton transport
LmjF.32.1980	hypothetical protein conserved	0.00174881	1.65847	3.15682	null	null
LmjF.26.2570	protein kinase putative	0.0161432	1.65809	3.15598	ATP binding protein kinase activity protein tyrosine kinase activity	protein phosphorylation
LmjF.22.1280	hypothetical protein unknown function	0.0119307	1.65622	3.1519	null	null
LmjF.32.0840	hypothetical protein conserved	0.000415385	1.6534	3.14575	null	null
LmjF.24.0160	hypothetical protein conserved	0.00420146	1.65133	3.14123	null	null
LmjF.16.0575	histone H3	0.0053151	1.65083	3.14015	DNA binding protein heterodimerization activity	nucleosome assembly
LmjF.07.0710	centrin putative	0.00941118	1.64788	3.13374	calcium ion binding	null
LmjF.36.3910	S-adenosylhomocysteine hydrolase	0.000186892	1.64546	3.12848	adenosylhomocysteinase activity	one-carbon metabolic process
LmjF.21.1350	hypothetical protein conserved	0.000179419	1.64275	3.1226	protein binding	null
LmjF.32.2550	adenosine monophosphate deaminase-like protein	0.000125319	1.63886	3.11421	deaminase activity	purine ribonucleoside monophosphate biosynthetic process
LmjF.32.1060	dynein putative	0.00141022	1.6322	3.09984	protein binding	null
LmjF.33.0792	beta tubulin	1.17387e-06	1.63205	3.09952	GTP binding GTPase activity	GTP catabolic process protein polymerization
LmjF.14.1430	hypothetical protein conserved	1.39318e-05	1.62679	3.08826	catalytic activity protein binding	null
LmjF.12.0755	surface antigen protein 2 putative	0.00222085	1.62276	3.07964	null	null
LmjF.28.0890	ribonucleoside-diphosphate reductase large chain putative	0.00102496	1.62094	3.07576	ATP binding	DNA replication oxidation-reduction process
LmjF.34.2560	hypothetical protein conserved	0.00019881	1.62011	3.07399	null	null
LmjF.31.0830	lipase putative	0.000511389	1.61917	3.07197	triglyceride lipase activity	lipid metabolic process
LmjF.36.1200	GPI alpha-mannosyltransferase III (GPI10)	0.000313722	1.61826	3.07005	null	GPI anchor biosynthetic process
LmjF.22.1410	centrin putative	0.011892	1.60843	3.04921	calcium ion binding	null
LmjF.26.2660	hypothetical protein conserved	0.00548311	1.60713	3.04646	null	null
LmjF.09.0780	hypothetical protein conserved	0.0292355	1.60546	3.04293	null	null
LmjF.35.4800	AMP deaminase putative	0.000157131	1.60215	3.03595	deaminase activity	purine ribonucleoside monophosphate biosynthetic process
LmjF.13.0360	alpha tubulin	0.000462503	1.60181	3.03523	GTP binding GTPase activity	GTP catabolic process protein polymerization
LmjF.32.2900	outer dynein arm docking complex putative (DC2)	0.000907865	1.60126	3.03408	null	null
LmjF.35.4060	hypothetical protein conserved	0.00276642	1.60039	3.03225	cAMP-dependent protein kinase regulator activity	signal transduction
LmjF.23.0150	hypothetical protein conserved	0.00111908	1.59767	3.02654	null	null
LmjF.13.0660	hypothetical protein conserved	0.000805311	1.59615	3.02336	ubiquitin-protein ligase activity	protein ubiquitination
LmjF.29.0510	ADF/Cofilin	0.0473629	1.5945	3.01989	actin binding	null
LmjF.30.1400	hypothetical protein conserved	0.0302798	1.59426	3.01939	protein binding	null
LmjF.10.0185	hypothetical protein	0.0258536	1.59379	3.01842	null	null
LmjF.22.1400	hypothetical protein conserved	0.000805311	1.59202	3.0147	null	null
LmjF.25.1600	hypothetical protein conserved	0.000903603	1.58945	3.00934	protein binding	null
LmjF.22.1430	fk506-binding protein 1-like protein	0.0288587	1.58399	2.99797	null	protein folding
LmjF.36.3120	hypothetical protein conserved	0.00061819	1.57482	2.97898	null	null
LmjF.04.0440	serine/threonine protein kinase-like protein	0.000889489	1.57449	2.97829	ATP binding protein kinase activity protein tyrosine kinase activity	protein phosphorylation
LmjF.08.1120	hypothetical protein conserved	0.00546076	1.57379	2.97686	null	null
LmjF.05.1080	hypothetical protein conserved	0.00140158	1.57235	2.97389	null	null
LmjF.36.0950	dynein heavy chain putative	0.000157541	1.56551	2.95983	microtubule motor activity	microtubule-based movement
LmjF.06.0860	dihydrofolate reductase-thymidylate synthase (DHFR-TS)	0.0177093	1.55993	2.94839	dihydrofolate reductase activity thymidylate synthase activity	dTMP biosynthetic process glycine biosynthetic process nucleotide biosynthetic process one-carbon metabolic process oxidation-reduction process
LmjF.16.0610	histone H3 putative	0.00312775	1.55806	2.94457	DNA binding protein heterodimerization activity	nucleosome assembly
LmjF.20.1400	axoneme central apparatus protein putative	0.00302999	1.55788	2.9442	binding protein binding	intracellular protein transport vesicle-mediated transport
LmjF.12.1005	surface antigen protein 2 putative	0.00130297	1.55717	2.94276	null	null
LmjF.23.0160	hypothetical protein conserved	0.00124506	1.55399	2.93628	null	null
LmjF.35.0050	2-oxoisovalerate dehydrogenase beta subunit mitochondrial precursor putative	0.00256896	1.55271	2.93368	catalytic activity	metabolic process
LmjF.32.1940	heat shock protein-like protein putative	0.00403528	1.55223	2.9327	heat shock protein binding unfolded protein binding	protein folding
LmjF.13.0370	alpha tubulin	0.000927939	1.55091	2.93002	GTP binding GTPase activity	GTP catabolic process protein polymerization
LmjF.34.0705	hypothetical protein conserved	0.0278931	1.55026	2.9287	null	null
LmjF.17.0780	hypothetical protein conserved	0.0141406	1.54559	2.91923	fatty-acyl-CoA binding	null
LmjF.27.1950	hypothetical protein conserved	0.000134701	1.539	2.90592	null	null
LmjF.24.1470	hypothetical protein conserved	0.000156218	1.53803	2.90398	protein binding	null
LmjF.35.3250	replication factor C subunit 3 putative	0.00117268	1.53451	2.89689	ATP binding DNA binding nucleoside-triphosphatase activity nucleotide binding	DNA replication
LmjF.21.0180	hypothetical protein conserved	0.000245576	1.53421	2.89629	null	null
LmjF.26.1720	hypothetical protein conserved	0.00272031	1.53365	2.89518	null	null
LmjF.11.0890	hypothetical protein conserved	0.00143844	1.53267	2.89321	null	null
LmjF.30.1940	succinyl-coa:3-ketoacid-coenzyme a transferase- like protein	0.000263308	1.5305	2.88886	CoA-transferase activity	ketone body catabolic process metabolic process
LmjF.30.3330	hypothetical protein conserved	0.00171587	1.5274	2.88266	null	null
LmjF.18.0570	hypothetical protein conserved	0.000434071	1.522	2.87189	null	null
LmjF.12.0990	surface antigen protein putative	0.000509754	1.52044	2.86879	null	null
LmjF.33.2170	hypothetical protein conserved	0.000252609	1.51798	2.8639	null	null
LmjF.36.2790	hypothetical protein conserved	0.000176952	1.51639	2.86074	ATP binding nucleoside diphosphate kinase activity	CTP biosynthetic process GTP biosynthetic process UTP biosynthetic process nucleoside diphosphate phosphorylation
LmjF.25.1430	hypothetical protein conserved	0.00345652	1.51582	2.85961	null	null
LmjF.23.1680	hypothetical protein conserved	8.09543e-05	1.51406	2.85613	null	null
LmjF.20.0140	hypothetical protein conserved	0.000282471	1.51218	2.8524	null	null
LmjF.12.0650	hypothetical protein conserved	0.00100999	1.50949	2.8471	null	null
LmjF.07.1105	ATPase subunit 9 putative pseudogene	0.00266427	1.50936	2.84684	hydrogen ion transmembrane transporter activity	ATP hydrolysis coupled proton transport
LmjF.16.1200	cyclophilin 13 putative (CYP13)	0.00367545	1.50728	2.84273	peptidyl-prolyl cis-trans isomerase activity	protein folding
LmjF.25.1180	ATPase beta subunit putative	0.000627643	1.50639	2.84098	ATP binding nucleoside-triphosphatase activity nucleotide binding	ATP hydrolysis coupled proton transport ATP metabolic process ATP synthesis coupled proton transport proton transport
LmjF.09.0600	cyclin 1 putative	0.00110585	1.50438	2.83704	serine-type peptidase activity	proteolysis
LmjF.19.0040	histone H2B	0.000784269	1.50141	2.8312	DNA binding protein heterodimerization activity	nucleosome assembly
LmjF.28.1370	haloacid dehalogenase-like hydrolase putative	0.00130297	1.4995	2.82744	catalytic activity hydrolase activity	metabolic process
LmjF.20.0160	hypothetical protein conserved	0.018682	1.4991	2.82666	protein binding	null
LmjF.28.0050	dynein regulatory complex subunit putative	0.00204629	1.49862	2.82573	null	null
LmjF.30.1240	calcium-binding protein putative	0.043863	1.49593	2.82047	null	null
LmjF.16.1550	hypothetical protein conserved	0.00289629	1.49512	2.81888	protein binding	null
LmjF.28.1860	hypothetical protein conserved	0.0145954	1.49459	2.81784	null	null
LmjF.19.0200	ADPATP carrier protein 1 mitochondrial precursor putative (ANC1)	0.000981287	1.49376	2.81622	null	null
LmjF.27.0020	hypothetical protein conserved	0.00265817	1.48587	2.80087	protein binding	null
LmjF.34.3710	hypothetical protein conserved	0.0237243	1.48547	2.80009	null	null
LmjF.15.1010	glutamate dehydrogenase (GDH)	0.000124389	1.48276	2.79483	glutamate dehydrogenase (NAD+) activity oxidoreductase activity	cellular amino acid metabolic process glutamate catabolic process to 2-oxoglutarate oxidation-reduction process
LmjF.31.3130	methylcrotonoyl-coa carboxylase biotinylated subunitprotein-like protein	0.000252207	1.48206	2.79348	ATP binding biotin carboxylase activity catalytic activity ligase activity metal ion binding	metabolic process
LmjF.22.0900	hypothetical protein conserved	0.0101883	1.48096	2.79135	null	null
LmjF.07.0320	hypothetical protein conserved	0.000956827	1.47911	2.78777	null	null
LmjF.19.0330	hypothetical protein conserved	0.000418744	1.47481	2.77948	protein binding	null
LmjF.22.0230	amino acid permease putative (AAT22)	0.0259258	1.46168	2.75429	null	null
LmjF.13.0330	alpha tubulin	0.00113188	1.46035	2.75176	GTP binding GTPase activity	GTP catabolic process protein polymerization
LmjF.24.1090	hypothetical predicted multipass transmembrane protein	0.00119981	1.45604	2.74355	null	null
LmjF.17.0800	OSM3-like kinesin putative	0.00708228	1.45497	2.7415	ATP binding microtubule motor activity	microtubule-based movement
LmjF.22.0180	hypothetical protein conserved	0.00546076	1.45399	2.73965	null	null
LmjF.28.1110	hypothetical protein conserved	0.00591242	1.45397	2.73961	protein binding	null
LmjF.06.0560	deoxyuridine triphosphatase putative (DUT)	0.0135425	1.44873	2.72967	null	null
LmjF.36.4350	hypothetical protein conserved	0.0485867	1.44727	2.72692	null	null
LmjF.15.0930	calmodulin-like protein	0.013762	1.44697	2.72636	null	null
LmjF.27.0270	hypothetical protein conserved	0.00206257	1.44537	2.72332	null	null
LmjF.27.1290	predicted leucine-rich repeat protein	0.00546076	1.44534	2.72328	null	null
LmjF.09.0500	hypothetical protein conserved	0.000264801	1.44207	2.71711	null	null
LmjF.30.2130	protein kinase putative	0.00405227	1.44197	2.71691	ATP binding protein kinase activity protein tyrosine kinase activity zinc ion binding	protein phosphorylation
LmjF.23.0080	hypothetical protein conserved	0.000732504	1.43968	2.71261	null	null
LmjF.35.3220	hypothetical protein conserved	0.0165116	1.43772	2.70892	null	null
LmjF.35.3700	Gim5A protein putative	0.00144873	1.43748	2.70847	null	peroxisome fission
LmjF.06.1190	hypothetical protein conserved	0.0197439	1.43636	2.70638	null	cell redox homeostasis
LmjF.30.0020	cyclophilin 9 putative (CYP9)	0.0117772	1.43553	2.70481	peptidyl-prolyl cis-trans isomerase activity	protein folding
LmjF.25.1010	hypothetical protein conserved	0.0175431	1.43179	2.69781	oxidoreductase activity	oxidation-reduction process
LmjF.19.0210	ADPATP carrier protein 1 mitochondrial precursor putative (ANC2)	0.00034871	1.43147	2.69721	null	null
LmjF.27.1230	hypothetical protein conserved	0.00180636	1.43041	2.69524	null	null
LmjF.18.1090	cAMP phosphodiesterase A putative (PDEA)	0.00649215	1.43035	2.69513	null	signal transduction
LmjF.10.1300	phosphate-Repressible Phosphate Permease-like protein	0.00267734	1.42767	2.69012	inorganic phosphate transmembrane transporter activity	phosphate ion transport
LmjF.36.3090	hypothetical protein conserved	0.000245576	1.42704	2.68894	null	null
LmjF.35.3510	structural maintenance of chromosome (SMC) family protein putative	0.0133055	1.42114	2.67797	ATP binding protein binding	chromosome organization
LmjF.30.2650	hypothetical protein conserved	0.0103627	1.41906	2.67411	null	null
LmjF.34.3880	dynein heavy chain putative	0.000113115	1.4185	2.67307	ATP binding ATPase activity microtubule motor activity nucleoside-triphosphatase activity nucleotide binding	microtubule-based movement
LmjF.31.1800	amino acid permease (AAT8.2)	0.00014023	1.4184	2.67289	null	null
LmjF.27.1850	paraflagellar rod protein-like protein	0.0165116	1.4173	2.67085	calmodulin binding protein binding	null
LmjF.12.0640	primase 2 putative	0.048372	1.41677	2.66987	null	null
LmjF.34.2760	hypothetical protein conserved	0.0210406	1.41473	2.66609	null	null
LmjF.13.1110	hypothetical protein conserved	0.00561531	1.41414	2.66501	null	null
LmjF.34.2030	hypothetical protein conserved	0.00137186	1.4122	2.66142	protein binding	null
LmjF.13.0310	alpha tubulin	0.00149622	1.41197	2.661	GTP binding GTPase activity	GTP catabolic process protein polymerization
LmjF.25.2200	hypothetical protein conserved	0.0137414	1.40846	2.65455	null	null
LmjF.35.2740	galactokinase-like protein	0.0237243	1.40122	2.64125	ATP binding galactokinase activity	carbohydrate phosphorylation galactose metabolic process
LmjF.21.1040	kinesin putative	0.00404187	1.40074	2.64038	ATP binding microtubule motor activity	microtubule-based movement
LmjF.31.2750	hypothetical protein conserved	0.00410171	1.40065	2.64021	null	null
LmjF.30.2620	hypothetical protein conserved	0.00732569	1.39966	2.6384	null	null
LmjF.31.0430	calpain-like cysteine peptidase putative	0.00241327	1.39911	2.6374	calcium-dependent cysteine-type endopeptidase activity	proteolysis
LmjF.27.1480	hypothetical protein conserved	0.000616939	1.396	2.6317	null	null
LmjF.33.0650	hypothetical protein conserved	0.00117766	1.39466	2.62927	null	null
LmjF.09.0870	hypothetical protein conserved	0.030828	1.3935	2.62715	null	null
LmjF.24.0630	ATPase subunit 9 putative	0.0165702	1.38863	2.6183	hydrogen ion transmembrane transporter activity	ATP hydrolysis coupled proton transport
LmjF.31.1160	hypothetical protein unknown function	0.0010896	1.38833	2.61776	null	null
LmjF.36.6730	hypothetical protein conserved	0.000784269	1.38704	2.61541	null	null
LmjF.24.0740	hypothetical protein conserved	0.00303081	1.38654	2.6145	null	null
LmjF.31.1670	hypothetical protein conserved	0.00967153	1.38633	2.61412	null	null
LmjF.35.2920	hypothetical protein conserved	0.00323671	1.38517	2.61202	null	null
LmjF.30.0510	hypothetical protein conserved	0.0116693	1.38273	2.60762	null	null
LmjF.11.1330	hypothetical protein conserved	0.000176952	1.37455	2.59286	null	null
LmjF.29.2480	hypothetical protein conserved	0.00167627	1.37393	2.59176	null	null
LmjF.33.0590	hypothetical protein conserved	0.0066679	1.3703	2.58524	null	null
LmjF.16.0020	hypothetical protein conserved	0.0233437	1.37028	2.58521	nucleoside-triphosphatase activity nucleotide binding	null
LmjF.08.1222	hypothetical protein conserved	0.0277306	1.36935	2.58354	null	null
LmjF.08.0010	adaptor complex protein (AP) 3 delta subunit 1 putative	0.00101718	1.36899	2.58289	ATP binding protein binding	chromosome organization
LmjF.05.1020	hypothetical protein conserved	0.00218913	1.3689	2.58274	null	null
LmjF.20.0300	hypothetical protein conserved	0.0454041	1.36879	2.58254	null	null
LmjF.19.0030	histone H2B	0.000889489	1.36262	2.57152	DNA binding protein heterodimerization activity	nucleosome assembly
LmjF.11.0310	hypothetical protein conserved	0.00061398	1.3624	2.57112	null	null
LmjF.01.0620	hypothetical protein conserved	0.00561531	1.35961	2.56616	null	null
LmjF.36.0220	dolicholphosphate-mannose synthase (DPMS)	0.0349218	1.359	2.56508	null	null
LmjF.35.2210	kinetoplastid membrane protein-11 (KMPII-1)	0.000692108	1.35879	2.5647	null	defense response positive regulation of cell proliferation
LmjF.25.1680	hypothetical protein unknown function	0.000490536	1.35861	2.56438	protein binding	null
LmjF.30.2980	glyceraldehyde 3-phosphate dehydrogenase glycosomal	0.00037562	1.35692	2.56138	NAD binding NADP binding	glucose metabolic process oxidation-reduction process
LmjF.11.0390	hypothetical protein conserved	0.0115483	1.34998	2.54909	null	null
LmjF.35.2230	hypothetical protein conserved	0.0250262	1.34811	2.54578	null	null
LmjF.04.0690	hypothetical protein	0.00170779	1.34586	2.54181	null	null
LmjF.21.0240	hexokinase putative	0.0338023	1.34566	2.54146	ATP binding	carbohydrate metabolic process
LmjF.30.2970	glyceraldehyde 3-phosphate dehydrogenase glycosomal	0.00177693	1.34464	2.53968	NAD binding NADP binding	glucose metabolic process oxidation-reduction process
LmjF.33.0600	hypothetical protein conserved	0.0110528	1.34261	2.5361	null	null
LmjF.32.3610	hypothetical protein conserved	0.00149622	1.33893	2.52963	null	null
LmjF.25.1820	hypothetical protein conserved	0.000475191	1.33872	2.52927	null	null
LmjF.18.0210	hypothetical protein conserved	0.0020006	1.33544	2.52353	ATPase activator activity chaperone binding	response to stress
LmjF.31.2760	kinetoplast-associated protein-like protein	0.00351129	1.33216	2.51779	null	null
LmjF.18.1410	hypothetical protein conserved	0.0060083	1.33191	2.51736	null	null
LmjF.27.0240	kinetoplast-associated protein-like protein	0.00118388	1.32623	2.50746	null	null
LmjF.32.3010	leucine-rich repeat protein putative	0.000509754	1.32406	2.5037	protein binding	null
LmjF.10.1190	flagellar protofilament ribbon protein-like protein	0.00323671	1.32277	2.50145	null	null
LmjF.16.1150	hypothetical protein conserved	0.0360481	1.32174	2.49967	null	null
LmjF.18.0020	mevalonate-diphosphate decarboxylase putative	0.00479378	1.32163	2.49948	ATP binding diphosphomevalonate decarboxylase activity	isoprenoid biosynthetic process
LmjF.36.6710	replication factor C subunit 5 putative	0.0253464	1.31726	2.49193	DNA binding nucleoside-triphosphatase activity nucleotide binding	DNA replication
LmjF.33.1170	hypothetical protein conserved	0.000956742	1.31441	2.48701	null	null
LmjF.23.1665	hypothetical protein	0.0338137	1.31291	2.48441	catalytic activity	null
LmjF.36.2470	acid phosphatase putative	0.0323528	1.30894	2.4776	acid phosphatase activity	null
LmjF.32.0410	hypothetical protein conserved	0.00276642	1.30659	2.47357	protein binding	null
LmjF.24.1120	hypothetical protein conserved	0.00806843	1.30603	2.47259	null	null
LmjF.20.0290	hypothetical protein conserved	0.0127038	1.30417	2.46941	zinc ion binding	null
LmjF.07.0040	hypothetical protein conserved	0.0204606	1.29908	2.46072	null	null
LmjF.10.0030	phosphate-Repressible Phosphate Permease-like protein	0.00571504	1.29654	2.45639	inorganic phosphate transmembrane transporter activity	phosphate ion transport
LmjF.31.0410	calpain-like cysteine peptidase putative	0.00371719	1.29647	2.45628	calcium-dependent cysteine-type endopeptidase activity	proteolysis
LmjF.19.0600	hypothetical protein unknown function	0.0407098	1.29528	2.45424	null	null
LmjF.30.0880	adenosine kinase putative	0.0192529	1.29114	2.44721	null	null
LmjF.21.1552	RNA helicase putative	0.00886227	1.29073	2.44652	ATP binding ATP-dependent helicase activity helicase activity nucleic acid binding	null
LmjF.28.0250	hypothetical protein conserved	0.00997838	1.28865	2.443	null	null
LmjF.21.0930	histone H2A putative	0.0011796	1.28833	2.44246	DNA binding protein heterodimerization activity	nucleosome assembly
LmjF.35.4870	hypothetical protein conserved	0.000636618	1.28773	2.44144	null	null
LmjF.35.2660	hypothetical protein conserved	0.0292266	1.28749	2.44103	null	null
LmjF.30.2390	hypothetical protein conserved	8.95023e-05	1.28538	2.43747	null	null
LmjF.17.0290	hypothetical protein conserved	0.0367201	1.28375	2.43471	protein binding zinc ion binding	null
LmjF.17.1380	hypothetical protein conserved	0.0308407	1.28358	2.43442	protein binding	null
LmjF.26.0720	hypothetical protein conserved	0.00331954	1.27895	2.42662	binding	null
LmjF.25.0980	dynein heavy chain putative	0.000805311	1.27549	2.42082	microtubule motor activity nucleoside-triphosphatase activity nucleotide binding	microtubule-based movement
LmjF.32.1220	hypothetical protein conserved	0.00239135	1.27457	2.41927	null	null
LmjF.34.3160	hypothetical protein conserved	0.0150011	1.26744	2.40735	null	null
LmjF.14.0210	hypothetical protein conserved	0.0145275	1.26574	2.40451	protein binding	null
LmjF.31.0560	mevalonate kinase putative	0.00048943	1.26382	2.40131	ATP binding mevalonate kinase activity	isoprenoid biosynthetic process
LmjF.24.1840	lysophospholipase putative	0.0205614	1.26078	2.39625	hydrolase activity	null
LmjF.31.0390	calpain-like cysteine peptidase putative	0.00266427	1.26054	2.39586	calcium-dependent cysteine-type endopeptidase activity	proteolysis
LmjF.19.0340	hypothetical protein conserved	0.00499678	1.25901	2.39332	null	null
LmjF.22.1250	hypothetical protein conserved	0.0493554	1.25726	2.39041	protein binding	null
LmjF.33.3170	hypothetical protein conserved	0.0101172	1.25682	2.38969	null	null
LmjF.34.1210	hypothetical protein conserved	0.0316027	1.25423	2.38539	null	null
LmjF.32.3310	dihydrolipoamide dehydrogenase putative (GCVL-2)	0.00688444	1.252	2.38171	dihydrolipoyl dehydrogenase activity flavin adenine dinucleotide binding oxidoreductase activity	cell redox homeostasis oxidation-reduction process
LmjF.17.0180	receptor-type adenylate cyclase b (RAC-B1)	0.000508427	1.25069	2.37956	phosphorus-oxygen lyase activity	cyclic nucleotide biosynthetic process intracellular signal transduction
LmjF.17.0237	receptor-type adenylate cyclase b (RAC-B4)	0.00355068	1.24988	2.37822	phosphorus-oxygen lyase activity	cyclic nucleotide biosynthetic process intracellular signal transduction
LmjF.07.0030	hypothetical protein conserved	0.00555091	1.24877	2.37639	null	null
LmjF.11.0940	hypothetical protein unknown function	0.00155611	1.24556	2.3711	null	null
LmjF.23.1310	dynein heavy chain putative	0.00029993	1.24449	2.36935	ATP binding ATPase activity microtubule motor activity	microtubule-based movement
LmjF.21.1090	T-complex protein 1 delta subunit putative	0.0245669	1.24267	2.36636	ATP binding unfolded protein binding	cellular protein metabolic process protein folding
LmjF.31.0420	hypothetical protein unknown function	0.00223002	1.24229	2.36573	null	null
LmjF.18.1380	pyruvate dehydrogenase E1 component alpha subunit putative	0.0370643	1.2418	2.36493	null	metabolic process
LmjF.14.1060	dynein heavy chain putative	0.000356788	1.2413	2.36412	microtubule motor activity	microtubule-based movement
LmjF.13.0460	hypothetical protein conserved	0.00984814	1.2411	2.36378	null	null
LmjF.36.0350	hypothetical protein conserved	0.027569	1.23635	2.35601	protein binding	null
LmjF.13.1520	hypothetical protein conserved	0.0134995	1.23481	2.35351	ATP binding nucleoside-triphosphatase activity nucleotide binding protein binding	null
LmjF.32.1570	hypothetical protein conserved	0.0335906	1.23357	2.35149	ARF GTPase activator activity zinc ion binding	regulation of ARF GTPase activity
LmjF.28.0560	hypothetical protein conserved	0.00597775	1.23155	2.34819	null	null
LmjF.17.0170	hypothetical protein conserved	0.0316027	1.23139	2.34793	protein binding	null
LmjF.35.1320	hypothetical protein conserved	0.000956742	1.22697	2.34075	null	null
LmjF.09.0770	oligopeptidase b (OPB)	0.00347614	1.22627	2.33961	serine-type endopeptidase activity serine-type peptidase activity	proteolysis
LmjF.18.0200	UDP-galactopyranose mutase (GLF)	0.00936412	1.21986	2.32924	null	null
LmjF.17.0235	receptor-type adenylate cyclase b (RAC-B3)	0.000755184	1.21937	2.32844	phosphorus-oxygen lyase activity	cyclic nucleotide biosynthetic process intracellular signal transduction
LmjF.15.0250	hypothetical protein conserved	0.0133546	1.21879	2.32752	null	null
LmjF.11.0500	hypothetical protein conserved	0.0374623	1.21853	2.3271	null	null
LmjF.14.0260	hypothetical protein conserved	0.021833	1.21698	2.3246	null	null
LmjF.36.1000	intraflagellar transport protein IFT122 putative	0.00131445	1.215	2.3214	protein binding	null
LmjF.35.2320	protein kinase putative	0.00823155	1.21179	2.31625	ATP binding protein kinase activity protein tyrosine kinase activity	protein phosphorylation
LmjF.12.0765	surface antigen protein 2 putative	0.0145954	1.209	2.31178	null	null
LmjF.21.1480	hypothetical protein conserved	0.000773799	1.20851	2.31099	null	null
LmjF.12.0870	surface antigen protein 2 putative	0.00162629	1.20827	2.31061	null	null
LmjF.10.0960	hypothetical protein conserved	0.0362781	1.20744	2.30928	null	null
LmjF.34.4580	hypothetical protein conserved	0.0168641	1.20497	2.30533	protein binding	null
LmjF.26.2380	hypothetical protein conserved	0.00983571	1.20327	2.30261	protein binding	null
LmjF.19.0960	dynein light chain putative	0.0431507	1.20307	2.30229	null	microtubule-based process
LmjF.29.2390	kinesin putative	0.0277321	1.19627	2.29146	ATP binding microtubule motor activity protein binding	microtubule-based movement
LmjF.27.0500	calpain-like cysteine peptidase putative	0.0203858	1.19529	2.28991	calcium-dependent cysteine-type endopeptidase activity	proteolysis
LmjF.21.0980	hypothetical protein conserved	0.00276938	1.19308	2.2864	protein binding	null
LmjF.18.1340	hypothetical protein conserved	0.000927939	1.18883	2.27968	nucleic acid binding zinc ion binding	null
LmjF.24.1720	cell division cycle protein 20 putative (CDC20)	0.00348805	1.18873	2.27951	protein binding	null
LmjF.31.1100	hypothetical protein conserved	0.0454041	1.18849	2.27914	null	null
LmjF.32.0600	hypothetical protein conserved	0.00430532	1.18733	2.2773	null	null
LmjF.32.1210	hypothetical protein conserved	0.0177183	1.18671	2.27633	null	null
LmjF.32.0420	hypothetical protein conserved	0.0103505	1.18353	2.27132	ATP binding microtubule motor activity	microtubule-based movement
LmjF.26.2320	hypothetical protein conserved	0.00447973	1.17783	2.26236	protein binding	null
LmjF.36.1170	hypothetical protein conserved	0.00193443	1.17607	2.2596	null	null
LmjF.15.0110	hypothetical protein conserved	0.0313431	1.17354	2.25564	null	null
LmjF.12.0970	hypothetical protein conserved	0.0306556	1.17182	2.25296	null	null
LmjF.12.0510	hypothetical protein conserved	0.0310797	1.17129	2.25213	protein binding	null
LmjF.11.0260	hypothetical protein conserved	0.0181168	1.17067	2.25116	phosphoenolpyruvate carboxykinase activity purine nucleotide binding	gluconeogenesis
LmjF.21.0915	histone H2A	0.00147408	1.17038	2.2507	DNA binding protein heterodimerization activity	nucleosome assembly
LmjF.22.1460	i/6 autoantigen-like protein	0.0136651	1.16703	2.24548	null	null
LmjF.31.1630	3-ketoacyl-CoA thiolase-like protein putative	0.00447973	1.16489	2.24216	catalytic activity	metabolic process
LmjF.13.0920	hypothetical protein conserved	0.00741939	1.16281	2.23892	null	null
LmjF.27.0650	hypothetical protein conserved	0.0305057	1.16207	2.23779	null	null
LmjF.11.1320	hypothetical protein conserved	0.0177982	1.15512	2.22703	null	null
LmjF.36.1400	hypothetical protein conserved	0.00941118	1.15453	2.22612	null	null
LmjF.25.1660	hypothetical protein conserved	0.00951412	1.15371	2.22486	null	null
LmjF.09.1300	hypothetical protein conserved	0.0143708	1.1528	2.22345	null	null
LmjF.36.2550	hypothetical protein conserved	0.0298138	1.15201	2.22223	null	null
LmjF.23.1165	coronin putative (CRN12)	0.0203703	1.15129	2.22112	protein binding	null
LmjF.11.0490	tetratricopeptide repeat (TPR) protein	0.0458696	1.15115	2.22091	protein binding	null
LmjF.26.0650	hypothetical protein conserved	0.00132766	1.15011	2.2193	null	null
LmjF.22.0220	hypothetical protein unknown function	0.0194291	1.14281	2.2081	null	null
LmjF.13.1050	hypothetical protein conserved	0.0332091	1.14249	2.20762	null	null
LmjF.36.3460	hypothetical protein conserved	0.0163646	1.14225	2.20724	null	null
LmjF.05.0520	nuclear receptor binding factor-like protein	0.0240948	1.14075	2.20495	null	null
LmjF.27.0690	hypothetical protein unknown function	0.00428469	1.13944	2.20295	null	null
LmjF.28.0520	protein kinase putative (LMAIRK)	0.0462563	1.1381	2.2009	ATP binding protein kinase activity protein tyrosine kinase activity	protein phosphorylation
LmjF.36.1900	hypothetical protein conserved	0.0106306	1.13642	2.19835	signal transducer activity	G-protein coupled receptor signaling pathway
LmjF.22.0440	hypothetical protein conserved	0.00257091	1.13541	2.1968	null	null
LmjF.19.1130	hypothetical protein conserved	0.000283503	1.13507	2.1963	protein binding	null
LmjF.32.1160	long chain polyunsaturated fatty acid elongation enzyme-like protein	0.0168641	1.13456	2.19552	null	null
LmjF.22.1170	hypothetical protein conserved	0.0156214	1.13312	2.19333	ATP binding protein kinase activity protein tyrosine kinase activity	protein phosphorylation
LmjF.30.2370	ADP-ribosylation factor-like protein	0.0485867	1.13012	2.18877	GTP binding	intracellular protein transport small GTPase mediated signal transduction
LmjF.20.0520	hypothetical protein conserved	0.0277321	1.12922	2.1874	null	null
LmjF.36.6750	prolyl oligopeptidase putative	0.0133055	1.12661	2.18346	serine-type endopeptidase activity serine-type peptidase activity	proteolysis
LmjF.03.0980	eukaryotic initiation factor 2a putative	0.0135222	1.1239	2.17935	RNA binding translation initiation factor activity	null
LmjF.36.5100	hypothetical protein conserved	0.002519	1.12373	2.1791	null	null
LmjF.35.3100	ATP-dependent RNA helicase putative	0.00061819	1.12362	2.17894	ATP binding ATP-dependent helicase activity helicase activity nucleic acid binding	null
LmjF.05.0960	metallo-peptidase Clan M- Family M49	0.0140577	1.12127	2.17539	dipeptidyl-peptidase activity	proteolysis
LmjF.33.1880	hypothetical protein conserved	0.0225953	1.11874	2.17157	protein binding	null
LmjF.13.1650	dynein heavy chain putative	0.000981287	1.11808	2.17058	ATP binding ATPase activity microtubule motor activity nucleoside-triphosphatase activity nucleotide binding	microtubule-based movement
LmjF.36.2600	cyclin-e binding protein 1-like protein	0.0323276	1.11804	2.17051	null	null
LmjF.33.0240	thiol-dependent reductase 1 (TDR1)	0.0450558	1.11376	2.16408	protein binding	null
LmjF.32.0230	dynein light chain flagellar outer arm putative	0.0181168	1.11265	2.16243	null	microtubule-based process
LmjF.28.2610	hypothetical protein conserved	0.00548311	1.11116	2.16019	protein binding	null
LmjF.31.1220	vacuolar-type proton translocating pyrophosphatase 1 putative	0.0147427	1.10743	2.15462	hydrogen-translocating pyrophosphatase activity inorganic diphosphatase activity	proton transport
LmjF.27.0430	hypothetical protein conserved	0.0355236	1.10358	2.14887	null	null
LmjF.27.2130	hypothetical protein conserved	0.00925202	1.10341	2.14862	null	null
LmjF.31.0440	cytoskeleton-associated protein CAP5.5 putative	0.00672392	1.10214	2.14673	calcium-dependent cysteine-type endopeptidase activity	proteolysis
LmjF.10.0500	hypothetical protein conserved	0.0114955	1.10175	2.14615	null	null
LmjF.24.0140	ankyrin/TPR repeat protein	0.0335906	1.09961	2.14297	protein binding	null
LmjF.11.0170	hypothetical protein conserved	0.0129821	1.09919	2.14234	null	null
LmjF.29.0660	flagellar radial spoke protein-like putative	0.00987647	1.09811	2.14074	null	null
LmjF.14.0050	hypothetical protein conserved	0.0342828	1.0937	2.13421	null	null
LmjF.22.0660	glucoamylase-like protein	0.0355236	1.09325	2.13354	null	null
LmjF.33.2540	carboxypeptidase putative	0.0335906	1.08845	2.12645	metallocarboxypeptidase activity	proteolysis
LmjF.32.0300	hypothetical protein conserved	0.0171763	1.08755	2.12513	protein binding	null
LmjF.27.2590	dynein heavy chain (pseudogene) putativedynein heavy chain point mutation	0.00506193	1.08331	2.11889	microtubule motor activity nucleoside-triphosphatase activity nucleotide binding	microtubule-based movement
LmjF.31.3090	phosphoglycan beta 13 galactosyltransferase 5 (SCG5)	0.00160234	1.08231	2.11742	catalytic activity metal ion binding metalloendopeptidase activity zinc ion binding	proteolysis
LmjF.24.1510	translationally controlled tumor protein (TCTP) putative	0.0327868	1.08039	2.11461	null	null
LmjF.29.2870	hypothetical protein conserved	0.0205614	1.07912	2.11275	null	null
LmjF.34.2430	DNAj-like protein	0.00548311	1.07902	2.1126	heat shock protein binding protein binding	null
LmjF.34.0710	hypothetical protein conserved	0.00690492	1.07889	2.11242	null	null
LmjF.10.1090	hypothetical protein conserved	0.0439338	1.07175	2.10199	null	null
LmjF.36.4150	hypothetical protein conserved	0.0147427	1.07023	2.09977	null	null
LmjF.35.4350	hypothetical protein conserved	0.005207	1.06833	2.097	null	GPI anchor metabolic process intracellular protein transport
LmjF.30.1930	succinyl-coa:3-ketoacid-coenzyme a transferase- like protein	0.0215431	1.06748	2.09577	CoA-transferase activity	ketone body catabolic process metabolic process
LmjF.11.0810	hypothetical protein conserved	0.00807037	1.06445	2.09138	null	null
LmjF.35.4490	hypothetical protein conserved	0.0154209	1.05866	2.083	null	null
LmjF.32.2010	hypothetical protein conserved	0.0429901	1.05842	2.08266	null	null
LmjF.21.0125	DNA topoisomerase 1A	0.0450558	1.05238	2.07395	DNA binding DNA topoisomerase activity	DNA topological change
LmjF.36.1120	hypothetical protein conserved	0.0100646	1.05116	2.0722	null	null
LmjF.35.3860	T-complex protein 1 eta subunit putative	0.00688444	1.05011	2.07068	ATP binding unfolded protein binding	cellular protein metabolic process protein folding
LmjF.24.0280	dynein intermediate-chain-like protein	0.0398245	1.05002	2.07056	protein binding	null
LmjF.34.0920	hypothetical protein conserved	0.0239333	1.04769	2.06722	null	null
LmjF.30.3600	ATP synthase epsilon chain putative	0.0181168	1.04748	2.06691	null	ATP synthesis coupled proton transport
LmjF.30.3130	valyl-tRNA synthetase putative	0.0182831	1.04481	2.0631	ATP binding aminoacyl-tRNA editing activity aminoacyl-tRNA ligase activity nucleotide binding valine-tRNA ligase activity	tRNA aminoacylation for protein translation valyl-tRNA aminoacylation
LmjF.11.0100	seryl-tRNA synthetase putative	0.0221365	1.04217	2.05932	ATP binding aminoacyl-tRNA ligase activity nucleotide binding serine-tRNA ligase activity	seryl-tRNA aminoacylation tRNA aminoacylation for protein translation
LmjF.30.3290	hypothetical protein conserved	0.0119428	1.04207	2.05917	null	null
LmjF.25.1460	hypothetical protein conserved	0.0165369	1.03874	2.05443	null	null
LmjF.11.0350	14-3-3 protein putative	0.0277321	1.03864	2.05429	protein domain specific binding	null
LmjF.35.4280	hypothetical protein conserved	0.0315715	1.03702	2.05199	null	null
LmjF.24.1950	hypothetical protein conserved	0.0212094	1.03698	2.05192	null	null
LmjF.31.1680	hypothetical protein conserved	0.0275732	1.03544	2.04973	null	null
LmjF.28.0510	hypothetical protein conserved	0.00548311	1.03115	2.04365	null	null
LmjF.21.0530	hypothetical protein conserved	0.0383432	1.03051	2.04275	protein binding	null
LmjF.33.0630	hypothetical protein conserved	0.0306556	1.02994	2.04194	null	null
LmjF.32.2155	hypothetical protein conserved	0.0265501	1.02526	2.03532	null	null
LmjF.23.1220	T-complex protein 1 gamma subunit putative	0.0094752	1.02193	2.03063	ATP binding unfolded protein binding	cellular protein metabolic process protein folding
LmjF.28.0850	DNA replication licensing factor MCM2 putative	0.0168641	1.02103	2.02936	ATP binding DNA binding nucleoside-triphosphatase activity nucleotide binding	DNA replication DNA-dependent DNA replication initiation
LmjF.13.1600	hypothetical protein conserved	0.0424953	1.01815	2.02532	null	null
LmjF.15.0540	hypothetical protein conserved	0.0308407	1.01639	2.02285	null	null
LmjF.36.1260	fructose-16-bisphosphate aldolase (ALD)	0.00944654	1.01275	2.01776	fructose-bisphosphate aldolase activity	glycolysis
LmjF.13.0270	hypothetical protein conserved	0.0101172	1.00909	2.01265	null	null
LmjF.33.0620	hypothetical protein conserved	0.0446877	1.0068	2.00945	null	termination of G-protein coupled receptor signaling pathway
LmjF.21.0055	hypothetical protein conserved	0.0285363	1.00242	2.00335	null	null
LmjF.35.1660	mismatch repair protein PMS1 putative	0.00856213	1.00234	2.00325	ATP binding mismatched DNA binding	mismatch repair
LmjF.34.4110	hypothetical protein conserved	0.0047518	1.00231	2.0032	null	null
LmjF.25.1000	hypothetical protein conserved	0.0320728	1.0019	2.00264	null	null
LmjF.26.1960	hypothetical protein conserved	0.0482817	1.00174	2.00242	null	null
LmjF.30.0850	surface protein amastin putative	0.0376874	0.999187	1.99887	null	null
LmjF.25.1350	hypothetical protein conserved	0.00194158	0.997203	1.99613	null	null
LmjF.27.1750	Cytoplasmic dynein 2 heavy chain (DYNC2H1) putative	0.00420505	0.996431	1.99506	ATP binding ATPase activity microtubule motor activity	microtubule-based movement
LmjF.18.1650	chaperone protein DNAj putative	0.0244637	0.993033	1.99036	heat shock protein binding	null
LmjF.36.2880	hypothetical protein conserved	0.0471059	0.990544	1.98693	null	null
LmjF.30.1810	hypothetical protein conserved	0.00215914	0.990542	1.98693	ATP binding kinase activity	null
LmjF.32.2610	hypothetical protein conserved	0.00348735	0.981566	1.97461	null	null
LmjF.29.0880	ADP ribosylation factor 3 putative	0.0196003	0.977631	1.96923	GTP binding	intracellular protein transport protein transport small GTPase mediated signal transduction
LmjF.28.0080	hypothetical protein unknown function	0.0170853	0.975647	1.96652	protein binding	null
LmjF.35.3670	hypothetical protein conserved	0.0318166	0.974519	1.96499	NADH dehydrogenase (ubiquinone) activity NADH dehydrogenase activity	null
LmjF.28.0390	hypothetical protein conserved	0.0446877	0.971089	1.96032	null	null
LmjF.03.0810	hypothetical protein	0.0176087	0.965865	1.95323	null	null
LmjF.21.0920	histone H2A putative	0.0101883	0.965709	1.95302	DNA binding protein heterodimerization activity	nucleosome assembly
LmjF.26.1020	dynein heavy chain putative	0.00174881	0.965466	1.95269	microtubule motor activity nucleoside-triphosphatase activity nucleotide binding	microtubule-based movement
LmjF.35.0140	hypothetical protein conserved	0.0404864	0.961883	1.94785	null	null
LmjF.21.1220	hypothetical protein conserved	0.0327859	0.957577	1.94205	null	null
LmjF.33.0910	hypothetical protein conserved	0.0460291	0.955791	1.93964	null	null
LmjF.04.1230	actin (ACT)	0.00896276	0.954249	1.93757	null	null
LmjF.12.0630	alanine aminotransferase (ALAT)	0.0101172	0.951135	1.93339	pyridoxal phosphate binding	biosynthetic process
LmjF.29.0020	transcription factor-like protein	0.017475	0.950667	1.93277	null	cellular process
LmjF.09.0760	hypothetical protein conserved	0.00412085	0.943787	1.92357	null	null
LmjF.27.0250	flap endonuclease-1 (FEN-1) putative	0.0493426	0.942413	1.92174	DNA binding catalytic activity nuclease activity	DNA repair
LmjF.36.1520	nima-related protein kinase putative	0.049325	0.94186	1.921	ATP binding phospholipid binding protein binding protein kinase activity protein tyrosine kinase activity	protein phosphorylation
LmjF.35.1210	hypothetical protein conserved	0.01515	0.941843	1.92098	null	null
LmjF.31.1640	thiolase protein-like protein	0.0118929	0.941209	1.92014	catalytic activity	metabolic process
LmjF.04.0510	hypothetical protein	0.0094752	0.937802	1.91561	null	null
LmjF.26.1180	hypothetical protein conserved	0.0417629	0.934718	1.91152	null	null
LmjF.30.0550	hypothetical protein conserved	0.0318241	0.933731	1.91021	null	null
LmjF.14.0040	j-binding protein putative	0.0361672	0.932789	1.90896	ATP binding DNA binding helicase activity nucleic acid binding	null
LmjF.27.0680	amino acid permease putative (AAT23.2)	0.0168486	0.926175	1.90023	null	null
LmjF.13.0450	hypothetical protein conserved	0.00384738	0.925991	1.89999	nucleic acid binding	null
LmjF.33.2570	aminopeptidase putative	0.0240948	0.921823	1.89451	aminopeptidase activity	proteolysis
LmjF.33.2440	hypothetical protein conserved	0.0118951	0.921356	1.89389	null	null
LmjF.32.3930	hypothetical protein conserved	0.0327868	0.917556	1.88891	acid-amino acid ligase activity protein binding zinc ion binding	cellular protein modification process
LmjF.27.1080	hypothetical protein conserved	0.0083308	0.91059	1.87981	protein binding	null
LmjF.35.0430	hypothetical protein conserved	0.029008	0.908472	1.87706	null	null
LmjF.27.0920	hypothetical protein unknown function	0.0367201	0.908429	1.877	null	null
LmjF.18.0970	hypothetical protein conserved	0.0154003	0.907495	1.87579	protein binding	null
LmjF.23.0390	hypothetical protein conserved	0.00574866	0.907074	1.87524	null	null
LmjF.32.3160	hypothetical protein conserved	0.0217098	0.905586	1.87331	null	null
LmjF.17.0440	hypothetical protein conserved	0.0115717	0.900781	1.86708	null	null
LmjF.33.2220	hypothetical protein conserved	0.0192921	0.899199	1.86503	null	null
LmjF.27.0380	nucleoporin putative	0.0166498	0.899024	1.8648	null	transport
LmjF.36.4330	predicted C2 domain protein	0.0198524	0.897576	1.86293	protein binding	null
LmjF.22.1540	alanyl-tRNA synthetase putative	0.0258536	0.896749	1.86187	ATP binding alanine-tRNA ligase activity nucleic acid binding nucleotide binding	alanyl-tRNA aminoacylation tRNA aminoacylation
LmjF.27.1240	histone H1 putative	0.021758	0.895834	1.86069	null	null
LmjF.19.0360	protein kinase putative	0.0178129	0.892678	1.85662	ATP binding protein kinase activity	protein phosphorylation
LmjF.14.0920	mitochondrial DNA polymerase I protein C putative	0.0472135	0.892381	1.85624	DNA binding DNA-directed DNA polymerase activity	DNA replication
LmjF.21.1770	ATP synthase F1 subunit gamma protein putative	0.0178011	0.889097	1.85202	null	ATP synthesis coupled proton transport
LmjF.17.1290	translation initiation factor putative	0.0199815	0.888134	1.85078	null	null
LmjF.18.1320	hypothetical protein conserved	0.0327859	0.885767	1.84775	null	null
LmjF.36.0070	stress-inducible protein STI1 homolog	0.0239261	0.883696	1.8451	protein binding	null
LmjF.12.0030	proteasome beta-1 subunit putative	0.0248653	0.876425	1.83582	threonine-type endopeptidase activity	proteolysis involved in cellular protein catabolic process
LmjF.36.0250	eukaryotic translation initiation factor 3 subunit L putative	0.0450558	0.871638	1.82974	null	null
LmjF.30.0660	hypothetical protein conserved	0.0339305	0.871423	1.82947	phospholipase C activity phosphoric diester hydrolase activity protein binding	intracellular signal transduction lipid metabolic process
LmjF.08.0130	hypothetical protein conserved	0.0339728	0.870956	1.82887	null	null
LmjF.05.0450	hypothetical protein conserved	0.0279523	0.869802	1.82741	null	null
LmjF.17.0190	receptor-type adenylate cyclase putative	0.0192529	0.867282	1.82422	phosphorus-oxygen lyase activity	cyclic nucleotide biosynthetic process intracellular signal transduction
LmjF.10.0800	hypothetical protein conserved	0.0446877	0.864242	1.82038	null	null
LmjF.36.6600	hypothetical protein conserved	0.0424953	0.862191	1.8178	null	null
LmjF.23.0710	acetyl-CoA synthetase putative	0.028777	0.861591	1.81704	AMP binding acetate-CoA ligase activity catalytic activity	acetyl-CoA biosynthetic process from acetate metabolic process
LmjF.26.1570	thimet oligopeptidase putative	0.0244979	0.861154	1.81649	metalloendopeptidase activity	proteolysis
LmjF.26.0980	protein kinase putative	0.0424616	0.856969	1.81123	ATP binding protein kinase activity protein tyrosine kinase activity	protein phosphorylation
LmjF.26.1240	heat shock protein 70-related protein (HSP70.4)	0.0163646	0.856545	1.8107	null	null
LmjF.22.0730	hypothetical protein conserved	0.0140131	0.856423	1.81054	null	null
LmjF.08.0380	hypothetical protein conserved	0.0315257	0.854188	1.80774	null	null
LmjF.32.1000	chaperonin containing t-complex protein putative	0.0472108	0.850446	1.80306	ATP binding unfolded protein binding	cellular protein metabolic process protein folding
LmjF.22.0770	NADH-cytochrome b5 reductase putative	0.0102615	0.839386	1.78929	oxidoreductase activity	oxidation-reduction process
LmjF.21.1700	proteasome alpha 2 subunit putative	0.0251469	0.837654	1.78714	endopeptidase activity threonine-type endopeptidase activity	proteolysis involved in cellular protein catabolic process ubiquitin-dependent protein catabolic process
LmjF.36.0390	hypothetical protein conserved	0.0335906	0.835013	1.78387	null	null
LmjF.05.0640	hypothetical protein conserved	0.0148486	0.834955	1.7838	protein binding	null
LmjF.12.0530	glucose-6-phosphate isomerase (PGI)	0.0163646	0.832044	1.78021	glucose-6-phosphate isomerase activity	gluconeogenesis glycolysis
LmjF.07.0060	cytochrome c1 heme protein mitochondrial precursor putative	0.0213574	0.828009	1.77523	electron carrier activity heme binding iron ion binding	null
LmjF.21.0120	calpain putative	0.0366648	0.825345	1.77196	calcium-dependent cysteine-type endopeptidase activity	proteolysis
LmjF.15.0230	lysyl-tRNA synthetase putative	0.0315346	0.824282	1.77065	ATP binding aminoacyl-tRNA ligase activity lysine-tRNA ligase activity nucleic acid binding nucleotide binding	lysyl-tRNA aminoacylation tRNA aminoacylation for protein translation
LmjF.34.2080	hypothetical protein conserved	0.0168594	0.819118	1.76433	null	null
LmjF.35.1380	mitochondrial processing peptidase beta subunit putative	0.0244938	0.818805	1.76394	catalytic activity metal ion binding metalloendopeptidase activity zinc ion binding	proteolysis
LmjF.21.1110	hypothetical protein conserved	0.0424432	0.818711	1.76383	protein binding	null
LmjF.17.0230	receptor-type adenylate cyclase b (RAC-B2)	0.0245664	0.817936	1.76288	phosphorus-oxygen lyase activity	cyclic nucleotide biosynthetic process intracellular signal transduction
LmjF.36.3070	fibrillarin	0.0408838	0.814225	1.75835	RNA binding methyltransferase activity	rRNA processing tRNA processing
LmjF.27.1190	histone H1 putative	0.0306856	0.807216	1.74983	null	null
LmjF.05.0510	ATPase alpha subunit	0.0302725	0.806932	1.74949	ATP binding	ATP hydrolysis coupled proton transport ATP synthesis coupled proton transport
LmjF.13.1350	hypothetical protein conserved	0.0306556	0.803959	1.74589	null	null
LmjF.12.0250	cysteinyl-tRNA synthetase putative	0.0434084	0.796202	1.73652	ATP binding aminoacyl-tRNA ligase activity cysteine-tRNA ligase activity nucleotide binding	cysteinyl-tRNA aminoacylation tRNA aminoacylation for protein translation
LmjF.05.0500	ATPase alpha subunit	0.0317235	0.792928	1.73259	ATP binding	ATP hydrolysis coupled proton transport ATP synthesis coupled proton transport
LmjF.36.1810	hypothetical protein conserved	0.0458824	0.7924	1.73195	null	null
LmjF.32.2950	nucleoside diphosphate kinase b	0.0315984	0.78517	1.7233	ATP binding nucleoside diphosphate kinase activity	CTP biosynthetic process GTP biosynthetic process UTP biosynthetic process nucleoside diphosphate phosphorylation
LmjF.36.6030	hypothetical protein conserved	0.0190976	0.783313	1.72108	null	null
LmjF.26.1130	hypothetical protein unknown function	0.0337682	0.78305	1.72076	null	null
LmjF.05.1110	hypothetical protein conserved	0.0153607	0.776475	1.71294	nucleic acid binding	null
LmjF.10.0290	isocitrate dehydrogenase [NADP] mitochondrial precursor putative	0.0359743	0.772408	1.70812	isocitrate dehydrogenase (NADP+) activity	isocitrate metabolic process oxidation-reduction process
LmjF.17.0010	hypothetical protein conserved	0.0335906	0.769028	1.70412	null	null
LmjF.36.6980	eukaryotic translation initiation factor 3 subunit 8 putative	0.0314855	0.766053	1.70061	translation initiation factor activity	translational initiation
LmjF.05.0180	dihydrolipoamide branched chain transacylase putative	0.0471059	0.760728	1.69435	null	metabolic process
LmjF.09.0970	elongation factor-1 gamma (EF1G)	0.0440989	0.751032	1.683	protein binding translation elongation factor activity	translational elongation
LmjF.31.3140	hypothetical protein conserved	0.0488154	0.746508	1.67773	null	null
LmjF.08.1230	beta tubulin	0.0178011	0.721244	1.6486	GTP binding GTPase activity	GTP catabolic process protein polymerization
LmjF.31.3120	phosphatidylethanolaminen-methyltransferase-lik e protein	0.0443257	0.68458	1.60723	null	null
LmjF.32.0970	hypothetical protein conserved	0.04763	0.682081	1.60445	calcium-dependent cysteine-type endopeptidase activity	proteolysis
LmjF.20.1520	hypothetical protein conserved	0.0473669	0.679995	1.60213	null	null
LmjF.29.2760	hypothetical protein conserved	0.0484698	0.679476	1.60156	null	null
LmjF.04.0500	hypothetical protein conserved	0.0346427	0.640374	1.55873	nucleotidyltransferase activity	null
LmjF.03.0690	hypothetical protein conserved	0.0439338	0.606302	1.52235	ATP binding ATP-dependent helicase activity helicase activity nucleic acid binding	null
LmjF.24.1430	kinesin putative	0.0409816	-0.601517	0.659061	ATP binding microtubule motor activity	microtubule-based movement
LmjF.35.0670	hypothetical protein conserved	0.044522	-0.607199	0.65647	binding	null
LmjF.36.2630	protein kinase putative	0.0415308	-0.612012	0.654283	ATP binding protein kinase activity protein tyrosine kinase activity	protein phosphorylation
LmjF.26.2370	hypothetical protein conserved	0.0372761	-0.628234	0.646968	acid-amino acid ligase activity protein binding zinc ion binding	cellular protein modification process
LmjF.18.1450	hypothetical protein conserved	0.0335906	-0.651626	0.636563	null	null
LmjF.29.1180	hypothetical protein conserved	0.0298138	-0.667609	0.629549	null	null
LmjF.03.0800	6-phosphofructo-2-kinase/fructose-26-biphosphatase putative	0.0387572	-0.680942	0.623758	6-phosphofructo-2-kinase activity ATP binding protein binding	fructose metabolic process
LmjF.17.0082	elongation factor 1-alpha	0.00603217	-0.688488	0.620504	GTP binding GTPase activity translation elongation factor activity	translational elongation
LmjF.28.0580	mitogen-activated protein kinase putative (MPK8)	0.0476458	-0.691725	0.619113	ATP binding protein kinase activity protein tyrosine kinase activity	protein phosphorylation
LmjF.33.1490	hypothetical protein conserved	0.0340996	-0.708232	0.61207	protein binding	null
LmjF.36.4370	ubiquitin protein ligase putative	0.0444247	-0.710652	0.611044	acid-amino acid ligase activity	cellular protein modification process
LmjF.11.1020	hypothetical protein conserved	0.0421416	-0.723904	0.605457	null	null
LmjF.07.0990	nucleolar RNA-binding protein putative	0.043492	-0.730655	0.60263	nucleic acid binding	null
LmjF.29.1270	ATP-dependent Clp protease subunit heat shock protein 104 (HSP104) putativeatp-dependent chaperone	0.0436346	-0.731185	0.602409	ATP binding nucleoside-triphosphatase activity nucleotide binding	protein metabolic process
LmjF.17.0080	elongation factor 1-alpha	0.00276642	-0.743465	0.597303	GTP binding GTPase activity translation elongation factor activity	translational elongation
LmjF.36.3340	hypothetical transmembrane protein	0.0316027	-0.746027	0.596243	null	null
LmjF.17.1240	hypothetical protein conserved	0.0485867	-0.746587	0.596012	protein binding	null
LmjF.08.0630	hypothetical protein unknown function	0.0459665	-0.750951	0.594212	null	null
LmjF.23.0547	hypothetical protein conserved	0.0220786	-0.757868	0.59137	null	null
LmjF.34.0620	hypothetical protein conserved	0.0327859	-0.761205	0.590003	null	null
LmjF.34.3530	hypothetical protein conserved	0.0345586	-0.775203	0.584306	null	null
LmjF.31.2360	hypothetical protein conserved	0.0471059	-0.780858	0.58202	null	null
LmjF.34.1320	hypothetical protein conserved	0.0463931	-0.7852	0.580272	null	null
LmjF.11.0420	chromatin binding protein putative	0.0471059	-0.7866	0.579709	null	null
LmjF.30.3060	kinesin putative	0.0257	-0.789646	0.578486	ATP binding microtubule motor activity	microtubule-based movement
LmjF.32.2410	hypothetical protein conserved	0.0262764	-0.795432	0.576171	null	null
LmjF.26.1870	hypothetical protein conserved	0.0174321	-0.798224	0.575057	null	null
LmjF.26.0730	hypothetical protein conserved	0.01458	-0.800888	0.573996	null	null
LmjF.25.0430	hypothetical protein conserved	0.0460291	-0.802514	0.573349	protein binding	rRNA processing
LmjF.18.0140	hypothetical protein conserved	0.021589	-0.804562	0.572536	null	null
LmjF.15.0020	hypothetical protein conserved	0.0448809	-0.807051	0.571549	null	null
LmjF.11.0400	tubulin-tyrsoine ligase-like protein	0.0317397	-0.809899	0.570422	tubulin-tyrosine ligase activity	cellular protein modification process
LmjF.29.1230	hypothetical protein conserved	0.0178129	-0.811344	0.569851	null	null
LmjF.03.0510	hypothetical protein conserved	0.0135817	-0.812713	0.56931	null	null
LmjF.36.4010	hypothetical protein conserved	0.049776	-0.813214	0.569113	null	null
LmjF.02.0520	hypothetical protein conserved	0.0132016	-0.815922	0.568045	null	null
LmjF.34.1170	hypothetical protein conserved	0.0332091	-0.817501	0.567424	null	null
LmjF.08.0530	protein kinase putative	0.0209397	-0.818741	0.566936	ATP binding protein kinase activity protein tyrosine kinase activity	protein phosphorylation
LmjF.36.2090	hypothetical protein conserved	0.0412197	-0.819922	0.566473	null	null
LmjF.28.1760	protein kinase putative	0.0363436	-0.822595	0.565424	ATP binding protein binding protein kinase activity	protein phosphorylation
LmjF.32.3360	hypothetical protein conserved	0.0409816	-0.825329	0.564353	triglyceride lipase activity	lipid metabolic process
LmjF.32.0260	serine/threonine-protein kinase Nek1 putative	0.0335906	-0.828898	0.562959	ATP binding protein kinase activity protein tyrosine kinase activity	protein phosphorylation
LmjF.18.0710	hypothetical protein unknown function	0.0465686	-0.834582	0.560745	null	null
LmjF.19.0760	transporter putative	0.030411	-0.835948	0.560215	null	transmembrane transport
LmjF.13.1440	hypothetical protein conserved	0.0192529	-0.844948	0.556731	null	null
LmjF.20.0010	DNA-directed RNA polymerase polypeptide putative	0.0239261	-0.846137	0.556272	DNA binding DNA-directed RNA polymerase activity	null
LmjF.36.2740	hypothetical protein unknown function	0.0493426	-0.851555	0.554187	copper ion binding primary amine oxidase activity quinone binding	amine metabolic process oxidation-reduction process
LmjF.29.2020	serine/threonine protein kinase putative	0.0213578	-0.855266	0.552763	ATP binding protein kinase activity protein tyrosine kinase activity	protein phosphorylation
LmjF.30.1950	hypothetical protein unknown function	0.0338121	-0.855508	0.552671	null	null
LmjF.25.1570	hypothetical protein conserved	0.0303245	-0.857728	0.551821	null	null
LmjF.30.3700	hypothetical protein conserved	0.0280239	-0.859339	0.551205	null	null
LmjF.31.2785	glutamamyl carboxypeptidase	0.0212503	-0.863183	0.549738	null	null
LmjF.09.0890	phospholipid transporting ATPase-like protein putative	0.00278823	-0.863861	0.54948	ATP binding catalytic activity metal ion binding nucleotide binding	cation transport metabolic process
LmjF.31.2170	hypothetical protein conserved	0.0164714	-0.869077	0.547497	null	null
LmjF.33.3180	hypothetical protein conserved	0.035541	-0.871888	0.546431	null	null
LmjF.20.0960	protein kinase putative	0.0346148	-0.873785	0.545713	ATP binding protein kinase activity protein tyrosine kinase activity	protein phosphorylation
LmjF.23.1155	hypothetical protein unknown function	0.0181401	-0.879644	0.543501	null	null
LmjF.33.0030	hypothetical protein conserved	0.0343779	-0.880739	0.543089	DNA primase activity	DNA replication
LmjF.34.1390	hypothetical protein conserved	0.0212094	-0.881638	0.542751	null	protein localization
LmjF.30.2060	hypothetical protein unknown function	0.0283034	-0.882731	0.54234	null	null
LmjF.31.2050	hypothetical protein unknown function	0.0130087	-0.886055	0.541092	null	transport
LmjF.17.0081	elongation factor 1-alpha	0.000805311	-0.886456	0.540941	GTP binding GTPase activity translation elongation factor activity	translational elongation
LmjF.35.0240	60S ribosomal protein L30	0.00237505	-0.888269	0.540262	null	null
LmjF.36.5280	hypothetical protein conserved	0.0185183	-0.888281	0.540257	binding	null
LmjF.18.0600	hypothetical protein conserved	0.0260509	-0.888609	0.540135	metal ion binding zinc ion binding	null
LmjF.32.3370	chloride channel protein putative	0.0295574	-0.890038	0.5396	ion channel activity protein binding voltage-gated chloride channel activity	chloride transport transmembrane transport
LmjF.28.2090	hypothetical protein conserved	0.0404864	-0.892279	0.538762	protein binding	null
LmjF.07.1170	phosphoglycan beta 13 galactosyltransferase 1 (SCG1)	0.0478096	-0.893408	0.538341	galactosyltransferase activity	protein glycosylation
LmjF.20.1510	hypothetical protein conserved	0.0328704	-0.895342	0.53762	null	null
LmjF.29.1160	tryparedoxin (TXN1)	0.0251469	-0.896896	0.537041	null	null
LmjF.20.1700	hypothetical protein conserved	0.0168325	-0.899896	0.535926	null	null
LmjF.13.0590	hypothetical protein conserved	0.0374247	-0.902875	0.53482	null	null
LmjF.31.1260	hypothetical protein conserved	0.0197416	-0.906866	0.533343	null	null
LmjF.35.2450	ubiquitin-protein ligase putative	0.00992356	-0.907335	0.533169	acid-amino acid ligase activity	cellular protein modification process
LmjF.03.0450	TLD domain protein conserved	0.0226795	-0.907807	0.532995	null	null
LmjF.19.1430	hypothetical protein conserved	0.0339305	-0.910107	0.532146	null	null
LmjF.31.1370	hypothetical protein conserved	0.0148065	-0.910874	0.531863	protein binding	null
LmjF.31.2130	hypothetical protein conserved	0.00820822	-0.911592	0.531598	ATP binding RNA ligase (ATP) activity	null
LmjF.27.2140	hypothetical protein unknown function	0.0153476	-0.91393	0.530737	null	null
LmjF.33.1020	hypothetical protein conserved	0.0222284	-0.919316	0.52876	null	null
LmjF.36.6520	hypothetical protein conserved	0.0425798	-0.91984	0.528568	null	null
LmjF.07.0880	protein kinase putative	0.00679631	-0.920645	0.528273	ATP binding protein kinase activity protein tyrosine kinase activity	protein phosphorylation
LmjF.36.4960	hypothetical protein unknown function	0.0493909	-0.922326	0.527658	null	null
LmjF.22.0560	kinesin putative	0.0362781	-0.922819	0.527477	ATP binding microtubule motor activity	microtubule-based movement
LmjF.13.0980	AMP deaminase putative	0.0120065	-0.929166	0.525162	deaminase activity	purine ribonucleoside monophosphate biosynthetic process
LmjF.31.2820	hypothetical protein conserved	0.0345586	-0.934511	0.52322	null	null
LmjF.09.0005	hypothetical protein conserved	0.0370643	-0.936663	0.52244	protein binding	null
LmjF.26.1280	hypothetical protein conserved	0.0164714	-0.941416	0.520722	null	null
LmjF.35.1130	oligosaccharyl transferase-like protein	0.0084886	-0.942828	0.520212	oligosaccharyl transferase activity	protein glycosylation
LmjF.22.1550	hypothetical protein conserved	0.00637997	-0.943104	0.520113	null	null
LmjF.11.0160	hypothetical protein conserved	0.0210044	-0.944628	0.519564	null	null
LmjF.22.0800	hypothetical protein conserved	0.0454041	-0.946159	0.519012	null	null
LmjF.34.2640	hypothetical protein unknown function	0.0297566	-0.950554	0.517434	null	null
LmjF.32.1520	hypothetical protein conserved	0.0253637	-0.951106	0.517236	null	null
LmjF.29.1220	hypothetical protein conserved	0.0424953	-0.953049	0.51654	null	null
LmjF.17.0990	hypothetical protein conserved	0.00389846	-0.961379	0.513566	binding	null
LmjF.31.1710	hypothetical protein conserved	0.0341696	-0.962034	0.513333	null	null
LmjF.30.3050	protein kinase-like protein	0.00516459	-0.968343	0.511093	ATP binding protein kinase activity protein tyrosine kinase activity	protein phosphorylation
LmjF.19.0150	mitogen-activated protein kinase putative	0.012032	-0.969396	0.51072	ATP binding protein kinase activity protein tyrosine kinase activity	protein phosphorylation
LmjF.36.3530	polyubiquitin putative	0.0036524	-0.971327	0.510037	protein binding	null
LmjF.28.1870	hypothetical protein conserved	0.0226795	-0.974696	0.508847	null	null
LmjF.34.3020	protein kinase putative	0.00688444	-0.976711	0.508137	ATP binding protein kinase activity	protein phosphorylation
LmjF.16.0850	metallo-peptidase Clan MP Family M67	0.0486403	-0.977307	0.507927	protein binding	null
LmjF.25.0310	hypothetical protein conserved	0.0340187	-0.9788	0.507402	null	null
LmjF.34.3490	hypothetical protein conserved	0.0471059	-0.97899	0.507335	protein binding	null
LmjF.35.3980	4E-interacting protein putative	0.0351218	-0.980466	0.506816	null	null
LmjF.33.2260	glycosyl hydrolase-like protein	0.014487	-0.98056	0.506783	mannosyl-glycoprotein endo-beta-N-acetylglucosaminidase activity	null
LmjF.10.0830	protein kinase putative	0.0203748	-0.983098	0.505892	ATP binding protein kinase activity	protein phosphorylation
LmjF.22.1600	ser/thr protein phosphatase putative	0.0389951	-0.983535	0.505739	hydrolase activity	null
LmjF.36.6240	hypothetical protein conserved	0.00489366	-0.984467	0.505412	null	null
LmjF.34.3230	RNA editing associated helicase 2 putative (REH2)	0.00703872	-0.986316	0.504765	ATP binding ATP-dependent helicase activity double-stranded RNA binding helicase activity nucleic acid binding	null
LmjF.29.2570	serine/threonine-protein kinase putative	0.0320582	-0.986586	0.504671	ATP binding protein kinase activity protein tyrosine kinase activity	protein phosphorylation
LmjF.25.0110	hypothetical protein conserved	0.0296072	-0.987317	0.504415	null	null
LmjF.32.2860	hypothetical protein conserved	0.0302798	-0.988279	0.504079	null	null
LmjF.31.0630	mitochondrial RNA binding complex 1 subunit putative	0.0202305	-0.992762	0.502515	null	null
LmjF.31.0370	hypothetical protein conserved	0.0103627	-0.993604	0.502222	null	null
LmjF.07.0330	hypothetical protein conserved	0.0205358	-0.994513	0.501905	null	null
LmjF.19.1180	hypothetical protein conserved	0.0202493	-0.996167	0.50133	null	null
LmjF.02.0120	phosphatidylinositol kinase related protein putative	0.0028622	-0.997434	0.50089	protein binding	null
LmjF.36.5660	hypothetical protein conserved	0.0309776	-0.999661	0.500117	oxidoreductase activity	oxidation-reduction process
LmjF.12.1210	hypothetical protein unknown function	0.00562053	-1.00589	0.497963	null	null
LmjF.18.1040	5-oxoprolinase putative	0.0115879	-1.00591	0.497955	catalytic activity hydrolase activity	null
LmjF.34.3990	hypothetical protein conserved	0.0315715	-1.00601	0.497922	null	null
LmjF.03.0080	glycerol-3-phosphate acyl transferase (GAT)	0.0163646	-1.00958	0.49669	null	metabolic process
LmjF.36.0140	hypothetical protein unknown function	0.0393336	-1.00966	0.496663	null	null
LmjF.26.2030	hypothetical protein conserved	0.0238549	-1.01047	0.496383	null	null
LmjF.36.5800	hypothetical protein conserved	0.00840569	-1.01544	0.494678	null	null
LmjF.10.0320	hypothetical protein conserved	0.0341339	-1.01799	0.493802	null	null
LmjF.18.0860	hypothetical protein conserved	0.0459665	-1.02193	0.492457	null	null
LmjF.33.2660	hypothetical protein conserved	0.0339728	-1.02243	0.492287	nucleic acid binding zinc ion binding	null
LmjF.17.1260	hypothetical protein conserved	0.0315715	-1.02259	0.492232	null	null
LmjF.26.1490	hypothetical protein unknown function	0.0446877	-1.02288	0.492134	null	null
LmjF.11.0990	adaptin-related protein-like protein	0.00548311	-1.02431	0.491645	binding protein transporter activity	intracellular protein transport protein transport vesicle-mediated transport
LmjF.32.2760	hypothetical protein conserved	0.027271	-1.02585	0.49112	null	null
LmjF.32.2430	hypothetical protein conserved	0.0426331	-1.0295	0.489881	null	null
LmjF.13.0210	class 3 lipase putative	0.0260667	-1.03036	0.489589	triglyceride lipase activity	lipid metabolic process
LmjF.33.2670	hypothetical protein conserved	0.0168641	-1.0339	0.488387	null	null
LmjF.36.4210	hypothetical protein conserved	0.0256165	-1.03422	0.488281	protein binding	rRNA processing
LmjF.35.0560	phosphatidylinositol-4-phosphate 5-kinase-like putative	0.0167135	-1.03949	0.4865	phosphatidylinositol phosphate kinase activity	phosphatidylinositol metabolic process
LmjF.31.2550	hypothetical protein unknown function	0.0114415	-1.04052	0.486152	null	null
LmjF.27.0820	hypothetical protein conserved	0.00402234	-1.04441	0.484845	null	null
LmjF.35.2810	transporter putative	0.0101883	-1.04569	0.484415	null	transmembrane transport
LmjF.14.0340	inositol polyphosphate kinase-like protein putative	0.0160406	-1.04598	0.484317	null	null
LmjF.30.0350	kinesin putative	0.0343779	-1.04737	0.483848	ATP binding microtubule motor activity	microtubule-based movement
LmjF.13.1530	phospholipid-transporting ATPase 1-like protein	0.00984814	-1.04877	0.48338	ATP binding catalytic activity magnesium ion binding metal ion binding nucleotide binding phospholipid-translocating ATPase activity	cation transport metabolic process phospholipid transport
LmjF.34.3030	hypothetical protein conserved	0.0313431	-1.05025	0.482884	null	null
LmjF.31.1040	hypothetical protein conserved	0.00630074	-1.05348	0.481803	nucleic acid binding	null
LmjF.31.0460	calpain-like cysteine peptidase putative	0.0406504	-1.05411	0.481594	calcium-dependent cysteine-type endopeptidase activity	proteolysis
LmjF.31.0150	hypothetical protein conserved	0.0338023	-1.05513	0.481255	null	null
LmjF.21.0410	argonaut-like protein putative	0.0114356	-1.06105	0.479282	nucleic acid binding protein binding	null
LmjF.29.0380	hypothetical protein conserved	0.0349218	-1.06257	0.47878	null	null
LmjF.27.1690	hypothetical protein conserved	0.0468683	-1.06341	0.478499	nucleic acid binding protein binding zinc ion binding	null
LmjF.33.2110	phosphoglycerate mutase putative (iPGAM)	0.0404864	-1.06369	0.478407	null	null
LmjF.22.1100	hypothetical protein conserved	0.0167135	-1.06413	0.478261	null	null
LmjF.33.2680	hypothetical protein conserved	0.0230412	-1.06692	0.477336	null	null
LmjF.08.0390	hypothetical protein conserved	0.0150242	-1.06883	0.476705	null	null
LmjF.32.0220	hypothetical protein conserved	0.00416655	-1.07024	0.47624	null	null
LmjF.26.2260	Sec1/Munc18 related protein putative	0.0202499	-1.07118	0.475929	null	vesicle docking involved in exocytosis vesicle-mediated transport
LmjF.35.4320	hypothetical protein conserved	0.0277306	-1.07322	0.475259	hydrolase activity	metabolic process
LmjF.29.1280	lipase domain protein putative	0.00287819	-1.07554	0.474494	triglyceride lipase activity	lipid metabolic process
LmjF.26.2110	protein kinase putative	0.00105265	-1.07662	0.47414	ATP binding protein kinase activity	protein phosphorylation
LmjF.36.0900	SNF1-related protein kinases putative	0.00389846	-1.0767	0.474112	ATP binding protein kinase activity protein tyrosine kinase activity	protein phosphorylation
LmjF.25.1900	hypothetical protein conserved	0.0399773	-1.07701	0.474011	null	null
LmjF.32.0480	hypothetical protein conserved	0.0176848	-1.07928	0.473265	null	null
LmjF.13.0800	hypothetical protein conserved	0.0293106	-1.08426	0.471633	null	null
LmjF.31.1310	hypothetical protein conserved	0.00149314	-1.08527	0.471305	null	null
LmjF.31.1320	hypothetical protein conserved	0.00310957	-1.0859	0.471098	catalytic activity	null
LmjF.30.3690	hypothetical protein conserved	0.0391142	-1.08693	0.470762	null	null
LmjF.13.0170	MOZ/SAS family acetyltransferase putative	0.0108669	-1.08738	0.470617	null	null
LmjF.21.1510	hypothetical protein conserved	0.0015948	-1.08771	0.470506	null	null
LmjF.06.0940	hypothetical protein conserved	0.0130594	-1.09004	0.469748	null	null
LmjF.31.1730	hypothetical protein conserved	0.0160212	-1.09582	0.467869	null	null
LmjF.19.0590	protein kinase putative	0.0163966	-1.09595	0.467829	ATP binding protein kinase activity protein tyrosine kinase activity	protein phosphorylation
LmjF.24.2010	phosphatidylinositol 3-kinase putative	0.0323276	-1.09731	0.467388	binding protein binding	null
LmjF.31.1720	hypothetical protein conserved	0.00765894	-1.09754	0.467313	ubiquitin protein ligase binding	ubiquitin-dependent protein catabolic process
LmjF.36.1460	hypothetical protein conserved	0.0163646	-1.10143	0.466055	null	null
LmjF.18.1110	methyltransferase putative	0.0149985	-1.10422	0.465153	null	null
LmjF.16.1330	hypothetical protein conserved	0.0460291	-1.10678	0.464329	null	null
LmjF.14.1490	synaptojanin (N-terminal domain) putative	0.00911264	-1.10683	0.464312	phosphoric ester hydrolase activity	null
LmjF.35.2370	hypothetical protein conserved	0.0102308	-1.10697	0.464267	protein binding	null
LmjF.31.0020	aquaglyceroporin (AQP1)	0.00651545	-1.10887	0.463658	transporter activity	transport
LmjF.29.1820	Tob55 putative	0.00911264	-1.10979	0.463362	null	null
LmjF.12.1170	hypothetical protein conserved	0.00597775	-1.11482	0.46175	null	null
LmjF.30.0770	hypothetical protein conserved	0.00868672	-1.11572	0.461461	null	null
LmjF.32.0570	ATP-dependent RNA helicase-like protein putative	0.0292266	-1.12265	0.459249	ATP binding ATP-dependent helicase activity helicase activity nucleic acid binding	null
LmjF.32.1880	hypothetical protein unknown function	0.0112303	-1.12394	0.458838	3 -5 exonuclease activity nucleic acid binding	nucleobase-containing compound metabolic process
LmjF.36.6680	hypothetical protein conserved	0.0292979	-1.12596	0.458196	null	null
LmjF.14.0600	hypothetical protein conserved	0.0251469	-1.12624	0.458107	null	null
LmjF.01.0520	long-chain-fatty-acid-CoA ligase putative	0.00237505	-1.12836	0.457436	catalytic activity	metabolic process
LmjF.36.0420	amino acid permease-like protein (AAT28)	0.0192529	-1.13112	0.45656	null	null
LmjF.27.2430	hypothetical protein conserved	0.0323276	-1.13203	0.456274	null	null
LmjF.36.0440	hypothetical protein conserved	0.0261475	-1.13256	0.456105	null	null
LmjF.23.0410	hypothetical protein unknown function	0.0130087	-1.13567	0.455124	null	null
LmjF.18.1050	hypothetical protein conserved	0.013762	-1.13714	0.45466	heat shock protein binding	null
LmjF.33.0316	heat shock protein 83 (HSP83-3)	0.000164314	-1.13868	0.454176	ATP binding unfolded protein binding	protein folding response to stress
LmjF.28.0990	hypothetical protein conserved	0.00305533	-1.13996	0.453772	null	null
LmjF.34.4530	phosphatidylinositol 3-kinase (tor2) putative (TOR2)	0.00345652	-1.14125	0.453367	binding protein binding	null
LmjF.13.1510	phosphoprotein phosphatase putative	0.0160212	-1.14466	0.452297	hydrolase activity	null
LmjF.30.1580	hypothetical protein conserved	0.0098022	-1.14906	0.450919	phospholipid binding protein binding	null
LmjF.36.6860	calphotin-like protein	0.0232693	-1.15008	0.450601	null	null
LmjF.34.2090	protein kinase putative	0.0164714	-1.15178	0.450068	ATP binding protein kinase activity protein tyrosine kinase activity	protein phosphorylation
LmjF.21.0040	hypothetical protein conserved	0.0167207	-1.15561	0.448876	protein binding	null
LmjF.16.1140	hypothetical protein conserved	0.0163646	-1.1565	0.448598	protein binding	null
LmjF.25.0520	RNA-binding protein putative	0.00565706	-1.15746	0.448301	nucleic acid binding	null
LmjF.24.0010	pyruvate dehydrogenase (lipoamide) kinase putative	0.0232693	-1.15784	0.448182	ATP binding	null
LmjF.33.0312	heat shock protein 83 (HSP83-1)	0.00016726	-1.15866	0.447927	ATP binding unfolded protein binding	protein folding response to stress
LmjF.33.0780	hypothetical protein conserved	0.00930723	-1.1588	0.447884	protein binding	null
LmjF.14.0480	hypothetical protein unknown function	0.0485867	-1.16522	0.445898	null	null
LmjF.29.0630	Qc-SNARE protein putative	0.0426331	-1.16775	0.445115	protein binding	null
LmjF.32.0650	hypothetical protein conserved	0.0387001	-1.17056	0.444249	catalytic activity	RNA metabolic process
LmjF.34.3220	aminophospholipid translocase putative	0.00565023	-1.17197	0.443814	ATP binding magnesium ion binding metal ion binding nucleotide binding phospholipid-translocating ATPase activity	cation transport phospholipid transport
LmjF.34.3940	target of rapamycin kinase (TOR) kinase 3 (TOR3)	0.00371694	-1.17322	0.44343	binding protein binding	null
LmjF.31.1470	hypothetical protein unknown function	0.0146858	-1.17736	0.442159	null	null
LmjF.33.0314	heat shock protein 83 (HSP83-2)	0.000108538	-1.1788	0.441718	ATP binding unfolded protein binding	protein folding response to stress
LmjF.25.2320	hypothetical protein conserved	0.0410067	-1.1805	0.441198	peptidase activity	signal peptide processing
LmjF.35.0590	hypothetical protein conserved	0.00561531	-1.18078	0.441114	null	null
LmjF.35.3580	membrane transporter protein putative	0.0485867	-1.1819	0.440771	antiporter activity drug transmembrane transporter activity	drug transmembrane transport transmembrane transport
LmjF.36.4580	hypothetical protein conserved	0.0312387	-1.18264	0.440545	protein binding	null
LmjF.33.0790	hypothetical protein conserved	0.00276642	-1.18279	0.440498	null	null
LmjF.19.0290	hypothetical protein conserved	0.0261195	-1.18293	0.440457	null	null
LmjF.33.0430	hypothetical protein conserved	0.0279366	-1.19168	0.437793	null	null
LmjF.16.0270	hypothetical protein conserved	0.0115281	-1.19231	0.437601	null	null
LmjF.30.2210	endosomal trafficking protein RME-8 putative	0.000194054	-1.19235	0.437591	binding heat shock protein binding	null
LmjF.25.1160	hypothetical protein conserved	0.00569695	-1.1983	0.435789	null	null
LmjF.28.0300	hypothetical protein conserved	0.0460291	-1.20341	0.434247	nucleic acid binding zinc ion binding	null
LmjF.14.1100	kinesin K39 putative	0.000135143	-1.20356	0.434203	ATP binding microtubule motor activity	microtubule-based movement
LmjF.12.0320	hypothetical protein conserved	0.00771151	-1.21198	0.431674	phosphatase activity	dephosphorylation
LmjF.04.0600	hypothetical protein	0.00876864	-1.21227	0.431589	protein binding	null
LmjF.06.0970	hypothetical protein conserved	0.0028961	-1.2131	0.43134	null	null
LmjF.31.3030	hypothetical protein unknown function	0.000805311	-1.22019	0.429226	null	null
LmjF.16.0410	hypothetical protein conserved	0.0396566	-1.22019	0.429226	null	null
LmjF.35.4810	hypothetical protein conserved	0.0404473	-1.2235	0.428242	null	null
LmjF.31.1140	monoglyceride lipase putative	0.00303081	-1.22386	0.428135	null	null
LmjF.35.0830	NADH-dependent fumarate reductase-like protein	0.0109023	-1.22636	0.427395	oxidoreductase activity succinate dehydrogenase activity	oxidation-reduction process
LmjF.30.3620	hypothetical protein conserved	0.00457016	-1.22817	0.426857	null	null
LmjF.30.2170	RING finger protein putative	0.0145954	-1.23199	0.425731	protein binding zinc ion binding	null
LmjF.16.0670	hypothetical protein conserved	0.0181168	-1.23571	0.424634	null	null
LmjF.10.0520	hypothetical protein conserved	0.00149622	-1.23824	0.423889	null	null
LmjF.21.0270	protein kinase putative	0.00794827	-1.24042	0.423249	ATP binding protein kinase activity protein tyrosine kinase activity	protein phosphorylation
LmjF.35.0250	hypothetical protein conserved	0.0189571	-1.24235	0.422683	null	null
LmjF.26.0115	hypothetical protein conserved	0.0134428	-1.2428	0.422552	null	null
LmjF.35.2430	hypothetical protein conserved	6.79877e-05	-1.2432	0.422435	null	null
LmjF.34.0020	hypothetical protein unknown function	0.0344668	-1.24483	0.421958	null	null
LmjF.01.0320	poly(A) export protein putative	0.00970292	-1.24486	0.421948	protein binding	null
LmjF.36.5740	hypothetical protein conserved	0.00724838	-1.24552	0.421754	null	null
LmjF.35.0520	proteophosphoglycan ppg4	0.00882111	-1.24566	0.421715	null	null
LmjF.23.1430	DHHC zinc finger domain-like protein	0.00548311	-1.24696	0.421336	zinc ion binding	null
LmjF.28.1380	haloacid dehalogenase-like hydrolase-like protein	0.0168325	-1.24707	0.421303	catalytic activity	metabolic process
LmjF.03.0820	hypothetical protein conserved	0.00384457	-1.25216	0.419818	null	null
LmjF.08.0805	tuzin putative (pseudogene)	0.00266427	-1.25419	0.419228	null	null
LmjF.34.2070	hypothetical protein conserved	0.000544055	-1.25459	0.419114	transporter activity	transport
LmjF.13.0720	oxidoreductase-like protein	0.0416164	-1.25532	0.4189	oxidoreductase activity zinc ion binding	oxidation-reduction process
LmjF.30.2500	tyrosine/dopa decarboxylase putativedopa decarboxylase putative	0.0143708	-1.25761	0.418237	carboxy-lyase activity pyridoxal phosphate binding	carboxylic acid metabolic process
LmjF.36.0910	mitogen-activated protein kinase-like protein	0.000199252	-1.25835	0.418022	ATP binding phosphorus-oxygen lyase activity protein kinase activity protein tyrosine kinase activity	cyclic nucleotide biosynthetic process intracellular signal transduction protein phosphorylation
LmjF.22.0410	hypothetical protein conserved	0.0205358	-1.25952	0.417684	null	null
LmjF.10.1310	pteridine transporter putative	0.0335906	-1.26252	0.416815	null	null
LmjF.09.1400	hypothetical protein unknown function	0.0140005	-1.26269	0.416767	calcium ion binding	null
LmjF.18.1250	ttaggg binding factor putative	0.00724912	-1.26515	0.416056	null	null
LmjF.30.2500	tyrosine/dopa decarboxylase putativedopa decarboxylase putative	0.0174321	-1.26795	0.41525	carboxy-lyase activity pyridoxal phosphate binding	carboxylic acid metabolic process
LmjF.36.5690	hypothetical protein conserved	0.00703872	-1.27056	0.414498	null	null
LmjF.29.2600	poly(A) polymerase putative	0.000508723	-1.27146	0.414239	RNA binding nucleotidyltransferase activity polynucleotide adenylyltransferase activity	RNA 3 -end processing RNA polyadenylation
LmjF.36.2210	hypothetical protein conserved	0.0021424	-1.27161	0.414197	null	null
LmjF.30.1570	hypothetical protein conserved	0.000974027	-1.27223	0.414019	null	null
LmjF.21.1560	hypothetical protein conserved	0.00723829	-1.27419	0.413457	null	null
LmjF.36.5730	hypothetical protein conserved	0.0154003	-1.27794	0.412383	null	null
LmjF.06.0770	RNA-binding protein-like protein	0.0406151	-1.27973	0.411871	nucleic acid binding	null
LmjF.31.0500	hypothetical protein conserved	0.0261808	-1.27977	0.411861	null	null
LmjF.31.1290	ATP-binding cassette protein subfamily C member 6 putative (ABCC6)	0.00114511	-1.28294	0.410956	ATP binding ATPase activity nucleoside-triphosphatase activity nucleotide binding	transmembrane transport transport
LmjF.13.0410	hypothetical protein conserved	0.00397646	-1.28594	0.410103	null	null
LmjF.29.0500	hypothetical protein unknown function	0.00227138	-1.28615	0.410044	calmodulin binding	null
LmjF.25.0700	hypothetical protein conserved	0.0485867	-1.28707	0.409782	null	null
LmjF.35.4210	hypothetical protein unknown function	0.00439	-1.29151	0.408523	null	null
LmjF.36.1980	serine/threonine protein phosphatase 2B catalytic subunit A2 putative	0.0057128	-1.29172	0.408464	hydrolase activity	null
LmjF.23.0450	permease-like protein	0.00537887	-1.29311	0.408072	null	null
LmjF.34.3950	hypothetical protein conserved	0.0306556	-1.29417	0.40777	null	null
LmjF.32.0770	hypothetical protein conserved	0.00820822	-1.29585	0.407297	null	null
LmjF.12.1290	hypothetical protein conserved	0.0171763	-1.29864	0.40651	null	null
LmjF.29.0240	hypothetical protein conserved	0.0205614	-1.30073	0.40592	ATP binding catalytic activity protein serine/threonine kinase activity	null
LmjF.33.0580	hypothetical protein conserved	0.0277306	-1.30122	0.405782	null	null
LmjF.19.0980	hypothetical protein conserved	0.00180635	-1.30931	0.403514	metal ion binding	null
LmjF.20.0265	hypothetical protein conserved	0.0399187	-1.3104	0.40321	null	null
LmjF.19.1030	hypothetical protein conserved	0.013762	-1.31093	0.403062	null	null
LmjF.34.0580	hypothetical protein conserved	0.00149622	-1.31585	0.40169	null	null
LmjF.21.0350	hypothetical protein conserved	0.0377705	-1.31773	0.401164	null	null
LmjF.26.0070	hypothetical protein conserved	0.00117268	-1.31898	0.400818	null	null
LmjF.02.0630	gamma-glutamyl phosphate reductase-like protein	0.0186687	-1.32441	0.399312	oxidoreductase activity	metabolic process oxidation-reduction process
LmjF.25.0230	hypothetical protein conserved	0.0119428	-1.32615	0.398831	phosphatase activity protein tyrosine/serine/threonine phosphatase activity	dephosphorylation protein dephosphorylation
LmjF.15.0750	hypothetical protein unknown function	0.0160212	-1.32648	0.398741	null	null
LmjF.04.0330	mitochondrial exoribonuclease DSS-1 putative	0.000723096	-1.32769	0.398406	RNA binding ribonuclease activity	null
LmjF.21.0880	hypothetical protein conserved	0.00266427	-1.33023	0.397706	ATP binding ATPase activity	null
LmjF.29.2180	hypothetical protein conserved	0.0289386	-1.33055	0.397616	null	null
LmjF.36.4750	hypothetical protein conserved	0.0347059	-1.33177	0.397279	null	null
LmjF.18.0040	major facilitator superfamily protein (MFS) putative	0.0127038	-1.33422	0.396605	null	transmembrane transport
LmjF.04.1210	casein kinase I putative	0.0185504	-1.33995	0.395035	ATP binding protein kinase activity protein tyrosine kinase activity	protein phosphorylation
LmjF.21.0670	metallo-beta-lactamase family-like protein	0.0362781	-1.34144	0.394626	hydrolase activity	null
LmjF.30.1700	hypothetical protein conserved	0.00659819	-1.34206	0.394456	ATP binding nucleoside-triphosphatase activity nucleotide binding	null
LmjF.19.0220	polyprenyl synthase putative	0.00320886	-1.34474	0.393724	oxidoreductase activity	carotenoid biosynthetic process chlorophyll biosynthetic process isoprenoid biosynthetic process oxidation-reduction process photosynthesis
LmjF.29.1430	hypothetical protein conserved	0.0210044	-1.3487	0.392645	null	null
LmjF.36.6070	disgorgin putative	0.0332441	-1.34933	0.392473	Rab GTPase activator activity	regulation of Rab GTPase activity
LmjF.22.1260	hypothetical protein conserved	0.0344708	-1.35471	0.391013	null	null
LmjF.31.0260	hypothetical protein conserved	0.00762069	-1.3577	0.390205	null	null
LmjF.23.1060	hydrophilic acylated surface protein b (HASPB1)	0.0127038	-1.36164	0.389139	null	null
LmjF.10.0390	folate/biopterin transporter putative	0.00359317	-1.37289	0.386117	null	null
LmjF.26.1510	hypothetical protein unknown function	0.00189162	-1.37485	0.385593	null	null
LmjF.26.0110	hypothetical protein conserved	0.000805311	-1.37831	0.384668	null	null
LmjF.20.0770	protein kinase putative	0.00695659	-1.38573	0.382695	ATP binding protein kinase activity protein tyrosine kinase activity signal transducer activity	protein phosphorylation signal transduction
LmjF.36.2930	predicted zinc finger protein	0.00182141	-1.38753	0.382219	protein binding zinc ion binding	null
LmjF.26.1810	hypothetical protein conserved	0.0203232	-1.38862	0.381931	null	null
LmjF.36.4320	predicted C2 domain protein	0.00272031	-1.38984	0.381607	protein binding	null
LmjF.15.0770	protein kinase putative	0.0346906	-1.39034	0.381475	ATP binding protein kinase activity protein tyrosine kinase activity	protein phosphorylation
LmjF.36.4200	hypothetical protein conserved	0.00113859	-1.39476	0.380307	null	null
LmjF.36.5460	hypothetical protein conserved	0.00180383	-1.39495	0.380258	oxidoreductase activity	oxidation-reduction process
LmjF.27.2350	R-SNARE protein putative	0.0231086	-1.40103	0.378658	null	transport vesicle-mediated transport
LmjF.07.0250	protein kinase putative	0.000157541	-1.41023	0.376251	ATP binding protein kinase activity protein tyrosine kinase activity	protein phosphorylation
LmjF.04.1110	proton motive ATPase putative	0.0021424	-1.41474	0.375078	ATP binding catalytic activity metal ion binding nucleotide binding	cation transport metabolic process
LmjF.36.1640	universal minicircle sequence binding protein (UMSBP) putative (HEXBP)	0.000245576	-1.43098	0.370878	nucleic acid binding zinc ion binding	null
LmjF.12.1230	hypothetical protein conserved	0.0413342	-1.4319	0.370644	null	null
LmjF.36.6690	f2o10.10 protein-like protein	3.08918e-05	-1.43392	0.370124	null	null
LmjF.24.0580	hypothetical predicted transmembrane protein	0.00435172	-1.4371	0.369309	null	null
LmjF.29.0885	hypothetical protein conserved	0.00071835	-1.43858	0.368931	null	null
LmjF.33.0900	dnaj chaperone-like protein	0.00078376	-1.44008	0.368546	heat shock protein binding	null
LmjF.34.0770	hypothetical protein conserved	0.00189162	-1.44381	0.367595	null	null
LmjF.26.2060	hypothetical protein conserved	0.000375483	-1.44914	0.366239	ATP binding protein kinase activity	protein phosphorylation
LmjF.22.1480	hypothetical protein conserved	0.00792691	-1.45516	0.364714	null	null
LmjF.34.3790	hypothetical protein conserved	0.0017126	-1.45825	0.363935	protein binding	null
LmjF.35.0770	rRNA dimethyltransferase putative	0.0362781	-1.45939	0.363646	rRNA methyltransferase activity	rRNA modification
LmjF.10.0750	hypothetical protein conserved	0.0277306	-1.46504	0.362225	null	null
LmjF.13.0060	hypothetical protein conserved	0.0299179	-1.47059	0.360834	null	null
LmjF.29.2080	hypothetical protein conserved	0.00968248	-1.4731	0.360209	oxidoreductase activity	metabolic process
LmjF.31.2330	32-trans-enoyl-CoA isomerase mitochondrial precursor putative	0.00347996	-1.47663	0.359327	catalytic activity	metabolic process
LmjF.17.0410	hypothetical protein conserved	0.0485867	-1.47938	0.358642	null	null
LmjF.11.1260	ABC transporter-like protein	0.00987647	-1.48206	0.357976	null	null
LmjF.34.3952	hypothetical protein	0.0217354	-1.48635	0.356915	null	null
LmjF.24.1300	DNAJ-domain protein putative	0.017895	-1.48683	0.356796	heat shock protein binding	null
LmjF.27.1840	hypothetical protein conserved	0.00323671	-1.50269	0.352895	phosphatase activity protein tyrosine/serine/threonine phosphatase activity	dephosphorylation protein dephosphorylation
LmjF.36.2540	C-4 sterol methyl oxidase putative	0.00305533	-1.50581	0.352133	iron ion binding oxidoreductase activity	fatty acid biosynthetic process oxidation-reduction process
LmjF.34.1290	hypothetical protein conserved	0.00235496	-1.50596	0.352095	null	null
LmjF.08.0520	hypothetical protein conserved	6.60223e-05	-1.50862	0.351447	ATP binding protein kinase activity	protein phosphorylation
LmjF.15.0490	hypothetical protein conserved	0.041301	-1.51171	0.350696	null	null
LmjF.08.1020	cathepsin L-like protease	0.000509754	-1.51288	0.35041	cysteine-type peptidase activity	proteolysis
LmjF.17.0340	hypothetical protein conserved	0.00037562	-1.51698	0.349417	null	null
LmjF.31.1510	hypothetical protein conserved	0.000124389	-1.51711	0.349385	null	null
LmjF.16.1480	hypothetical protein conserved	0.0250547	-1.52484	0.347519	null	null
LmjF.30.0080	mitotic cyclin putative (CYC3)	0.00987647	-1.52788	0.346786	null	null
LmjF.24.1620	hypothetical protein conserved	0.0145954	-1.53077	0.346093	null	null
LmjF.10.0080	hypothetical protein unknown function	0.0386903	-1.53396	0.345328	null	null
LmjF.01.0340	hypothetical protein conserved	0.01458	-1.5413	0.343576	null	null
LmjF.15.0440	tb-292 membrane associated protein-like protein	0.00569695	-1.54182	0.343452	null	null
LmjF.15.0650	hypothetical protein unknown function	0.000304164	-1.55009	0.34149	null	null
LmjF.01.0690	hypothetical protein unknown function	0.0338023	-1.55836	0.339537	null	null
LmjF.31.2090	hypothetical protein unknown function	0.00372045	-1.56116	0.338879	null	null
LmjF.13.0760	hypothetical protein conserved	0.00213631	-1.56357	0.338312	protein binding	null
LmjF.35.2820	hypothetical protein conserved	0.0130943	-1.56364	0.338296	null	transmembrane transport
LmjF.32.1810	protein kinase putative	0.0270735	-1.56652	0.337621	ATP binding phospholipid binding protein binding protein kinase activity protein tyrosine kinase activity	protein phosphorylation
LmjF.11.1230	ABC transporter-like protein	0.00941118	-1.56955	0.336913	null	null
LmjF.13.0700	kinesin putative	0.0335906	-1.57355	0.335981	ATP binding microtubule motor activity	microtubule-based movement
LmjF.07.0860	hypothetical protein unknown function	0.000942419	-1.58492	0.333344	null	null
LmjF.36.4640	hypothetical protein conserved	0.00266427	-1.58718	0.332821	null	null
LmjF.25.0400	hypothetical protein unknown function	0.0463427	-1.58859	0.332495	null	null
LmjF.24.1435	hypothetical protein	0.0066679	-1.59119	0.331897	null	null
LmjF.34.3280	hypothetical protein conserved	0.000228159	-1.59377	0.331304	zinc ion binding	null
LmjF.07.1140	peptide methionine sulfoxide reductase-like	0.0116678	-1.59431	0.331181	null	oxidation-reduction process protein metabolic process
LmjF.35.2470	hypothetical protein conserved	0.00547129	-1.59671	0.330631	null	null
LmjF.36.3660	nudix hydrolase-like protein	0.00762187	-1.59872	0.33017	hydrolase activity	null
LmjF.09.0330	hypothetical protein conserved	0.000301212	-1.6026	0.329282	null	null
LmjF.31.2720	hypothetical protein conserved	0.000537822	-1.60415	0.328929	null	null
LmjF.08.1010	cysteine peptidase B (CPB)	0.000784891	-1.60658	0.328375	cysteine-type peptidase activity	proteolysis
LmjF.28.2660	hypothetical protein conserved	0.00420146	-1.61921	0.325513	null	oxidation-reduction process
LmjF.34.0660	hypothetical protein unknown function	0.0277306	-1.62096	0.325118	null	null
LmjF.29.1260	hypothetical protein conserved	2.12797e-05	-1.629	0.323313	triglyceride lipase activity	lipid metabolic process
LmjF.30.1850	phosphatidylinositol kinase putative	1.48047e-05	-1.63295	0.322429	metal ion binding	null
LmjF.36.1230	protein phosphatase 2C putative	0.0039326	-1.63578	0.321797	catalytic activity	null
LmjF.09.1330	hypothetical protein conserved	0.000462503	-1.63663	0.321606	null	null
LmjF.18.1540	hypothetical protein conserved	0.0218064	-1.64206	0.320399	null	transmembrane transport
LmjF.32.0440	hypothetical protein conserved	0.0188651	-1.65229	0.318135	protein binding	null
LmjF.35.0860	hypothetical protein conserved	0.0315984	-1.65587	0.317346	electron carrier activity heme binding	null
LmjF.30.1390	hypothetical protein unknown function	0.00261117	-1.65715	0.317065	null	null
LmjF.15.1160	tryparedoxin peroxidase (TRYP7)	8.88108e-05	-1.66345	0.315684	antioxidant activity oxidoreductase activity peroxiredoxin activity	oxidation-reduction process
LmjF.24.1890	cyclin 10 (CYC10)	0.00201801	-1.6689	0.314492	protein kinase binding	regulation of cyclin-dependent protein kinase activity
LmjF.06.0080	ATP-binding cassette protein subfamily G member 1 putative (ABCG1)	0.00424452	-1.67242	0.313726	ATP binding ATPase activity nucleoside-triphosphatase activity nucleotide binding	null
LmjF.34.0700	hypothetical protein conserved	0.00820822	-1.67584	0.312985	null	null
LmjF.36.6150	hypothetical protein conserved	0.00132766	-1.69287	0.309311	protein binding	null
LmjF.25.0340	hypothetical protein conserved	0.01579	-1.69298	0.309287	protein binding zinc ion binding	null
LmjF.03.0500	phosphate-Repressible Phosphate Permease-like protein	0.0198524	-1.69533	0.308783	inorganic phosphate transmembrane transporter activity	phosphate ion transport
LmjF.01.0820	potassium channel subunit-like protein	0.0319996	-1.69774	0.308269	null	null
LmjF.16.0630	hypothetical protein conserved	0.00125012	-1.70228	0.3073	ATP binding DNA binding catalytic activity	DNA metabolic process
LmjF.08.1040	cathepsin L-like protease	0.0266597	-1.70359	0.307021	cysteine-type peptidase activity	proteolysis
LmjF.35.0540	proteophosphoglycan 5	0.0424616	-1.70669	0.306363	null	null
LmjF.31.2450	hypothetical protein unknown function	0.00807037	-1.72797	0.301877	null	null
LmjF.34.1080	amastin-like surface protein putative	0.0185504	-1.72898	0.301666	null	null
LmjF.23.0260	argininosuccinate synthase putative	0.00696368	-1.74195	0.298965	ATP binding argininosuccinate synthase activity	arginine biosynthetic process
LmjF.16.0030	arginine N-methyltransferase type I (PRMT6)	0.00162629	-1.75695	0.295872	protein methyltransferase activity	protein methylation
LmjF.15.1120	tryparedoxin peroxidase (TRYP5)	9.06818e-06	-1.75699	0.295864	antioxidant activity oxidoreductase activity peroxiredoxin activity	oxidation-reduction process
LmjF.35.3910	PFPI/DJ-1-like protein putative (PFP1)	0.00355068	-1.78397	0.290383	null	null
LmjF.05.0440	hypothetical protein conserved	0.0172704	-1.79364	0.288444	null	null
LmjF.31.2060	hypothetical protein conserved	0.0202466	-1.80275	0.286627	null	transport
LmjF.07.0890	hypothetical protein unknown function	1.02511e-05	-1.80728	0.285729	null	null
LmjF.36.4250	protein kinase-like protein	0.00245087	-1.8126	0.284677	ATP binding protein kinase activity protein tyrosine kinase activity	protein phosphorylation
LmjF.15.0510	ecotin putative (ISP2)	0.029817	-1.81322	0.284554	null	null
LmjF.28.1930	zinc transporter putative	0.0469175	-1.82102	0.28302	metal ion transmembrane transporter activity	metal ion transport transmembrane transport
LmjF.25.1480	calpain family cysteine protease-like protein	0.0154003	-1.84992	0.277409	calcium-dependent cysteine-type endopeptidase activity	proteolysis
LmjF.32.3502	hypothetical protein conserved	0.0229411	-1.85757	0.275941	null	null
LmjF.26.2530	serine/threonine protein phosphatase putative	0.00174881	-1.85773	0.275911	hydrolase activity	null
LmjF.15.1040	tryparedoxin peroxidase (TRYP1)	5.27879e-07	-1.86372	0.274767	antioxidant activity oxidoreductase activity peroxiredoxin activity	oxidation-reduction process
LmjF.32.2290	sphingosine-1-phosphate phosphatase putative	0.000460729	-1.86939	0.27369	catalytic activity	null
LmjF.13.0610	actyltransferase-like protein	0.0391142	-1.86958	0.273653	N-acetyltransferase activity	null
LmjF.34.1070	hypothetical protein conserved	0.0212989	-1.87627	0.272387	triglyceride lipase activity	lipid metabolic process
LmjF.29.0820	CPC cysteine peptidase Clan CA family C1 Cathepsin B-like	1.74761e-07	-1.87678	0.272291	cysteine-type peptidase activity	proteolysis
LmjF.15.0630	hypothetical protein unknown function	6.79877e-05	-1.88641	0.27048	null	null
LmjF.33.1940	hypothetical protein conserved	0.000113115	-1.89583	0.26872	null	null
LmjF.22.0740	hypothetical protein conserved	0.0154209	-1.90029	0.267889	nucleic acid binding zinc ion binding	null
LmjF.08.0320	mitochondrial associated ribonuclease putative	0.00578549	-1.90117	0.267725	catalytic activity	metabolic process
LmjF.30.2180	hypothetical protein conserved	0.00207036	-1.91754	0.264706	nucleic acid binding	null
LmjF.08.1270	hypothetical protein unknown function	0.0100659	-1.93418	0.261671	null	null
LmjF.06.0030	hypothetical protein conserved	3.13081e-05	-1.93526	0.261475	protein binding	null
LmjF.12.0160	dolichyl-P-Man:GDP-Man5GlcNAc2-PP-dolichyl alpha-12-mannosyltransferase putative (ALG9)	0.00991038	-1.95171	0.25851	null	GPI anchor biosynthetic process
LmjF.16.1500	hypothetical protein conserved	0.00490333	-1.96232	0.256616	null	null
LmjF.26.2710	glutamate 5-kinase putative	0.000316002	-1.96412	0.256296	glutamate 5-kinase activity	cellular amino acid biosynthetic process proline biosynthetic process
LmjF.35.0010	phosphoglycan beta 13 galactosyltransferase 7 (SCG7)	0.00065882	-1.97257	0.254798	null	null
LmjF.30.2080	hypothetical protein conserved (YCF45)	0.0043319	-1.97518	0.254338	nucleoside-triphosphatase activity nucleotide binding	null
LmjF.31.1920	hypothetical protein conserved	0.0199398	-1.98142	0.25324	zinc ion binding	null
LmjF.35.3770	hypothetical protein conserved	1.81364e-06	-1.99242	0.251317	null	null
LmjF.19.1347	hypothetical protein conserved	4.03901e-05	-2.0006	0.249896	null	null
LmjF.27.1770	hypothetical protein conserved	0.00308591	-2.00646	0.248884	null	null
LmjF.15.1060	tryparedoxin peroxidase (TRYP2)	5.52641e-07	-2.01625	0.2472	antioxidant activity oxidoreductase activity peroxiredoxin activity	oxidation-reduction process
LmjF.04.0720	hypothetical protein	0.0429901	-2.01643	0.247169	null	null
LmjF.31.1170	hypothetical protein unknown function	4.38268e-05	-2.0201	0.246542	heme binding	null
LmjF.27.0710	hypothetical protein conserved	0.0154831	-2.02701	0.245363	null	null
LmjF.13.1570	phosphoprotein phosphatase-like protein	3.74925e-06	-2.02883	0.245054	hydrolase activity	null
LmjF.15.0890	ATP-binding cassette protein subfamily G member 4 putative (ABCG4)	0.000308851	-2.03323	0.244308	ATP binding ATPase activity nucleoside-triphosphatase activity nucleotide binding	null
LmjF.17.0390	protein kinase putative	0.000792746	-2.03436	0.244116	ATP binding protein kinase activity protein tyrosine kinase activity	protein phosphorylation
LmjF.35.2090	kinesin putative	0.0343779	-2.03885	0.243358	ATP binding microtubule motor activity	microtubule-based movement
LmjF.31.2120	hypothetical protein unknown function	0.000805311	-2.04673	0.242032	null	null
LmjF.28.2690	hypothetical protein conserved	0.00897473	-2.07366	0.237557	null	null
LmjF.19.0750	hypothetical protein conserved	0.000186892	-2.08018	0.236485	null	null
LmjF.15.1140	tryparedoxin peroxidase (TRYP6)	0.00411496	-2.09249	0.234475	antioxidant activity oxidoreductase activity peroxiredoxin activity	oxidation-reduction process
LmjF.35.1480	arginase	3.71231e-05	-2.11077	0.231523	arginase activity metal ion binding	arginine metabolic process
LmjF.28.0980	P27 protein putative (P27)	1.51672e-05	-2.11598	0.230688	null	null
LmjF.34.1270	hypothetical protein conserved	0.0203748	-2.1294	0.228553	null	null
LmjF.30.1510	p1/s1 nuclease	0.00204379	-2.13209	0.228127	endonuclease activity nucleic acid binding	DNA catabolic process
LmjF.31.2460	lipase putative	0.000124324	-2.13436	0.227769	triglyceride lipase activity	lipid metabolic process
LmjF.08.1080	cathepsin L-like protease	1.35531e-05	-2.14392	0.226264	cysteine-type endopeptidase activity cysteine-type peptidase activity	proteolysis
LmjF.08.1060	cathepsin L-like protease	2.10155e-05	-2.14469	0.226143	cysteine-type endopeptidase activity cysteine-type peptidase activity	proteolysis
LmjF.35.0800	hypothetical protein unknown function	3.71231e-05	-2.15096	0.225163	null	null
LmjF.15.1100	tryparedoxin peroxidase (TRYP4)	0.00367545	-2.16393	0.223148	antioxidant activity oxidoreductase activity peroxiredoxin activity	oxidation-reduction process
LmjF.08.1225	hypothetical protein unknown function	0.00258489	-2.17495	0.22145	null	null
LmjF.36.1270	amastin-like surface protein-like protein	0.00245134	-2.17752	0.221055	null	null
LmjF.15.1080	tryparedoxin peroxidase (TRYP3)	5.69263e-09	-2.18472	0.219956	antioxidant activity oxidoreductase activity peroxiredoxin activity	oxidation-reduction process
LmjF.08.1030	cathepsin L-like protease	7.06448e-07	-2.23427	0.212529	cysteine-type endopeptidase activity cysteine-type peptidase activity	proteolysis
LmjF.34.1760	amastin-like surface protein putative	0.0302725	-2.25111	0.210062	null	null
LmjF.07.0760	6-phosphofructo-2-kinase/fructose-26-biphosphatase putative	0.00143263	-2.25978	0.208804	6-phosphofructo-2-kinase activity ATP binding	fructose metabolic process
LmjF.16.0230	protein tyrosine phosphatase-like protein	1.81202e-07	-2.26386	0.208214	phosphatase activity protein tyrosine/serine/threonine phosphatase activity	dephosphorylation protein dephosphorylation
LmjF.13.0200	hypothetical protein unknown function	0.0446877	-2.28528	0.205145	triglyceride lipase activity	lipid metabolic process
LmjF.14.0390	hypothetical protein conserved	0.00940309	-2.31535	0.200915	null	null
LmjF.30.2200	hypothetical protein conserved	0.00161972	-2.32843	0.199101	nucleic acid binding zinc ion binding	null
LmjF.08.0820	amastin-like protein	0.000792746	-2.34009	0.197499	null	null
LmjF.12.0480	hypothetical protein unknown function	0.00451161	-2.38831	0.191006	null	null
LmjF.29.0620	ATP-binding cassette protein subfamily A member 10 putative (ABCA10)	5.81786e-07	-2.42378	0.186367	ATP binding ATPase activity nucleoside-triphosphatase activity nucleotide binding	null
LmjF.34.2630	phospholipid-transporting ATPase-like protein	9.31993e-07	-2.43182	0.185332	ATP binding metal ion binding nucleotide binding	cation transport
LmjF.26.1520	hypothetical protein conserved	5.81786e-07	-2.43281	0.185204	null	null
LmjF.34.0960	amastin-like surface protein putative	0.00264491	-2.44278	0.183928	null	null
LmjF.34.1660	amastin-like surface protein putative	0.00135496	-2.45206	0.18275	null	null
LmjF.31.0270	hypothetical protein unknown function	0.00206584	-2.48722	0.17835	L-ascorbic acid binding iron ion binding oxidoreductase activity	oxidation-reduction process
LmjF.31.1450	surface membrane protein gp46-like protein	0.0483837	-2.50414	0.17627	null	null
LmjF.31.1330	hypothetical protein unknown function	0.00265521	-2.51602	0.174824	null	null
LmjF.33.1290	hypothetical protein conserved	0.0051977	-2.51929	0.174429	null	transport
LmjF.17.1220	histone H2B	8.35352e-06	-2.51978	0.174369	DNA binding protein heterodimerization activity	nucleosome assembly
LmjF.30.1490	class i nuclease-like protein	0.00204379	-2.55134	0.170597	endonuclease activity nucleic acid binding	DNA catabolic process
LmjF.31.0450	amastin putative	0.000218339	-2.58545	0.166611	null	null
LmjF.08.0680	amastin-like protein	0.000511113	-2.59595	0.165402	null	null
LmjF.34.1860	amastin-like surface protein putative	0.0303167	-2.59667	0.16532	null	null
LmjF.28.2910	glutamate dehydrogenase putative	5.90741e-05	-2.60731	0.164104	oxidoreductase activity	cellular amino acid metabolic process oxidation-reduction process
LmjF.34.1920	amastin-like surface protein putative	0.000550458	-2.62874	0.161685	null	null
LmjF.34.1640	amastin-like surface protein putative	0.00258489	-2.6442	0.159962	null	null
LmjF.30.1500	p1/s1 nuclease	0.00120251	-2.64501	0.159872	endonuclease activity nucleic acid binding	DNA catabolic process
LmjF.28.1120	hypothetical protein conserved	8.31869e-05	-2.65638	0.158617	null	null
LmjF.34.1700	amastin-like surface protein putative	0.0127038	-2.6594	0.158286	null	null
LmjF.31.2010	hypothetical protein unknown function	1.69842e-08	-2.6656	0.157606	null	null
LmjF.34.1940	amastin-like surface protein putative	0.0303768	-2.6838	0.155631	null	null
LmjF.08.0750	amastin-like protein	0.00765894	-2.68751	0.155232	null	null
LmjF.34.1580	amastin-like surface protein putative (MCA5)	0.000589949	-2.71264	0.152551	null	null
LmjF.30.1470	class i nuclease-like protein	1.30849e-06	-2.71583	0.152214	endonuclease activity nucleic acid binding	DNA catabolic process
LmjF.27.1700	hypothetical protein conserved	0.000252207	-2.72881	0.150851	ATP binding ATPase activity	null
LmjF.08.0810	amastin-like protein	0.00031848	-2.73616	0.150084	null	null
LmjF.08.0730	amastin-like protein	0.0147943	-2.77301	0.146299	null	null
LmjF.03.0290	hypothetical protein unknown function (pseudogene)	0.0121497	-2.77939	0.145653	heme binding	null
LmjF.30.1480	class i nuclease-like protein	1.43377e-06	-2.79044	0.144542	endonuclease activity nucleic acid binding	DNA catabolic process
LmjF.13.0190	hypothetical protein unknown function	0.0465747	-2.80879	0.142716	null	null
LmjF.30.1460	class i nuclease-like protein	5.52641e-07	-2.89221	0.134697	endonuclease activity nucleic acid binding	DNA catabolic process
LmjF.36.2350	glyceraldehyde 3-phosphate dehydrogenase cytosolic putative	5.2903e-05	-2.90148	0.133834	NAD binding NADP binding	glucose metabolic process oxidation-reduction process
LmjF.02.0570	protein kinase putative	0.0240095	-2.92554	0.131621	ATP binding protein kinase activity protein tyrosine kinase activity	protein phosphorylation
LmjF.34.1620	amastin-like surface protein putative	0.00128996	-2.96886	0.127728	null	null
LmjF.23.0730	RNA-binding protein putative	4.32528e-08	-2.98887	0.125968	nucleic acid binding	null
LmjF.34.1720	amastin-like surface protein putative	0.00309569	-2.99653	0.125301	null	null
LmjF.34.3645	hypothetical protein (pseudogene)	0.0094752	-3.11393	0.115509	null	null
LmjF.16.0500	hypothetical protein unknown function	3.31629e-05	-3.1297	0.114252	null	null
LmjF.11.1290	ATP-binding cassette protein subfamily A member 6 putative (ABCA6)	0.00496074	-3.12997	0.114231	ATP binding ATPase activity nucleoside-triphosphatase activity nucleotide binding	null
LmjF.22.1040	hypothetical protein conserved	0.00402234	-3.15946	0.11192	null	null
LmjF.34.1780	amastin-like surface protein putative	0.00223002	-3.17918	0.1104	null	null
LmjF.34.1800	amastin-like surface protein putative	0.00642824	-3.19383	0.109285	null	null
LmjF.08.0690	amastin-like protein	1.09302e-05	-3.2063	0.108345	null	null
LmjF.08.0700	amastin-like protein	0.00130219	-3.27918	0.103008	null	null
LmjF.08.0670	amastin-like protein	2.09138e-05	-3.31728	0.100323	null	null
LmjF.32.3400	hypothetical protein conserved	1.62504e-07	-3.38023	0.0960396	null	null
LmjF.26.1460	hypothetical protein unknown function	0.000241505	-3.39742	0.0949016	null	null
LmjF.08.0640	hypothetical protein unknown function	3.01208e-08	-3.41296	0.0938849	null	null
LmjF.34.1900	amastin-like surface protein putative	0.000146201	-3.50609	0.0880158	null	null
LmjF.17.0020	hypothetical protein conserved	2.38865e-06	-3.51601	0.0874129	null	null
LmjF.30.2190	RNA-binding protein putative	5.80175e-09	-3.57497	0.0839123	nucleic acid binding	null
LmjF.34.1880	amastin-like surface protein putative	8.34214e-05	-3.72138	0.0758145	null	null
LmjF.19.1420	cysteine peptidase A (CPA) (CPA)	7.92527e-12	-3.73579	0.075061	cysteine-type peptidase activity	proteolysis
LmjF.34.1840	amastin-like surface protein putative	2.41179e-06	-3.83216	0.0702111	null	null
LmjF.34.1960	amastin-like surface protein putative	0.000399981	-4.02153	0.0615742	null	null
LmjF.08.0710	amastin-like protein	0.000805311	-4.03272	0.0610986	null	null
LmjF.34.1560	amastin-like surface protein putative	4.46819e-05	-4.09919	0.0583472	null	null
LmjF.34.1600	amastin-like surface protein putative	8.33791e-05	-4.16236	0.0558477	null	null
LmjF.34.1680	amastin-like surface protein putative	0.000224634	-4.26853	0.0518853	null	null
LmjF.11.1220	ATP-binding cassette protein subfamily A member 2 putative (ABCA2)	2.69249e-11	-4.51582	0.0437123	ATP binding ATPase activity nucleoside-triphosphatase activity nucleotide binding	null
LmjF.08.0720	amastin-like protein	0.000186892	-4.52526	0.0434271	null	null
LmjF.11.1250	ATP-binding cassette protein subfamily A member 4 putative (ABCA4)	7.92527e-12	-4.65397	0.0397206	ATP binding ATPase activity nucleoside-triphosphatase activity nucleotide binding	null
LmjF.34.1740	amastin-like surface protein putative	0.000180286	-4.92768	0.0328565	null	null

## Sheet: NP Vs AM
DEG footpadA sandfly4 nocorrection
ID	Product Description	adj.P.Val	logFC	FC	Predicted GO Function	Predicted GO Process
LmjF.17.0890	hypothetical protein conserved (META1)	2.68374e-08	4.52161	22.9689	null	null
LmjF.26.2570	protein kinase putative	3.96004e-08	4.44016	21.7081	ATP binding protein kinase activity protein tyrosine kinase activity	protein phosphorylation
LmjF.33.1070	hypothetical protein unknown function	0.00329581	4.19416	18.3049	null	null
LmjF.20.1230	hypothetical protein conserved	0.000215686	4.11037	17.2721	null	null
LmjF.26.1980	hypothetical protein conserved	0.000506553	4.0249	16.2785	null	null
LmjF.34.1030	hypothetical protein conserved	0.00512538	3.89732	14.9008	null	null
LmjF.03.0680	hypothetical protein	0.0240754	3.46721	11.0595	uroporphyrinogen-III synthase activity	tetrapyrrole biosynthetic process
LmjF.12.0990	surface antigen protein putative	1.32277e-09	3.41927	10.698	null	null
LmjF.32.2660	L-Lysine transport protein putative (AAT16)	1.66632e-05	3.41591	10.6731	null	null
LmjF.12.0960	surface antigen protein 2 putative	1.4506e-06	3.32591	10.0276	null	null
LmjF.12.0830	surface antigen protein 2 putative	1.11167e-05	3.27009	9.64704	null	null
LmjF.12.0780	surface antigen protein 2 precursor	0.000127311	3.22919	9.37739	null	null
LmjF.20.1190	calpain-like cysteine peptidase putative	2.41168e-06	3.21963	9.31549	calcium-dependent cysteine-type endopeptidase activity	proteolysis
LmjF.36.3620	hypothetical protein conserved	4.32516e-05	3.20905	9.24742	null	null
LmjF.35.2160	adenine aminohydrolase (AAH)	5.61105e-06	3.20694	9.23389	deaminase activity	purine ribonucleoside monophosphate biosynthetic process
LmjF.12.0940	promastigote surface antigen protein 2 PSA2	4.43906e-09	3.1689	8.99363	null	null
LmjF.04.1030	hypothetical protein conserved	2.11725e-05	3.15614	8.91443	null	null
LmjF.02.0440	amino acid permease putative (AAT18)	0.0253643	3.14062	8.81905	null	null
LmjF.04.0210	surface antigen-like protein	0.0191201	3.1357	8.78899	protein binding	null
LmjF.19.0844	ATG8/AUT7/APG8/PAZ2 putative (ATG8A.2)	0.0462437	3.02898	8.16235	null	null
LmjF.16.0920	flagellar calcium-binding protein putative	0.00187758	2.97011	7.83594	calcium ion binding	null
LmjF.31.0350	amino acid transporter aATP11 putative (AAT1.4)	2.67142e-08	2.96326	7.79886	null	null
LmjF.09.0172	ATG8/AUT7/APG8/PAZ2 putative (ATG8C.11)	0.0334781	2.93825	7.66481	null	null
LmjF.32.1260	hypothetical protein conserved	0.000211544	2.91048	7.51869	null	transport
LmjF.36.3180	receptor-type adenylate cyclase a-like protein	6.35698e-07	2.90645	7.49769	phosphorus-oxygen lyase activity	cyclic nucleotide biosynthetic process intracellular signal transduction
LmjF.32.1680	hypothetical protein conserved	0.00157913	2.89869	7.45747	null	null
LmjF.27.0540	hypothetical protein conserved	0.00464378	2.85728	7.24647	null	null
LmjF.30.2850	hypothetical protein conserved	0.00074844	2.85415	7.23079	null	null
LmjF.29.0280	D-lactate dehydrogenase-like protein	0.00107009	2.85176	7.2188	UDP-N-acetylmuramate dehydrogenase activity catalytic activity flavin adenine dinucleotide binding oxidoreductase activity	oxidation-reduction process
LmjF.33.0990	hypothetical protein unknown function	0.00290195	2.84517	7.18591	null	null
LmjF.12.0810	promastigote surface antigen protein 2 PSA2	0.000267621	2.84093	7.16482	null	null
LmjF.12.1000	promastigote surface antigen protein 2 PSA2	3.82767e-09	2.82401	7.0813	null	null
LmjF.12.0980	promastigote surface antigen protein 2 PSA2	1.26767e-08	2.77344	6.83737	null	null
LmjF.29.2830	hypothetical protein conserved	6.35698e-07	2.77329	6.83666	nucleic acid binding	null
LmjF.33.0210	hypothetical protein unknown function	0.00251082	2.76475	6.79632	null	null
LmjF.04.0180	surface antigen-like protein	3.40392e-06	2.74715	6.71388	protein binding	null
LmjF.19.0842	ATG8/AUT7/APG8/PAZ2 putative (ATG8B.2)	0.000580889	2.71837	6.58127	null	null
LmjF.22.0230	amino acid permease putative (AAT22)	5.21344e-05	2.71334	6.55836	null	null
LmjF.10.0460	GP63 leishmanolysin (GP63-1)	4.32516e-05	2.71193	6.55197	metalloendopeptidase activity zinc ion binding	cell adhesion proteolysis
LmjF.34.1670	tuzin-like protein	0.0491698	2.70131	6.5039	null	null
LmjF.32.3870	myosin XXI	3.10642e-06	2.6973	6.48586	ATP binding motor activity protein binding	null
LmjF.05.0760	kinesin-like protein	0.000448903	2.65229	6.28663	ATP binding microtubule motor activity	microtubule-based movement
LmjF.04.0190	surface antigen-like protein	2.41635e-06	2.64116	6.23833	protein binding	null
LmjF.07.1160	amino acid transporter putative (AAT19)	2.95403e-07	2.63764	6.22312	null	null
LmjF.19.0530	hypothetical protein conserved	0.0193947	2.61815	6.1396	null	null
LmjF.27.0680	amino acid permease putative (AAT23.2)	2.67142e-08	2.61684	6.13404	null	null
LmjF.12.0755	surface antigen protein 2 putative	7.44388e-06	2.57981	5.97861	null	null
LmjF.35.0640	beta-fructofuranosidase-like protein	6.79124e-07	2.56111	5.90163	null	carbohydrate metabolic process
LmjF.36.2360	tyrosine aminotransferase (TAT)	0.00328608	2.55778	5.88802	pyridoxal phosphate binding transaminase activity	biosynthetic process cellular amino acid metabolic process
LmjF.33.0610	hypothetical protein conserved	0.00269878	2.55252	5.86657	null	null
LmjF.06.0310	folate/biopterin transporter putative	0.0297497	2.54713	5.84472	null	null
LmjF.10.0465	GP63 leishmanolysin (GP63-2)	0.000206159	2.53963	5.81439	metalloendopeptidase activity zinc ion binding	cell adhesion proteolysis
LmjF.21.0550	dihydrolipoamide acetyltransferase precursorlike protein	0.00720746	2.52642	5.76139	null	null
LmjF.12.0850	surface antigen protein 2 putative	9.28938e-06	2.51871	5.73071	null	null
LmjF.31.2150	prostaglandin f2-alpha synthase/D-arabinose dehydrogenase (PGFS)	5.51864e-06	2.51835	5.72925	null	null
LmjF.36.1360	adenylate kinase putative	0.00704918	2.50176	5.66378	ATP binding nucleobase-containing compound kinase activity nucleotide kinase activity	nucleobase-containing compound metabolic process nucleotide phosphorylation
LmjF.09.0170	ATG8/AUT7/APG8/PAZ2 putative (ATG8C.10)	0.0214811	2.49521	5.63809	null	null
LmjF.30.1940	succinyl-coa:3-ketoacid-coenzyme a transferase- like protein	2.35064e-07	2.49474	5.63626	CoA-transferase activity	ketone body catabolic process metabolic process
LmjF.33.2910	hypothetical protein conserved	0.0106034	2.48733	5.60739	null	null
LmjF.34.2500	protein phosphatase 2C-like protein	0.00725445	2.46894	5.53636	catalytic activity	null
LmjF.17.1030	hypothetical protein conserved	0.00662296	2.42448	5.36834	null	null
LmjF.35.5350	amino acid permease putative (AAT27.1)	0.00183341	2.42099	5.35539	null	null
LmjF.23.1020	hypothetical protein unknown function	0.00131885	2.41227	5.32311	null	null
LmjF.01.0010	hypothetical protein unknown function	0.00450103	2.38595	5.22689	null	null
LmjF.23.1440	hypothetical protein unknown function	0.0059878	2.37716	5.19514	null	null
LmjF.33.1140	hypothetical protein conserved	1.88722e-06	2.37715	5.19511	null	null
LmjF.12.0870	surface antigen protein 2 putative	1.80908e-07	2.36686	5.15819	null	null
LmjF.03.0010	hypothetical protein	0.00109467	2.36674	5.15774	protein binding zinc ion binding	null
LmjF.36.2590	membrane-bound acid phosphatase 2 putative	0.000363184	2.36612	5.15552	acid phosphatase activity	null
LmjF.17.0800	OSM3-like kinesin putative	3.62273e-05	2.35866	5.12895	ATP binding microtubule motor activity	microtubule-based movement
LmjF.04.0160	hypothetical protein conserved in leishmania	0.0214811	2.34095	5.06638	null	null
LmjF.04.0040	hypothetical protein	8.10061e-05	2.33896	5.05937	null	null
LmjF.19.0520	hypothetical protein conserved	0.0213748	2.33855	5.05794	null	null
LmjF.12.0905	hypothetical protein	1.80908e-07	2.33822	5.05678	null	null
LmjF.20.0150	hypothetical protein	0.000185568	2.33498	5.04545	null	null
LmjF.35.0970	aldose 1-epimerase putative	7.65299e-05	2.33091	5.03121	carbohydrate binding catalytic activity isomerase activity	carbohydrate metabolic process
LmjF.36.4780	paraflagellar rod component putative	0.00356026	2.32554	5.01255	null	null
LmjF.04.0170	hypothetical protein conserved in leishmania	0.014905	2.31236	4.96695	null	null
LmjF.31.2660	glutamamyl carboxypeptidase (pseudogene) putative	0.00187758	2.30998	4.95876	null	null
LmjF.12.1070	surface antigen protein 2 putative	6.93032e-05	2.30638	4.94641	null	null
LmjF.12.0400	3 -nucleotidase/nuclease putative	0.00650826	2.30543	4.94313	endonuclease activity nucleic acid binding	DNA catabolic process
LmjF.10.0480	GP63 leishmanolysin (GP63-4)	0.0191201	2.30063	4.92673	metalloendopeptidase activity zinc ion binding	cell adhesion proteolysis
LmjF.24.1090	hypothetical predicted multipass transmembrane protein	3.40392e-06	2.298	4.91776	null	null
LmjF.19.0860	ATG8/AUT7/APG8/PAZ2 putative (ATG8B.5)	0.000258905	2.29548	4.90918	null	null
LmjF.27.0660	hypothetical protein conserved	2.11725e-05	2.29423	4.90494	null	null
LmjF.17.0610	hypothetical protein unknown function	0.0151463	2.27157	4.82849	fatty-acyl-CoA binding	null
LmjF.33.2980	hypothetical protein conserved	0.01786	2.27034	4.82436	null	null
LmjF.04.0310	beta-fructofuranosidase putative	0.00164797	2.26089	4.79286	null	carbohydrate metabolic process
LmjF.19.0870	ATG8/AUT7/APG8/PAZ2 putative (ATG8B.6)	3.86685e-05	2.25963	4.78869	null	null
LmjF.26.2680	hypothetical protein unknown function	0.000973675	2.25944	4.78807	null	null
LmjF.33.0820	beta tubulin	0.0203523	2.25786	4.7828	GTP binding GTPase activity	GTP catabolic process protein polymerization
LmjF.35.0650	hypothetical protein unknown function	4.79079e-05	2.25463	4.77212	null	null
LmjF.26.2670	ATP-binding cassette protein subfamily B member 2 putative (ABCB2)	0.016475	2.25262	4.76547	ATP binding ATPase activity nucleoside-triphosphatase activity nucleotide binding	transmembrane transport transport
LmjF.23.1300	lathosterol oxidase-like protein	0.0284903	2.24586	4.74321	iron ion binding oxidoreductase activity	fatty acid biosynthetic process oxidation-reduction process
LmjF.35.1180	NADH-dependent fumarate reductase putative	3.75221e-05	2.24497	4.74029	oxidoreductase activity succinate dehydrogenase activity	oxidation-reduction process
LmjF.33.2930	hypothetical protein conserved	2.44524e-05	2.23517	4.70819	null	null
LmjF.32.3250	mitogen-activated protein kinase putative (MPK6)	0.00961217	2.2158	4.64539	ATP binding protein kinase activity protein tyrosine kinase activity	protein phosphorylation
LmjF.29.1760	paraflagellar rod protein 1D putative	0.000379519	2.2058	4.61332	calmodulin binding	null
LmjF.35.1460	hypothetical protein conserved	0.0234877	2.20183	4.60062	null	null
LmjF.30.1250	Pyridoxal kinase putative	0.00482556	2.19386	4.57527	pyridoxal kinase activity	pyridoxal 5 -phosphate salvage
LmjF.36.5480	hypothetical protein conserved	0.0158763	2.19172	4.56849	null	null
LmjF.31.2310	3 -nucleotidase/nuclease precursor putative	0.0266954	2.19099	4.56619	endonuclease activity nucleic acid binding	DNA catabolic process
LmjF.36.4230	paraflagellar rod component putative	7.01129e-06	2.18936	4.56105	null	null
LmjF.33.2960	hypothetical protein conserved	0.00110607	2.18916	4.56041	null	null
LmjF.18.1640	hypothetical protein conserved	0.000678546	2.18196	4.5377	null	null
LmjF.10.1300	phosphate-Repressible Phosphate Permease-like protein	2.11818e-05	2.17345	4.51102	inorganic phosphate transmembrane transporter activity	phosphate ion transport
LmjF.33.0808	beta tubulin	0.00344671	2.16448	4.48306	GTP binding GTPase activity	GTP catabolic process protein polymerization
LmjF.14.0850	small myristoylated protein-3 putative (SMP-3)	0.00238554	2.16337	4.47961	null	null
LmjF.04.0440	serine/threonine protein kinase-like protein	2.11725e-05	2.15971	4.46825	ATP binding protein kinase activity protein tyrosine kinase activity	protein phosphorylation
LmjF.13.0090	carboxypeptidase putative	0.000106421	2.15833	4.46398	metallocarboxypeptidase activity	proteolysis
LmjF.28.2650	membrane-bound acid phosphatase putative	0.00848417	2.15789	4.46263	acid phosphatase activity	null
LmjF.12.0760	surface antigen protein 2 putative	2.98965e-06	2.14742	4.43035	null	null
LmjF.36.6480	histidine secretory acid phosphatase putative	0.00622718	2.14523	4.42362	acid phosphatase activity	null
LmjF.34.1410	d-isomer specific 2-hydroxyacid dehydrogenase- like protein	0.000107041	2.13009	4.37746	cofactor binding	oxidation-reduction process
LmjF.36.3940	hypothetical protein unknown function	0.0185109	2.12964	4.37609	null	null
LmjF.33.0798	beta tubulin	0.00185294	2.12661	4.36691	GTP binding GTPase activity	GTP catabolic process protein polymerization
LmjF.11.0570	argonaute like protein (pseudogene)	0.0184258	2.1123	4.32379	null	null
LmjF.30.1170	hypothetical protein unknown function	6.28105e-05	2.1096	4.31572	zinc ion binding	null
LmjF.17.0180	receptor-type adenylate cyclase b (RAC-B1)	3.40791e-07	2.10577	4.30429	phosphorus-oxygen lyase activity	cyclic nucleotide biosynthetic process intracellular signal transduction
LmjF.27.2660	peptidyl dipeptidase putative	0.0172641	2.10528	4.30282	metalloendopeptidase activity	proteolysis
LmjF.17.0235	receptor-type adenylate cyclase b (RAC-B3)	4.31587e-07	2.09784	4.28068	phosphorus-oxygen lyase activity	cyclic nucleotide biosynthetic process intracellular signal transduction
LmjF.29.0350	hypothetical protein conserved	2.11818e-05	2.07917	4.22565	null	null
LmjF.19.0880	ATG8/AUT7/APG8/PAZ2 putative (ATG8B.7)	0.0131922	2.07567	4.2154	null	null
LmjF.09.0174	ATG8/AUT7/APG8/PAZ2 putative (ATG8C.12)	0.0472869	2.0683	4.19391	null	null
LmjF.31.0580	amino acid transporter aATP11 putative (AAT25.2)	1.47362e-06	2.06334	4.17953	null	null
LmjF.33.0800	beta tubulin	0.0499379	2.0548	4.15485	GTP binding GTPase activity	GTP catabolic process protein polymerization
LmjF.11.0650	hypothetical protein conserved	0.00166271	2.05414	4.15296	null	transmembrane transport
LmjF.33.0816	beta tubulin	0.00328608	2.05309	4.14993	GTP binding GTPase activity	GTP catabolic process protein polymerization
LmjF.24.0680	myo-inositol/proton symporter (MIT)	0.00683688	2.04819	4.13587	substrate-specific transmembrane transporter activity transmembrane transporter activity	transmembrane transport
LmjF.33.0806	beta tubulin	0.0488043	2.04052	4.11394	GTP binding GTPase activity	GTP catabolic process protein polymerization
LmjF.29.2440	hypothetical protein conserved	0.0112427	2.01941	4.05417	null	signal transduction
LmjF.33.2940	hypothetical protein conserved	0.00541906	2.01758	4.04903	null	null
LmjF.12.1260	hypothetical protein conserved	0.0395978	2.0066	4.01833	null	null
LmjF.30.3360	calmodulin-related protein putative	0.0001199	2.00653	4.01815	calcium ion binding	null
LmjF.18.0430	hypothetical protein unknown function	0.00247639	2.00405	4.01123	catalytic activity	null
LmjF.27.0510	calpain-like cysteine peptidase putative	4.06916e-05	1.9967	3.99085	calcium-dependent cysteine-type endopeptidase activity	proteolysis
LmjF.19.0920	folate/biopterin transporter putative	0.0325151	1.99518	3.98665	null	null
LmjF.30.3470	casein kinase 1 isoform 2 putative	0.00604568	1.9932	3.9812	ATP binding protein kinase activity protein tyrosine kinase activity	protein phosphorylation
LmjF.33.0796	beta tubulin	0.0166698	1.98966	3.97143	GTP binding GTPase activity	GTP catabolic process protein polymerization
LmjF.25.1750	hypothetical protein conserved	0.0133739	1.98575	3.96067	null	null
LmjF.34.3330	cytochrome p450-like protein	0.0373449	1.98278	3.95254	electron carrier activity heme binding iron ion binding	oxidation-reduction process
LmjF.14.0490	hypothetical protein unknown function	5.84757e-05	1.98041	3.94604	null	null
LmjF.12.0740	surface antigen protein putative	0.000132269	1.97076	3.91974	null	null
LmjF.29.1770	paraflagellar rod protein 1D putative	0.00209958	1.96914	3.91535	calmodulin binding	null
LmjF.17.0230	receptor-type adenylate cyclase b (RAC-B2)	1.47362e-06	1.96646	3.90809	phosphorus-oxygen lyase activity	cyclic nucleotide biosynthetic process intracellular signal transduction
LmjF.12.1090	surface antigen protein putative	1.47362e-06	1.96252	3.89741	null	null
LmjF.04.0140	hypothetical protein conserved in leishmania	0.000109384	1.95286	3.87141	null	null
LmjF.36.6300	glucose transporter lmgt1	3.40392e-06	1.95218	3.86959	transmembrane transporter activity	transmembrane transport
LmjF.18.1340	hypothetical protein conserved	1.47362e-06	1.94558	3.85194	nucleic acid binding zinc ion binding	null
LmjF.31.1160	hypothetical protein unknown function	2.23022e-05	1.93529	3.82456	null	null
LmjF.17.0237	receptor-type adenylate cyclase b (RAC-B4)	2.85384e-05	1.93036	3.81151	phosphorus-oxygen lyase activity	cyclic nucleotide biosynthetic process intracellular signal transduction
LmjF.19.0846	ATG8/AUT7/APG8/PAZ2 putative (ATG8B.3)	0.000717842	1.93003	3.81063	null	null
LmjF.19.0900	ATG8/AUT7/APG8/PAZ2 putative (ATG8B.8)	0.0024004	1.92532	3.79821	null	null
LmjF.16.1430	paraflagellar rod protein 2C	0.000652931	1.92484	3.79693	calmodulin binding	null
LmjF.16.1425	paraflagellar rod protein 2C	0.000572663	1.91713	3.77671	calmodulin binding	null
LmjF.34.1520	hypothetical protein conserved	0.00335312	1.9092	3.75601	null	null
LmjF.23.0720	hypothetical protein unknown function	0.000652931	1.89165	3.71058	nucleic acid binding	null
LmjF.36.6290	glucose transporter lmgt2	6.6931e-06	1.88964	3.70543	transmembrane transporter activity	transmembrane transport
LmjF.10.0030	phosphate-Repressible Phosphate Permease-like protein	0.000127311	1.88343	3.6895	inorganic phosphate transmembrane transporter activity	phosphate ion transport
LmjF.19.0850	ATG8/AUT7/APG8/PAZ2 putative (ATG8B.4)	0.0329496	1.87357	3.66438	null	null
LmjF.12.1005	surface antigen protein 2 putative	0.000203046	1.87291	3.6627	null	null
LmjF.03.0030	D-3-phosphoglycerate dehydrogenase-like protein	0.00187758	1.87188	3.66009	NAD binding cofactor binding	metabolic process oxidation-reduction process
LmjF.35.0980	aldose 1-epimerase-like protein	0.0234112	1.86335	3.63851	carbohydrate binding catalytic activity isomerase activity	carbohydrate metabolic process
LmjF.31.0320	amino acid transporter putative (AAT1.1)	5.1313e-05	1.86068	3.6318	null	null
LmjF.33.0950	hypothetical protein conserved	6.25641e-05	1.85444	3.61611	protein binding	null
LmjF.31.0880	amino acid permease 3 (AAP3)	0.000159437	1.85437	3.61595	null	null
LmjF.03.0040	2-aminoethylphosphonate:pyruvateaminotransferas e-like protein	0.00455166	1.84219	3.58554	null	metabolic process
LmjF.05.1215	surface antigen-like protein	0.0472485	1.83936	3.57851	protein binding	null
LmjF.36.0670	hypothetical protein conserved	0.0136389	1.83567	3.56938	null	null
LmjF.32.1160	long chain polyunsaturated fatty acid elongation enzyme-like protein	0.000200033	1.83532	3.5685	null	null
LmjF.33.0819	beta tubulin	0.00542694	1.83503	3.5678	GTP binding GTPase activity	GTP catabolic process protein polymerization
LmjF.20.1180	calpain-like cysteine peptidase putative	0.00103036	1.83345	3.56389	calcium-dependent cysteine-type endopeptidase activity	proteolysis
LmjF.33.0804	beta tubulin	0.00617915	1.8324	3.56129	GTP binding GTPase activity	GTP catabolic process protein polymerization
LmjF.16.0470	hypothetical protein conserved	0.00741288	1.82742	3.54902	null	null
LmjF.27.2020	D-lactate dehydrogenase-like protein	0.0177218	1.81593	3.52086	UDP-N-acetylmuramate dehydrogenase activity catalytic activity flavin adenine dinucleotide binding oxidoreductase activity	oxidation-reduction process
LmjF.04.0625	hypothetical protein	0.010929	1.81524	3.51917	null	null
LmjF.19.0820	ATG8/AUT7/APG8/PAZ2 putative (ATG8B.1)	0.000547947	1.80963	3.50553	null	null
LmjF.29.1750	paraflagellar rod protein 1D putative	0.00157412	1.80855	3.50291	calmodulin binding	null
LmjF.31.1540	hypothetical protein unknown function	0.00251361	1.80566	3.49589	null	null
LmjF.02.0300	ATP-binding cassette subfamily A member 1 putative (ABCA1)	0.00317201	1.78319	3.44185	ATP binding ATPase activity nucleoside-triphosphatase activity nucleotide binding	null
LmjF.12.0995	hypothetical protein	3.80284e-07	1.76557	3.40008	null	null
LmjF.02.0740	dipeptylcarboxypeptidase putative (DCP)	0.00826005	1.7639	3.39614	metalloendopeptidase activity	proteolysis
LmjF.12.0765	surface antigen protein 2 putative	0.000506639	1.76294	3.39389	null	null
LmjF.24.0190	hypothetical protein conserved	0.00617915	1.75759	3.38133	binding	null
LmjF.29.0510	ADF/Cofilin	0.0359997	1.75017	3.36398	actin binding	null
LmjF.24.1350	hypothetical protein conserved	0.00208724	1.74844	3.35996	protein binding	null
LmjF.04.1020	hypothetical protein conserved	3.33888e-05	1.74174	3.34438	null	null
LmjF.35.3250	replication factor C subunit 3 putative	0.000391999	1.73803	3.33579	ATP binding DNA binding nucleoside-triphosphatase activity nucleotide binding	DNA replication
LmjF.34.3480	hypothetical protein conserved	0.0119818	1.73404	3.32659	null	null
LmjF.21.0240	hexokinase putative	0.00693814	1.73289	3.32392	ATP binding	carbohydrate metabolic process
LmjF.14.0730	fatty acid elongase putative (ELO4.3)	0.0119818	1.73244	3.3229	null	null
LmjF.30.1930	succinyl-coa:3-ketoacid-coenzyme a transferase- like protein	0.000291091	1.7297	3.31658	CoA-transferase activity	ketone body catabolic process metabolic process
LmjF.29.1170	hypothetical protein conserved	0.00413023	1.72343	3.3022	null	null
LmjF.17.0200	receptor-type adenylate cyclase a (RAC-A)	0.00200816	1.70792	3.2669	phosphorus-oxygen lyase activity	cyclic nucleotide biosynthetic process intracellular signal transduction
LmjF.16.1427	paraflagellar rod protein 2C	0.00237125	1.70452	3.25919	calmodulin binding	null
LmjF.32.1910	hypothetical protein conserved	0.0325151	1.70134	3.25204	null	null
LmjF.36.1170	hypothetical protein conserved	3.10691e-05	1.69951	3.2479	null	null
LmjF.33.0794	beta tubulin	0.000410896	1.69708	3.24245	GTP binding GTPase activity	GTP catabolic process protein polymerization
LmjF.18.1580	nonspecific nucleoside hydrolase (NH)	0.0168716	1.69005	3.22669	null	null
LmjF.04.0130	hypothetical protein conserved in leishmania	0.000520044	1.68496	3.21531	null	null
LmjF.35.5260	hypothetical protein conserved	0.043158	1.68126	3.20707	null	null
LmjF.12.1020	surface antigen protein putative	0.00217672	1.67826	3.20043	null	null
LmjF.06.0560	deoxyuridine triphosphatase putative (DUT)	0.00541906	1.67788	3.19958	null	null
LmjF.17.0190	receptor-type adenylate cyclase putative	2.53599e-05	1.67418	3.19138	phosphorus-oxygen lyase activity	cyclic nucleotide biosynthetic process intracellular signal transduction
LmjF.28.2500	eukaryotic translation initiation factor 4e putative	0.0325151	1.67046	3.18317	RNA binding translation initiation factor activity	translational initiation
LmjF.17.0870	META domain containing protein (META2)	0.000306085	1.66883	3.17956	null	null
LmjF.36.2070	hypothetical protein conserved	0.00108789	1.66463	3.17032	protein binding	null
LmjF.23.1580	hypothetical protein conserved	0.00251082	1.66352	3.16788	deoxyribonucleoside 5 -monophosphate N-glycosidase activity nucleoside deoxyribosyltransferase activity	deoxyribonucleoside monophosphate catabolic process
LmjF.20.0650	rRNA biogenesis protein-like protein	0.0371201	1.65333	3.14558	null	RNA processing
LmjF.04.0150	hypothetical protein conserved in leishmania	0.00185294	1.65129	3.14115	null	null
LmjF.10.0090	dehydrogenase-like protein	0.00485107	1.64639	3.13049	oxidoreductase activity	metabolic process
LmjF.31.3180	histone H4	0.00436881	1.64628	3.13025	DNA binding protein heterodimerization activity	nucleosome assembly
LmjF.31.0870	amino acid permease 3 (AAP3)	0.00118422	1.64244	3.12194	null	null
LmjF.20.1185	calpain-like cysteine peptidase putative	0.0017633	1.63989	3.11643	calcium-dependent cysteine-type endopeptidase activity	proteolysis
LmjF.18.1090	cAMP phosphodiesterase A putative (PDEA)	0.00259245	1.63391	3.10354	null	signal transduction
LmjF.10.0219	hypothetical protein unknown function	0.0234877	1.62735	3.08945	null	null
LmjF.23.0710	acetyl-CoA synthetase putative	7.76738e-05	1.62438	3.08309	AMP binding acetate-CoA ligase activity catalytic activity	acetyl-CoA biosynthetic process from acetate metabolic process
LmjF.27.1580	amino acid transporter putative (AAT24)	0.0224791	1.62397	3.08222	null	null
LmjF.12.1040	surface antigen protein putative	0.00237125	1.62385	3.08197	null	null
LmjF.21.0130	serine/threonine protein kinase putative	0.000107041	1.6183	3.07013	ATP binding phosphorus-oxygen lyase activity protein kinase activity protein tyrosine kinase activity	cyclic nucleotide biosynthetic process intracellular signal transduction protein phosphorylation
LmjF.30.0900	hypothetical protein conserved	0.00628355	1.60917	3.05076	null	null
LmjF.31.2115	hypothetical protein unknown function	0.0148058	1.60084	3.0332	null	null
LmjF.17.0780	hypothetical protein conserved	0.0149205	1.59679	3.0247	fatty-acyl-CoA binding	null
LmjF.29.2880	hypothetical protein	0.0114699	1.5841	2.99822	null	null
LmjF.30.2970	glyceraldehyde 3-phosphate dehydrogenase glycosomal	0.000410896	1.58314	2.99621	NAD binding NADP binding	glucose metabolic process oxidation-reduction process
LmjF.34.3745	hypothetical protein	0.0183097	1.57982	2.98932	null	null
LmjF.31.0920	sodium stibogluconate resistance protein putative	0.000106421	1.57978	2.98924	null	null
LmjF.32.0160	hypothetical protein unknown function	0.00188142	1.5794	2.98845	null	null
LmjF.14.0720	fatty acid elongase putative (ELO4.2)	0.00942144	1.57725	2.98401	null	null
LmjF.35.5340	hypothetical protein conserved	0.00585864	1.57525	2.97987	microtubule motor activity protein binding	microtubule-based movement
LmjF.06.0980	hypothetical protein conserved	0.00294801	1.57312	2.97547	protein binding	null
LmjF.17.0860	hypothetical protein unknown function	0.0280053	1.5716	2.97233	null	null
LmjF.04.1170	RNA-binding protein putative	0.0458753	1.57101	2.97113	nucleic acid binding	null
LmjF.14.1160	enolase (ENOL)	0.000135124	1.56263	2.95391	magnesium ion binding phosphopyruvate hydratase activity	glycolysis
LmjF.09.0150	ATG8/AUT7/APG8/PAZ2 putative (ATG8C.1)	0.0173092	1.55944	2.94739	null	null
LmjF.31.0390	calpain-like cysteine peptidase putative	0.000386282	1.55776	2.94397	calcium-dependent cysteine-type endopeptidase activity	proteolysis
LmjF.31.0950	sodium stibogluconate resistance protein putative	8.7059e-05	1.55604	2.94045	null	null
LmjF.24.1280	amastin-like surface protein-like protein	7.97158e-05	1.54517	2.91838	null	null
LmjF.29.0760	lipophosphoglycan biosynthetic protein putative (LPG3)	0.000219995	1.53659	2.90107	ATP binding unfolded protein binding	protein folding response to stress
LmjF.31.0960	sodium stibogluconate resistance protein putative	0.0267223	1.53281	2.89349	null	null
LmjF.30.0860	surface protein amastin putative	0.00338923	1.5268	2.88147	null	null
LmjF.23.0210	ATP-binding cassette protein subfamily C member 1 putative (ABCC1)	0.000105225	1.52328	2.87444	ATP binding ATPase activity nucleoside-triphosphatase activity nucleotide binding	transmembrane transport transport
LmjF.36.0020	histone H4	0.0158894	1.51472	2.85744	DNA binding protein heterodimerization activity	nucleosome assembly
LmjF.27.0270	hypothetical protein conserved	0.00192862	1.51241	2.85286	null	null
LmjF.13.1210	nucleobase transporter (NT3)	0.000456306	1.50175	2.83186	nucleoside transmembrane transporter activity	transport
LmjF.12.0860	surface antigen protein putative	0.000203046	1.49261	2.81398	null	null
LmjF.20.0300	hypothetical protein conserved	0.0363767	1.49087	2.81059	null	null
LmjF.35.4750	glyceraldehyde-3-phosphate dehydrogenase-like protein	0.00984415	1.48735	2.80374	null	oxidation-reduction process
LmjF.12.0890	surface antigen protein 2 putative	0.00329581	1.48687	2.8028	null	null
LmjF.09.0154	ATG8/AUT7/APG8/PAZ2 putative (ATG8C.3)	0.032093	1.48243	2.79419	null	null
LmjF.31.0930	sodium stibogluconate resistance protein putative	0.000322848	1.47765	2.78494	null	null
LmjF.31.0900	hypothetical protein conserved	4.83742e-05	1.47662	2.78297	null	null
LmjF.18.0570	hypothetical protein conserved	0.000901318	1.47603	2.78183	null	null
LmjF.02.0310	hypothetical protein conserved	0.00670026	1.46801	2.7664	null	null
LmjF.30.0020	cyclophilin 9 putative (CYP9)	0.0148	1.45131	2.73456	peptidyl-prolyl cis-trans isomerase activity	protein folding
LmjF.34.1400	d-isomer specific 2-hydroxyacid dehydrogenase- protein	0.0448169	1.44832	2.7289	cofactor binding	oxidation-reduction process
LmjF.31.2710	phosphatidylinositol-4-phosphate 5-kinase-like protein	0.000431254	1.44686	2.72614	ATP binding microtubule motor activity	microtubule-based movement
LmjF.33.2890	hypothetical protein conserved	0.000194137	1.44253	2.71798	ATP binding microtubule motor activity	microtubule-based movement
LmjF.35.3700	Gim5A protein putative	0.00208724	1.44055	2.71424	null	peroxisome fission
LmjF.29.2070	hypothetical protein unknown function	0.0442649	1.43959	2.71243	null	null
LmjF.24.1490	hypothetical protein conserved	0.00496329	1.43535	2.70447	protein binding	null
LmjF.34.4290	nucleolar protein family a putative	0.0349125	1.43404	2.70203	pseudouridine synthase activity snoRNA binding	ribosome biogenesis snRNA pseudouridine synthesis
LmjF.30.2700	hypothetical protein conserved	0.00774831	1.43231	2.69879	null	null
LmjF.34.0380	hypothetical protein unknown function	0.0041144	1.43175	2.69773	null	null
LmjF.28.2380	subtilisin-like serine peptidase	0.0243894	1.41941	2.67476	protein binding	null
LmjF.33.3020	hypothetical protein unknown function	0.0224791	1.4193	2.67457	null	null
LmjF.32.0730	hypothetical protein conserved	0.00961217	1.41898	2.67396	protein binding	null
LmjF.36.1220	hypothetical protein conserved	0.0247184	1.4188	2.67364	null	null
LmjF.36.1130	hypothetical protein unknown function	0.00236648	1.41621	2.66883	null	null
LmjF.14.0770	hypothetical protein unknown function	0.026774	1.40882	2.6552	null	null
LmjF.20.1050	hypothetical protein unknown function	0.0390959	1.40804	2.65376	null	null
LmjF.35.3080	glycerol kinase glycosomal putative	0.00251361	1.4015	2.64175	glycerol kinase activity	carbohydrate metabolic process glycerol-3-phosphate metabolic process
LmjF.14.0700	fatty acid elongase putative (ELO3.3)	0.0278447	1.39904	2.63726	null	null
LmjF.24.1250	amastin-like surface protein-like protein	0.00513663	1.39739	2.63425	null	null
LmjF.35.4880	hypothetical protein conserved	0.0223023	1.39662	2.63284	protein binding	null
LmjF.30.0880	adenosine kinase putative	0.0158138	1.38555	2.61271	null	null
LmjF.31.1770	hypothetical protein unknown function	0.000537519	1.38346	2.60893	null	null
LmjF.36.1400	hypothetical protein conserved	0.00254439	1.38149	2.60538	null	null
LmjF.23.1170	membrane-bound acid phosphatase 2 (MBAP2)	0.00513663	1.37874	2.60041	acid phosphatase activity	null
LmjF.33.3170	hypothetical protein conserved	0.00650826	1.37788	2.59885	null	null
LmjF.33.2340	succinyl-coA:3-ketoacid-coenzyme A transferase mitochondrial precursor putative	0.000506639	1.3755	2.59458	CoA-transferase activity	ketone body catabolic process metabolic process
LmjF.34.1380	hypothetical protein unknown function	0.00109467	1.37045	2.58552	null	null
LmjF.11.0260	hypothetical protein conserved	0.00741288	1.36847	2.58197	phosphoenolpyruvate carboxykinase activity purine nucleotide binding	gluconeogenesis
LmjF.33.2540	carboxypeptidase putative	0.0091412	1.36575	2.57711	metallocarboxypeptidase activity	proteolysis
LmjF.29.1410	hypothetical protein unknown function	0.000580886	1.36547	2.57661	null	null
LmjF.26.0450	hypothetical protein conserved	0.0136389	1.36413	2.57421	null	null
LmjF.34.2820	regulatory subunit of protein kinase a-like protein	0.0131967	1.34827	2.54607	null	null
LmjF.04.0290	hypothetical protein conserved	0.0224791	1.34805	2.54568	oxidoreductase activity	oxidation-reduction process
LmjF.19.0080	hypothetical protein conserved	0.0119818	1.34446	2.53934	heat shock protein binding	null
LmjF.20.1270	hypothetical protein conserved	0.0497692	1.34215	2.5353	null	null
LmjF.36.3860	similar to leishmania major. l411.4-like protein	0.00178333	1.34202	2.53505	null	null
LmjF.07.0260	homoserine dehydrogenase-like protein	0.0217513	1.34094	2.53316	NADP binding oxidoreductase activity	cellular amino acid metabolic process oxidation-reduction process
LmjF.31.0810	hypothetical protein conserved	0.0377775	1.34081	2.53293	null	null
LmjF.13.0380	alpha tubulin	0.00763888	1.34007	2.53164	GTP binding GTPase activity	GTP catabolic process protein polymerization
LmjF.32.2040	hypothetical protein conserved	0.0173252	1.33022	2.5144	null	null
LmjF.07.1105	ATPase subunit 9 putative pseudogene	0.0119818	1.33016	2.5143	hydrogen ion transmembrane transporter activity	ATP hydrolysis coupled proton transport
LmjF.36.2130	DEAD box RNA helicase putative	0.0394313	1.32661	2.50812	ATP binding ATP-dependent helicase activity helicase activity nucleic acid binding	null
LmjF.02.0020	histone H4	0.00254439	1.31775	2.49277	DNA binding protein heterodimerization activity	nucleosome assembly
LmjF.33.2170	hypothetical protein conserved	0.00188082	1.31641	2.49046	null	null
LmjF.03.0900	peter pan protein putative	0.0489716	1.31532	2.48858	null	null
LmjF.25.2450	histone H4	0.00884519	1.31064	2.48051	DNA binding protein heterodimerization activity	nucleosome assembly
LmjF.31.1800	amino acid permease (AAT8.2)	0.000506639	1.30984	2.47913	null	null
LmjF.36.6750	prolyl oligopeptidase putative	0.00565056	1.30068	2.46345	serine-type endopeptidase activity serine-type peptidase activity	proteolysis
LmjF.35.3560	hypothetical protein conserved	0.0239812	1.29506	2.45387	null	null
LmjF.27.0500	calpain-like cysteine peptidase putative	0.0158894	1.29386	2.45183	calcium-dependent cysteine-type endopeptidase activity	proteolysis
LmjF.21.0440	ubiquitin-conjugating enzyme-like protein	0.042347	1.28956	2.44454	null	null
LmjF.32.3150	hypothetical protein conserved	0.00108789	1.28415	2.43539	protein binding	null
LmjF.13.0370	alpha tubulin	0.00849668	1.28396	2.43506	GTP binding GTPase activity	GTP catabolic process protein polymerization
LmjF.25.1170	ATPase beta subunit putative	0.00568619	1.28175	2.43134	ATP binding nucleoside-triphosphatase activity nucleotide binding	ATP hydrolysis coupled proton transport ATP metabolic process ATP synthesis coupled proton transport proton transport
LmjF.35.1030	zinc finger protein family member putative	0.00905896	1.27851	2.42589	null	null
LmjF.32.3310	dihydrolipoamide dehydrogenase putative (GCVL-2)	0.00848417	1.27115	2.41353	dihydrolipoyl dehydrogenase activity flavin adenine dinucleotide binding oxidoreductase activity	cell redox homeostasis oxidation-reduction process
LmjF.34.3470	hypothetical protein conserved	0.031081	1.27075	2.41287	null	null
LmjF.14.1300	protein kinase putative	0.0159445	1.26544	2.404	ATP binding protein kinase activity protein tyrosine kinase activity	protein phosphorylation
LmjF.14.0040	j-binding protein putative	0.00555375	1.26411	2.40179	ATP binding DNA binding helicase activity nucleic acid binding	null
LmjF.10.0720	amino acid permease putative (AAT20.3)	0.00109467	1.26219	2.3986	null	null
LmjF.11.0610	hypothetical protein conserved	0.0135106	1.26213	2.39849	null	null
LmjF.14.0800	hypothetical protein conserved	0.000968009	1.2605	2.39578	null	null
LmjF.05.0040	paraflagellar rod component par4 putative	0.00657165	1.25967	2.39442	null	null
LmjF.32.1980	hypothetical protein conserved	0.0264649	1.25682	2.38968	null	null
LmjF.17.0260	hypothetical protein conserved	0.0235854	1.25005	2.3785	null	null
LmjF.36.0350	hypothetical protein conserved	0.0351511	1.24552	2.37104	protein binding	null
LmjF.29.2810	ribonuclease inhibitor-like protein	0.00434285	1.24533	2.37073	null	null
LmjF.10.0715	amino acid transporter putative (AAT20.2)	0.00157913	1.23733	2.35761	null	null
LmjF.34.0560	hypothetical protein conserved	0.0117469	1.23415	2.35243	null	null
LmjF.14.1220	hypothetical protein conserved	0.0297497	1.23053	2.34653	null	null
LmjF.31.1520	hypothetical protein conserved	0.00356026	1.22982	2.34537	null	null
LmjF.36.3910	S-adenosylhomocysteine hydrolase	0.00667989	1.22038	2.33008	adenosylhomocysteinase activity	one-carbon metabolic process
LmjF.36.6760	hypothetical protein conserved	0.0287298	1.21722	2.32498	null	ATP synthesis coupled proton transport
LmjF.25.1180	ATPase beta subunit putative	0.00774831	1.21564	2.32243	ATP binding nucleoside-triphosphatase activity nucleotide binding	ATP hydrolysis coupled proton transport ATP metabolic process ATP synthesis coupled proton transport proton transport
LmjF.31.0090	hypothetical protein conserved	0.0071571	1.21431	2.32031	null	null
LmjF.31.3150	hypothetical protein conserved	0.000973675	1.21391	2.31966	protein binding	null
LmjF.34.0710	hypothetical protein conserved	0.00354969	1.20793	2.31006	null	null
LmjF.34.3160	hypothetical protein conserved	0.0297497	1.20154	2.29985	null	null
LmjF.30.2620	hypothetical protein conserved	0.032093	1.19862	2.29519	null	null
LmjF.30.3130	valyl-tRNA synthetase putative	0.00931873	1.19467	2.28893	ATP binding aminoacyl-tRNA editing activity aminoacyl-tRNA ligase activity nucleotide binding valine-tRNA ligase activity	tRNA aminoacylation for protein translation valyl-tRNA aminoacylation
LmjF.31.1410	hypothetical protein conserved	0.0109909	1.19439	2.28849	null	null
LmjF.32.0470	hypothetical protein conserved	0.00187758	1.18989	2.28135	null	null
LmjF.36.2610	folylpolyglutamate synthetase (FPGS)	0.026621	1.18849	2.27913	ATP binding ligase activity tetrahydrofolylpolyglutamate synthase activity	biosynthetic process folic acid-containing compound biosynthetic process
LmjF.30.0850	surface protein amastin putative	0.017358	1.18092	2.26721	null	null
LmjF.31.1840	hypothetical protein unknown function	0.0468247	1.18022	2.26612	ATP binding protein kinase activity protein tyrosine kinase activity	protein phosphorylation
LmjF.31.1130	N-acyl-L-amino acid amidohydrolase putative	0.0198815	1.17923	2.26456	hydrolase activity	metabolic process
LmjF.36.3470	2-oxoglutarate dehydrogenase E1 component putative	0.00110607	1.17811	2.26279	oxoglutarate dehydrogenase (succinyl-transferring) activity thiamine pyrophosphate binding	metabolic process oxidation-reduction process tricarboxylic acid cycle
LmjF.13.0330	alpha tubulin	0.0122111	1.17805	2.2627	GTP binding GTPase activity	GTP catabolic process protein polymerization
LmjF.12.0920	promastigote surface antigen protein PSA	0.00580374	1.17543	2.25861	null	null
LmjF.24.1840	lysophospholipase putative	0.0442679	1.17219	2.25354	hydrolase activity	null
LmjF.05.1080	hypothetical protein conserved	0.0253901	1.17166	2.2527	null	null
LmjF.10.0040	hypothetical protein conserved	0.00670026	1.16987	2.24991	null	null
LmjF.09.0770	oligopeptidase b (OPB)	0.00788289	1.16524	2.24271	serine-type endopeptidase activity serine-type peptidase activity	proteolysis
LmjF.06.1260	pteridine transporter putative	0.00211157	1.1644	2.24139	null	null
LmjF.30.2980	glyceraldehyde 3-phosphate dehydrogenase glycosomal	0.00294801	1.1582	2.23178	NAD binding NADP binding	glucose metabolic process oxidation-reduction process
LmjF.36.2040	dolichyl-P-Man:GDP-Man5GlcNAc2-PP-dolichyl alpha-13-mannosyltransferase putative (ALG3)	0.0440638	1.15818	2.23176	null	null
LmjF.36.1000	intraflagellar transport protein IFT122 putative	0.00316549	1.15633	2.2289	protein binding	null
LmjF.24.1560	hypothetical protein conserved	0.0160238	1.15313	2.22396	null	null
LmjF.09.0500	hypothetical protein conserved	0.00434285	1.14986	2.21892	null	null
LmjF.26.1720	hypothetical protein conserved	0.0395306	1.14321	2.20872	null	null
LmjF.13.0460	hypothetical protein conserved	0.0244004	1.14245	2.20755	null	null
LmjF.17.1250	hypothetical protein conserved	0.00940011	1.13952	2.20308	null	null
LmjF.03.0980	eukaryotic initiation factor 2a putative	0.017292	1.13202	2.19165	RNA binding translation initiation factor activity	null
LmjF.27.0470	glycosomal transporter (GAT3) putative	0.0495048	1.12704	2.1841	ATP binding ATPase activity nucleoside-triphosphatase activity nucleotide binding	transport
LmjF.35.3300	hypothetical protein unknown function	0.020104	1.11783	2.1702	protein binding	null
LmjF.28.0610	dynein heavy chain putative	0.00430731	1.1178	2.17016	microtubule motor activity	microtubule-based movement
LmjF.16.0990	protein kinase putative (CRK)	0.0243894	1.11642	2.16809	ATP binding protein kinase activity protein tyrosine kinase activity	protein phosphorylation
LmjF.09.1510	hypothetical protein conserved	0.00702601	1.11633	2.16795	null	null
LmjF.35.4490	hypothetical protein conserved	0.0149902	1.10855	2.15628	null	null
LmjF.12.1060	surface antigen protein putative	0.0179866	1.10757	2.15482	null	null
LmjF.32.2900	outer dynein arm docking complex putative (DC2)	0.0325151	1.10519	2.15127	null	null
LmjF.23.1310	dynein heavy chain putative	0.0017334	1.10301	2.14802	ATP binding ATPase activity microtubule motor activity	microtubule-based movement
LmjF.22.1400	hypothetical protein conserved	0.0302351	1.10114	2.14524	null	null
LmjF.27.1730	hypothetical protein conserved	0.0429408	1.10034	2.14405	null	null
LmjF.13.0320	alpha tubulin	0.032093	1.09727	2.13949	GTP binding GTPase activity	GTP catabolic process protein polymerization
LmjF.27.1480	hypothetical protein conserved	0.00976328	1.09184	2.13146	null	null
LmjF.14.0010	exosome complex exonuclease putative	0.0433398	1.08777	2.12545	null	null
LmjF.18.0200	UDP-galactopyranose mutase (GLF)	0.0297497	1.08611	2.123	null	null
LmjF.19.0670	U3 snoRNA-associated protein UTP11 putative	0.0232098	1.06975	2.09907	null	rRNA processing
LmjF.36.6950	delta-6 fatty acid desaturase	0.032093	1.06939	2.09854	heme binding	lipid metabolic process
LmjF.29.0020	transcription factor-like protein	0.0104524	1.06463	2.09164	null	cellular process
LmjF.11.0480	hypothetical protein conserved	0.0122592	1.06456	2.09153	null	null
LmjF.24.1470	hypothetical protein conserved	0.0100372	1.06327	2.08966	protein binding	null
LmjF.33.0792	beta tubulin	0.000723019	1.06226	2.08819	GTP binding GTPase activity	GTP catabolic process protein polymerization
LmjF.36.2260	guanylate kinase-like protein	0.0498069	1.06125	2.08673	protein binding	null
LmjF.35.1550	hypothetical protein conserved	0.0336448	1.05916	2.08372	null	null
LmjF.26.1180	hypothetical protein conserved	0.0264254	1.05759	2.08145	null	null
LmjF.35.2920	hypothetical protein conserved	0.0377244	1.05724	2.08094	null	null
LmjF.23.1360	hypothetical protein conserved	0.0287298	1.05238	2.07394	null	null
LmjF.29.0940	5-histidylcysteine sulfoxide synthase putative	0.00100126	1.04764	2.06715	null	null
LmjF.24.2250	fatty-acid desaturase putative	0.00318607	1.04684	2.066	heme binding stearoyl-CoA 9-desaturase activity	fatty acid biosynthetic process lipid metabolic process oxidation-reduction process
LmjF.31.2970	acetyl-CoA carboxylase putative	0.00779521	1.03446	2.04835	ATP binding acetyl-CoA carboxylase activity biotin carboxylase activity catalytic activity ligase activity metal ion binding	fatty acid biosynthetic process metabolic process
LmjF.31.1070	biotin/lipoate protein ligase-like protein	0.0399858	1.03063	2.04292	biotin-[acetyl-CoA-carboxylase] ligase activity catalytic activity	cellular protein modification process
LmjF.18.0090	alpha glucosidase II subunit putative	0.0245383	1.03053	2.04277	carbohydrate binding catalytic activity	carbohydrate metabolic process
LmjF.31.0430	calpain-like cysteine peptidase putative	0.0388336	1.0288	2.04032	calcium-dependent cysteine-type endopeptidase activity	proteolysis
LmjF.25.1080	hypothetical protein conserved	0.0253643	1.02564	2.03586	nucleic acid binding	null
LmjF.05.0960	metallo-peptidase Clan M- Family M49	0.0354806	1.02202	2.03076	dipeptidyl-peptidase activity	proteolysis
LmjF.10.0500	hypothetical protein conserved	0.0265586	1.02091	2.02919	null	null
LmjF.13.1080	hypothetical protein unknown function	0.0026829	1.01689	2.02355	null	null
LmjF.04.0500	hypothetical protein conserved	0.00118366	1.01351	2.01881	nucleotidyltransferase activity	null
LmjF.36.2020	chaperonin HSP60 mitochondrial precursor	0.0398185	1.00615	2.00855	ATP binding	cellular protein metabolic process protein refolding
LmjF.36.0840	zinc finger protein family member putative	0.048523	1.00048	2.00067	nucleic acid binding zinc ion binding	null
LmjF.30.1450	kinesin putative	0.0353339	0.999711	1.9996	ATP binding microtubule motor activity	microtubule-based movement
LmjF.19.0200	ADPATP carrier protein 1 mitochondrial precursor putative (ANC1)	0.0412279	0.996299	1.99488	null	null
LmjF.34.0640	hypothetical protein unknown function	0.0453166	0.995763	1.99414	null	null
LmjF.35.2320	protein kinase putative	0.0454184	0.988621	1.98429	ATP binding protein kinase activity protein tyrosine kinase activity	protein phosphorylation
LmjF.19.0360	protein kinase putative	0.0118868	0.987704	1.98303	ATP binding protein kinase activity	protein phosphorylation
LmjF.26.1260	hypothetical protein unknown function	0.0037698	0.983992	1.97793	null	null
LmjF.13.0360	alpha tubulin	0.0454184	0.980495	1.97314	GTP binding GTPase activity	GTP catabolic process protein polymerization
LmjF.14.0480	hypothetical protein unknown function	0.0458753	0.974111	1.96443	null	null
LmjF.36.1265	hypothetical protein	0.0102837	0.973404	1.96347	null	null
LmjF.15.1280	hypothetical protein conserved	0.0435189	0.972363	1.96205	protein binding	null
LmjF.22.0440	hypothetical protein conserved	0.0138847	0.971791	1.96127	null	null
LmjF.14.0930	tc40 antigen-like	0.0303645	0.955452	1.93919	null	null
LmjF.36.0950	dynein heavy chain putative	0.0254661	0.954357	1.93772	microtubule motor activity	microtubule-based movement
LmjF.13.0310	alpha tubulin	0.0480216	0.953439	1.93648	GTP binding GTPase activity	GTP catabolic process protein polymerization
LmjF.27.1750	Cytoplasmic dynein 2 heavy chain (DYNC2H1) putative	0.00921047	0.949415	1.93109	ATP binding ATPase activity microtubule motor activity	microtubule-based movement
LmjF.11.0310	hypothetical protein conserved	0.0231858	0.947337	1.92831	null	null
LmjF.25.1820	hypothetical protein conserved	0.0173092	0.944697	1.92478	null	null
LmjF.18.0820	hypothetical protein conserved	0.00779521	0.942008	1.9212	binding	null
LmjF.14.0320	amino acid permease putative (AAT21)	0.00826165	0.940569	1.91929	null	null
LmjF.21.0640	phosphoglucomutase putative	0.0338644	0.934527	1.91126	null	carbohydrate metabolic process
LmjF.10.0710	amino acid permease putative (AAT20.1)	0.0234287	0.93123	1.9069	null	null
LmjF.28.2310	eukaryotic translation initiation factor putative	0.0486291	0.930223	1.90557	protein binding	null
LmjF.18.0210	hypothetical protein conserved	0.0465952	0.929823	1.90504	ATPase activator activity chaperone binding	response to stress
LmjF.19.0330	hypothetical protein conserved	0.0360933	0.927073	1.90141	protein binding	null
LmjF.26.1790	hypothetical protein conserved	0.00433676	0.906417	1.87438	binding	null
LmjF.36.1260	fructose-16-bisphosphate aldolase (ALD)	0.0286297	0.906058	1.87392	fructose-bisphosphate aldolase activity	glycolysis
LmjF.29.1370	RNA binding protein putative	0.00686406	0.900218	1.86635	nucleic acid binding	null
LmjF.18.0940	hypothetical protein conserved	0.0440618	0.899569	1.86551	null	null
LmjF.29.2190	hypothetical protein conserved	0.00756442	0.899522	1.86545	null	null
LmjF.21.0980	hypothetical protein conserved	0.0355859	0.898376	1.86397	protein binding	null
LmjF.34.0450	hypothetical protein unknown function	0.0359997	0.895444	1.86018	null	null
LmjF.24.0550	hypothetical protein conserved	0.0486291	0.894362	1.85879	methyltransferase activity	tRNA processing
LmjF.17.0725	guanosine monophosphate reductase	0.0429945	0.89343	1.85759	IMP dehydrogenase activity catalytic activity protein binding	oxidation-reduction process purine nucleotide biosynthetic process
LmjF.23.0050	cyclophilin 11 putative (CYP11)	0.0364435	0.882264	1.84327	peptidyl-prolyl cis-trans isomerase activity	protein folding
LmjF.35.1410	threonyl-tRNA synthetase putative	0.0182319	0.879791	1.84011	ATP binding aminoacyl-tRNA ligase activity nucleotide binding threonine-tRNA ligase activity	tRNA aminoacylation tRNA aminoacylation for protein translation threonyl-tRNA aminoacylation
LmjF.28.0620	protein kinase putative	0.0047533	0.871737	1.82987	ATP binding binding protein kinase activity protein tyrosine kinase activity	protein phosphorylation
LmjF.27.1950	hypothetical protein conserved	0.0380437	0.869718	1.82731	null	null
LmjF.30.3500	S-adenosylmethionine synthetase (METK1)	0.0315445	0.865882	1.82245	ATP binding methionine adenosyltransferase activity	S-adenosylmethionine biosynthetic process methanogenesis
LmjF.07.0480	hypothetical protein conserved	0.0465952	0.859255	1.8141	null	null
LmjF.15.0440	tb-292 membrane associated protein-like protein	0.00452009	0.854192	1.80775	null	null
LmjF.27.0980	ATP-binding cassette protein subfamily A member 9 putative (ABCA9)	0.035865	0.853938	1.80743	ATP binding ATPase activity nucleoside-triphosphatase activity nucleotide binding	null
LmjF.36.4400	ATP-dependent RNA helicase-like protein	0.0427987	0.849874	1.80234	ATP binding ATP-dependent helicase activity helicase activity nucleic acid binding	null
LmjF.30.1110	RNA-binding protein putative	0.0333807	0.849184	1.80148	nucleic acid binding	null
LmjF.36.1940	inosine-guanosine transporter (NT2)	0.00323391	0.84363	1.79456	nucleoside transmembrane transporter activity	transport
LmjF.33.1170	hypothetical protein conserved	0.0486291	0.842025	1.79256	null	null
LmjF.10.0290	isocitrate dehydrogenase [NADP] mitochondrial precursor putative	0.0299658	0.839781	1.78978	isocitrate dehydrogenase (NADP+) activity	isocitrate metabolic process oxidation-reduction process
LmjF.11.0940	hypothetical protein unknown function	0.0484831	0.836354	1.78553	null	null
LmjF.12.0530	glucose-6-phosphate isomerase (PGI)	0.0214811	0.836147	1.78528	glucose-6-phosphate isomerase activity	gluconeogenesis glycolysis
LmjF.21.0920	histone H2A putative	0.0372199	0.835892	1.78496	DNA binding protein heterodimerization activity	nucleosome assembly
LmjF.21.0915	histone H2A	0.0338644	0.830424	1.77821	DNA binding protein heterodimerization activity	nucleosome assembly
LmjF.35.3920	hypothetical protein conserved	0.0198584	0.830329	1.77809	null	null
LmjF.17.1310	hypothetical protein conserved	0.0431615	0.822678	1.76869	null	null
LmjF.17.0010	hypothetical protein conserved	0.033005	0.811041	1.75448	null	null
LmjF.22.1320	hypothetical protein unknown function	0.012488	0.810833	1.75422	nucleotide binding	null
LmjF.36.6280	glucose transporter lmgt3	0.0431791	0.798219	1.73895	transmembrane transporter activity	transmembrane transport
LmjF.23.0250	ABC-thiol transporter (MRPA)	0.0300564	0.773693	1.70964	ATP binding ATPase activity nucleoside-triphosphatase activity nucleotide binding	transmembrane transport transport
LmjF.13.1650	dynein heavy chain putative	0.0312748	0.773663	1.70961	ATP binding ATPase activity microtubule motor activity nucleoside-triphosphatase activity nucleotide binding	microtubule-based movement
LmjF.34.0280	calpain-like cysteine peptidase putative	0.0464247	0.76425	1.69849	calcium-dependent cysteine-type endopeptidase activity	proteolysis
LmjF.23.0220	ATP-binding cassette protein subfamily C member 2 putative (ABCC2)	0.0398988	0.758801	1.69208	ATP binding ATPase activity nucleoside-triphosphatase activity nucleotide binding	transmembrane transport transport
LmjF.31.3090	phosphoglycan beta 13 galactosyltransferase 5 (SCG5)	0.0384385	0.757868	1.69099	catalytic activity metal ion binding metalloendopeptidase activity zinc ion binding	proteolysis
LmjF.30.2390	hypothetical protein conserved	0.0236095	0.755989	1.68879	null	null
LmjF.09.1340	histone H2B	0.0446453	0.755618	1.68836	DNA binding protein heterodimerization activity	nucleosome assembly
LmjF.28.1880	hypothetical protein conserved	0.0439114	0.752483	1.68469	null	ribosome biogenesis
LmjF.04.0430	hypothetical protein conserved	0.0300564	0.736775	1.66645	carbohydrate binding	null
LmjF.03.0690	hypothetical protein conserved	0.0182319	0.733583	1.66276	ATP binding ATP-dependent helicase activity helicase activity nucleic acid binding	null
LmjF.13.1470	hypothetical protein conserved	0.0342207	0.722156	1.64965	acid-amino acid ligase activity protein binding	cellular protein modification process
LmjF.02.0110	exportin T (tRNA exportin)-like protein	0.0490667	0.721728	1.64916	binding	null
LmjF.22.0770	NADH-cytochrome b5 reductase putative	0.0394313	0.719815	1.64697	oxidoreductase activity	oxidation-reduction process
LmjF.25.1350	hypothetical protein conserved	0.0398367	0.706476	1.63181	null	null
LmjF.09.0760	hypothetical protein conserved	0.0462437	0.706092	1.63138	null	null
LmjF.15.0010	histone H4	0.0495565	0.70011	1.62463	DNA binding protein heterodimerization activity	nucleosome assembly
LmjF.35.3100	ATP-dependent RNA helicase putative	0.0446453	0.698938	1.62331	ATP binding ATP-dependent helicase activity helicase activity nucleic acid binding	null
LmjF.07.0740	hypothetical protein conserved	0.0427512	0.673498	1.59494	protein binding	null
LmjF.36.0180	elongation factor 2 (EF2-1)	0.0423971	0.620769	1.53769	GTP binding GTPase activity	null
LmjF.35.0670	hypothetical protein conserved	0.0447058	0.599118	1.51479	binding	null
LmjF.33.0312	heat shock protein 83 (HSP83-1)	0.0429945	-0.611285	0.654613	ATP binding unfolded protein binding	protein folding response to stress
LmjF.35.1910	ribosomal protein L15 putative	0.0224696	-0.677496	0.625249	structural constituent of ribosome	translation
LmjF.17.0081	elongation factor 1-alpha	0.00961217	-0.694644	0.617862	GTP binding GTPase activity translation elongation factor activity	translational elongation
LmjF.33.0314	heat shock protein 83 (HSP83-2)	0.0173092	-0.696982	0.616861	ATP binding unfolded protein binding	protein folding response to stress
LmjF.05.0350	trypanothione reductase (TRYR)	0.0453812	-0.725067	0.604969	disulfide oxidoreductase activity flavin adenine dinucleotide binding oxidoreductase activity	cell redox homeostasis oxidation-reduction process
LmjF.31.1570	cytochrome c oxidase VIII (COX VIII) putative	0.0396385	-0.735672	0.600538	null	null
LmjF.35.4540	hypothetical protein conserved	0.049917	-0.736342	0.600259	null	null
LmjF.14.1100	kinesin K39 putative	0.0149519	-0.741716	0.598028	ATP binding microtubule motor activity	microtubule-based movement
LmjF.22.1550	hypothetical protein conserved	0.0380226	-0.750889	0.594237	null	null
LmjF.36.1640	universal minicircle sequence binding protein (UMSBP) putative (HEXBP)	0.0449491	-0.751944	0.593803	nucleic acid binding zinc ion binding	null
LmjF.34.2070	hypothetical protein conserved	0.0371201	-0.754865	0.592602	transporter activity	transport
LmjF.29.0530	hypothetical protein conserved	0.0385038	-0.758144	0.591256	null	null
LmjF.33.0316	heat shock protein 83 (HSP83-3)	0.00880234	-0.771178	0.585939	ATP binding unfolded protein binding	protein folding response to stress
LmjF.36.1720	neurobeachin/beige protein putative	0.0401983	-0.774745	0.584492	protein binding	null
LmjF.04.0950	60S ribosomal protein L10 putative	0.0238567	-0.774798	0.58447	structural constituent of ribosome	translation
LmjF.36.6240	hypothetical protein conserved	0.031081	-0.785675	0.58008	null	null
LmjF.22.0640	hypothetical protein conserved	0.0346929	-0.790354	0.578202	null	null
LmjF.36.3270	60S ribosomal protein L22 putative	0.0416275	-0.798742	0.57485	structural constituent of ribosome	translation
LmjF.11.1020	hypothetical protein conserved	0.0334236	-0.799618	0.574501	null	null
LmjF.10.0520	hypothetical protein conserved	0.0420088	-0.802174	0.573484	null	null
LmjF.32.3920	DNA repair helicase putative	0.0472485	-0.806707	0.571685	ATP binding DNA binding helicase activity hydrolase activity nucleic acid binding	null
LmjF.16.0170	hypothetical protein conserved	0.0395978	-0.813013	0.569192	protein binding	null
LmjF.30.3730	60S acidic ribosomal protein P2 putative (LIP2)	0.0472277	-0.814215	0.568718	structural constituent of ribosome	translational elongation
LmjF.35.0240	60S ribosomal protein L30	0.00682304	-0.816942	0.567644	null	null
LmjF.27.1380	60S acidic ribosomal subunit protein putative	0.0115047	-0.821694	0.565777	structural constituent of ribosome	ribosome biogenesis translational elongation
LmjF.26.0730	hypothetical protein conserved	0.0160221	-0.825722	0.5642	null	null
LmjF.26.2340	60S ribosomal protein L35 putative	0.0429945	-0.82825	0.563212	structural constituent of ribosome	translation
LmjF.15.0650	hypothetical protein unknown function	0.0464247	-0.828638	0.563061	null	null
LmjF.11.1190	40S ribosomal protein S15A putative	0.0338644	-0.832092	0.561714	structural constituent of ribosome	translation
LmjF.04.0750	60S ribosomal protein L10 putative	0.00940011	-0.832287	0.561638	structural constituent of ribosome	translation
LmjF.29.2600	poly(A) polymerase putative	0.0193947	-0.841726	0.557976	RNA binding nucleotidyltransferase activity polynucleotide adenylyltransferase activity	RNA 3 -end processing RNA polyadenylation
LmjF.26.2110	protein kinase putative	0.0107386	-0.851723	0.554123	ATP binding protein kinase activity	protein phosphorylation
LmjF.31.1310	hypothetical protein conserved	0.0135106	-0.860782	0.550654	null	null
LmjF.18.1040	5-oxoprolinase putative	0.0395978	-0.860798	0.550648	catalytic activity hydrolase activity	null
LmjF.33.2080	hypothetical protein conserved	0.0466161	-0.861304	0.550455	null	null
LmjF.12.1210	hypothetical protein unknown function	0.0212789	-0.868938	0.54755	null	null
LmjF.27.0130	hypothetical protein conserved	0.0151853	-0.88014	0.543315	nucleic acid binding protein binding zinc ion binding	null
LmjF.10.0660	hypothetical protein unknown function	0.0122592	-0.89102	0.539233	null	null
LmjF.08.0805	tuzin putative (pseudogene)	0.0338745	-0.89909	0.536225	null	null
LmjF.15.0020	hypothetical protein conserved	0.03407	-0.902243	0.535054	null	null
LmjF.32.3370	chloride channel protein putative	0.0364435	-0.903376	0.534634	ion channel activity protein binding voltage-gated chloride channel activity	chloride transport transmembrane transport
LmjF.35.0800	hypothetical protein unknown function	0.0461452	-0.907256	0.533198	null	null
LmjF.26.0110	hypothetical protein conserved	0.0240754	-0.912688	0.531194	null	null
LmjF.36.4690	hypothetical protein conserved	0.0333807	-0.91438	0.530572	null	null
LmjF.35.4700	MCAK-like kinesin putative	0.0422206	-0.915383	0.530203	ATP binding microtubule motor activity	microtubule-based movement
LmjF.30.0310	hypothetical protein conserved	0.0224791	-0.920779	0.528224	null	null
LmjF.06.0430	hypothetical protein conserved	0.0464247	-0.929961	0.524873	null	null
LmjF.11.0160	hypothetical protein conserved	0.0311928	-0.931679	0.524248	null	null
LmjF.29.1020	hypothetical protein conserved	0.0497705	-0.933865	0.523454	null	null
LmjF.18.1360	hypothetical protein conserved	0.0464247	-0.943909	0.519822	null	null
LmjF.35.1390	hypothetical protein conserved	0.048398	-0.951892	0.516954	zinc ion binding	null
LmjF.36.5280	hypothetical protein conserved	0.0160221	-0.956215	0.515407	binding	null
LmjF.34.0620	hypothetical protein conserved	0.0107941	-0.958808	0.514482	null	null
LmjF.34.3620	hypothetical protein conserved	0.0379468	-0.961367	0.51357	null	lipid metabolic process metabolic process
LmjF.11.0990	adaptin-related protein-like protein	0.0110622	-0.975387	0.508604	binding protein transporter activity	intracellular protein transport protein transport vesicle-mediated transport
LmjF.36.3550	hypothetical protein conserved	0.0237994	-0.976722	0.508133	null	null
LmjF.28.0990	hypothetical protein conserved	0.0134616	-0.978819	0.507395	null	null
LmjF.27.2140	hypothetical protein unknown function	0.01286	-0.986373	0.504745	null	null
LmjF.02.0520	hypothetical protein conserved	0.00436881	-0.987911	0.504207	null	null
LmjF.21.1000	hypothetical protein unknown function	0.0398988	-0.989997	0.503479	null	null
LmjF.15.1560	condensin subunit 1 putative	0.0491267	-0.99476	0.501819	binding	null
LmjF.19.0150	mitogen-activated protein kinase putative	0.0134227	-1.00157	0.499458	ATP binding protein kinase activity protein tyrosine kinase activity	protein phosphorylation
LmjF.34.3020	protein kinase putative	0.00792004	-1.00222	0.499231	ATP binding protein kinase activity	protein phosphorylation
LmjF.35.0200	hypothetical protein conserved	0.0119818	-1.00611	0.497887	null	null
LmjF.21.1690	hypothetical protein conserved	0.0156346	-1.00948	0.496724	null	null
LmjF.35.3370	hypothetical protein conserved	0.014702	-1.01605	0.494468	null	null
LmjF.29.1220	hypothetical protein conserved	0.0420088	-1.01753	0.49396	null	null
LmjF.36.0050	PUF1 putative (PUF1)	0.00886053	-1.01769	0.493908	RNA binding binding	null
LmjF.31.0470	hypothetical protein conserved	0.0423971	-1.01927	0.493366	null	null
LmjF.09.0330	hypothetical protein conserved	0.0149902	-1.02224	0.492352	null	null
LmjF.01.0520	long-chain-fatty-acid-CoA ligase putative	0.00726819	-1.02466	0.491525	catalytic activity	metabolic process
LmjF.23.0450	permease-like protein	0.0321086	-1.02545	0.491256	null	null
LmjF.19.0220	polyprenyl synthase putative	0.0263927	-1.03249	0.488866	oxidoreductase activity	carotenoid biosynthetic process chlorophyll biosynthetic process isoprenoid biosynthetic process oxidation-reduction process photosynthesis
LmjF.29.2160	rab-GDP dissociation inhibitor putative	0.0423812	-1.03734	0.487226	null	null
LmjF.34.4530	phosphatidylinositol 3-kinase (tor2) putative (TOR2)	0.0100372	-1.04073	0.486082	binding protein binding	null
LmjF.30.2140	hypothetical protein conserved	0.0224791	-1.04075	0.486074	null	lipid metabolic process metabolic process
LmjF.34.0510	phosphoglycan beta 12 arabinosyltransferase (SCA like) (SCAL)	0.0185525	-1.04749	0.483811	null	null
LmjF.31.0370	hypothetical protein conserved	0.0100109	-1.0483	0.483539	null	null
LmjF.36.4640	hypothetical protein conserved	0.0401858	-1.05786	0.480344	null	null
LmjF.18.0710	hypothetical protein unknown function	0.017069	-1.06307	0.478614	null	null
LmjF.13.1510	phosphoprotein phosphatase putative	0.032093	-1.06551	0.477804	hydrolase activity	null
LmjF.36.0140	hypothetical protein unknown function	0.0407428	-1.06739	0.477183	null	null
LmjF.01.0320	poly(A) export protein putative	0.032262	-1.06879	0.47672	protein binding	null
LmjF.35.0180	hypothetical protein conserved	0.0402135	-1.06981	0.476382	null	null
LmjF.30.1580	hypothetical protein conserved	0.0195327	-1.07813	0.473644	phospholipid binding protein binding	null
LmjF.16.1470	kinesin putative	0.00683688	-1.07901	0.473353	ATP binding microtubule motor activity	microtubule-based movement
LmjF.29.1260	hypothetical protein conserved	0.0024004	-1.08029	0.472932	triglyceride lipase activity	lipid metabolic process
LmjF.24.0060	hypothetical protein conserved	0.0381267	-1.08108	0.472676	null	null
LmjF.36.1480	hypothetical protein conserved	0.0280982	-1.0843	0.47162	null	null
LmjF.13.1530	phospholipid-transporting ATPase 1-like protein	0.0108283	-1.08479	0.47146	ATP binding catalytic activity magnesium ion binding metal ion binding nucleotide binding phospholipid-translocating ATPase activity	cation transport metabolic process phospholipid transport
LmjF.22.0790	hypothetical protein conserved	0.00512854	-1.08664	0.470858	translation initiation factor activity	translational initiation
LmjF.22.0800	hypothetical protein conserved	0.0307989	-1.09307	0.468762	null	null
LmjF.22.1670	hypothetical protein conserved	0.0160409	-1.09456	0.46828	null	null
LmjF.21.0410	argonaut-like protein putative	0.0125975	-1.09708	0.467461	nucleic acid binding protein binding	null
LmjF.18.1030	hypothetical protein conserved	0.0117238	-1.10347	0.465395	null	null
LmjF.22.0040	hypothetical protein conserved	0.0393326	-1.10449	0.465066	protein binding	null
LmjF.18.1020	hypothetical protein unknown function	0.0177061	-1.10557	0.464718	null	null
LmjF.36.1460	hypothetical protein conserved	0.0216269	-1.10624	0.464503	null	null
LmjF.06.0020	hypothetical protein conserved	0.0498824	-1.10739	0.464133	null	null
LmjF.14.0830	protein kinase putative	0.0259756	-1.10833	0.46383	ATP binding protein kinase activity	protein phosphorylation
LmjF.19.0750	hypothetical protein conserved	0.02193	-1.10834	0.463828	null	null
LmjF.25.0230	hypothetical protein conserved	0.0400276	-1.11261	0.462456	phosphatase activity protein tyrosine/serine/threonine phosphatase activity	dephosphorylation protein dephosphorylation
LmjF.30.2110	hypothetical protein conserved	0.00905729	-1.11335	0.462219	null	null
LmjF.36.2390	sterol 24-c-methyltransferase putative (LmSMT)	0.0462437	-1.11637	0.461254	methyltransferase activity sterol 24-C-methyltransferase activity	metabolic process steroid biosynthetic process
LmjF.33.3180	hypothetical protein conserved	0.011387	-1.11925	0.460333	null	null
LmjF.31.0260	hypothetical protein conserved	0.0316018	-1.12041	0.459963	null	null
LmjF.30.0650	hypothetical protein conserved	0.0490667	-1.12301	0.459136	null	null
LmjF.25.1900	hypothetical protein conserved	0.0439559	-1.12369	0.458918	null	null
LmjF.16.0320	hypothetical protein conserved	0.032752	-1.12969	0.457013	protein binding	null
LmjF.10.0390	folate/biopterin transporter putative	0.0179432	-1.1298	0.45698	null	null
LmjF.31.2785	glutamamyl carboxypeptidase	0.00452009	-1.13865	0.454183	null	null
LmjF.36.2490	hypothetical protein conserved	0.01286	-1.14499	0.452192	null	null
LmjF.30.3700	hypothetical protein conserved	0.00574859	-1.14935	0.450827	null	null
LmjF.23.0410	hypothetical protein unknown function	0.0162242	-1.15037	0.45051	null	null
LmjF.33.2190	hypothetical protein unknown function	0.0123634	-1.15122	0.450243	null	null
LmjF.07.0890	hypothetical protein unknown function	0.00180629	-1.15386	0.449421	null	null
LmjF.31.2050	hypothetical protein unknown function	0.0024004	-1.15912	0.447785	null	transport
LmjF.31.1290	ATP-binding cassette protein subfamily C member 6 putative (ABCC6)	0.00391195	-1.15965	0.447621	ATP binding ATPase activity nucleoside-triphosphatase activity nucleotide binding	transmembrane transport transport
LmjF.26.2590	hypothetical protein conserved	0.0125691	-1.16586	0.445698	null	null
LmjF.26.2360	SLY1 protein putative	0.0336782	-1.16617	0.445604	null	vesicle docking involved in exocytosis vesicle-mediated transport
LmjF.30.1850	phosphatidylinositol kinase putative	0.000973675	-1.16747	0.445201	metal ion binding	null
LmjF.36.3530	polyubiquitin putative	0.00101631	-1.17249	0.443655	protein binding	null
LmjF.31.2090	hypothetical protein unknown function	0.0287907	-1.17288	0.443536	null	null
LmjF.16.1460	kinesin putative	0.000433143	-1.17618	0.442523	ATP binding microtubule motor activity protein binding	microtubule-based movement
LmjF.08.1215	hypothetical protein conserved	0.0271257	-1.17823	0.441894	protein binding zinc ion binding	null
LmjF.13.0220	small Rab GTP binding protein putative	0.00555375	-1.18197	0.440749	GTP binding GTPase activity	GTP catabolic process intracellular protein transport nucleocytoplasmic transport protein transport signal transduction small GTPase mediated signal transduction
LmjF.26.0070	hypothetical protein conserved	0.0041144	-1.18317	0.440384	null	null
LmjF.36.4200	hypothetical protein conserved	0.00580374	-1.18923	0.438538	null	null
LmjF.29.2420	hypothetical protein conserved	0.0354322	-1.18957	0.438434	null	null
LmjF.28.0150	hypothetical protein conserved	0.0193184	-1.19252	0.437537	null	transmembrane transport
LmjF.35.2930	dolichol kinase putative	0.00681362	-1.19711	0.436149	null	null
LmjF.26.2710	glutamate 5-kinase putative	0.0142183	-1.21031	0.432176	glutamate 5-kinase activity	cellular amino acid biosynthetic process proline biosynthetic process
LmjF.29.2570	serine/threonine-protein kinase putative	0.0132135	-1.21452	0.430916	ATP binding protein kinase activity protein tyrosine kinase activity	protein phosphorylation
LmjF.36.0420	amino acid permease-like protein (AAT28)	0.0168167	-1.22069	0.429077	null	null
LmjF.19.1030	hypothetical protein conserved	0.0263748	-1.2281	0.426879	null	null
LmjF.14.0340	inositol polyphosphate kinase-like protein putative	0.00774831	-1.2296	0.426436	null	null
LmjF.29.1575	hypothetical protein conserved	0.00458689	-1.23198	0.425733	protein binding	null
LmjF.34.3580	hypothetical protein conserved	0.0109909	-1.2358	0.424608	null	null
LmjF.28.1380	haloacid dehalogenase-like hydrolase-like protein	0.0239812	-1.23596	0.424559	catalytic activity	metabolic process
LmjF.23.0630	hypothetical protein conserved	0.020104	-1.23645	0.424415	null	exocytosis vesicle docking
LmjF.34.0770	hypothetical protein conserved	0.00815079	-1.23724	0.424183	null	null
LmjF.31.2400	hypothetical protein unknown function	0.00225158	-1.23741	0.424132	null	null
LmjF.36.2540	C-4 sterol methyl oxidase putative	0.0153369	-1.25015	0.420405	iron ion binding oxidoreductase activity	fatty acid biosynthetic process oxidation-reduction process
LmjF.36.6820	hypothetical protein conserved	0.0325151	-1.25272	0.419655	protein binding	null
LmjF.29.0500	hypothetical protein unknown function	0.00407722	-1.25323	0.419507	calmodulin binding	null
LmjF.30.2500	tyrosine/dopa decarboxylase putativedopa decarboxylase putative	0.0249956	-1.25553	0.418838	carboxy-lyase activity pyridoxal phosphate binding	carboxylic acid metabolic process
LmjF.36.1420	hypothetical protein conserved	0.0476527	-1.25748	0.418275	zinc ion binding	null
LmjF.27.1030	hypothetical protein conserved	0.018943	-1.26345	0.416547	null	null
LmjF.32.2940	hypothetical protein conserved	0.0384435	-1.26878	0.41501	null	null
LmjF.14.1400	phosphoglycan beta 13 galactosyltransferase putative (SCGL)	0.0355859	-1.26901	0.414945	null	null
LmjF.24.1590	hypothetical protein conserved	0.0300977	-1.27168	0.414176	null	null
LmjF.31.0610	hypothetical protein conserved	0.00905729	-1.27514	0.413186	null	null
LmjF.07.0250	protein kinase putative	0.000584558	-1.27964	0.411898	ATP binding protein kinase activity protein tyrosine kinase activity	protein phosphorylation
LmjF.27.1490	hypothetical protein conserved	0.00942724	-1.28199	0.411228	null	null
LmjF.04.1110	proton motive ATPase putative	0.00647249	-1.28228	0.411145	ATP binding catalytic activity metal ion binding nucleotide binding	cation transport metabolic process
LmjF.24.1125	hypothetical protein conserved	0.00485823	-1.28576	0.410154	null	null
LmjF.15.1410	hypothetical protein conserved	0.0328744	-1.29008	0.408928	protein binding zinc ion binding	null
LmjF.30.2500	tyrosine/dopa decarboxylase putativedopa decarboxylase putative	0.0166846	-1.29021	0.408892	carboxy-lyase activity pyridoxal phosphate binding	carboxylic acid metabolic process
LmjF.08.1020	cathepsin L-like protease	0.00281429	-1.29309	0.408077	cysteine-type peptidase activity	proteolysis
LmjF.32.1190	hypothetical protein conserved	0.0212789	-1.29997	0.406135	null	null
LmjF.32.2290	sphingosine-1-phosphate phosphatase putative	0.00831636	-1.30315	0.405242	catalytic activity	null
LmjF.36.1930	hypothetical protein conserved	0.0156274	-1.30329	0.405202	protein binding zinc ion binding	null
LmjF.36.3660	nudix hydrolase-like protein	0.0307167	-1.30707	0.404141	hydrolase activity	null
LmjF.22.0100	hypothetical protein conserved	0.0024004	-1.31727	0.401294	null	null
LmjF.35.2990	hypothetical protein conserved	0.00341908	-1.32491	0.399174	3 -5 exonuclease activity nucleic acid binding zinc ion binding	nucleobase-containing compound metabolic process
LmjF.19.0290	hypothetical protein conserved	0.018943	-1.32612	0.398839	null	null
LmjF.32.0480	hypothetical protein conserved	0.00646918	-1.33765	0.395665	null	null
LmjF.27.0300	methylmalonyl-coenzyme a mutase putative	0.0142183	-1.3377	0.395651	catalytic activity cobalamin binding intramolecular transferase activity isomerase activity metal ion binding methylmalonyl-CoA mutase activity	metabolic process
LmjF.34.3680	50S ribosomal protein L13-like protein	0.0195011	-1.3378	0.395623	structural constituent of ribosome	translation
LmjF.11.0010	hypothetical protein conserved	0.0429726	-1.33861	0.395402	null	null
LmjF.27.1700	hypothetical protein conserved	0.0198584	-1.34617	0.393336	ATP binding ATPase activity	null
LmjF.34.3220	aminophospholipid translocase putative	0.00287309	-1.34624	0.393315	ATP binding magnesium ion binding metal ion binding nucleotide binding phospholipid-translocating ATPase activity	cation transport phospholipid transport
LmjF.29.0380	hypothetical protein conserved	0.0135106	-1.34697	0.393117	null	null
LmjF.23.0270	pteridine reductase 1 (PTR1)	0.03093	-1.34943	0.392447	null	null
LmjF.31.3190	phosphoglycan beta 13 galactosyltransferase 5 (SCG5)	0.0059878	-1.35177	0.391811	galactosyltransferase activity	protein glycosylation
LmjF.25.2320	hypothetical protein conserved	0.0299132	-1.35437	0.391106	peptidase activity	signal peptide processing
LmjF.34.0100	hypothetical protein conserved	0.0321086	-1.35682	0.390443	null	null
LmjF.26.0058	hypothetical protein	0.0429945	-1.36157	0.389158	null	null
LmjF.34.3280	hypothetical protein conserved	0.00131885	-1.37188	0.386387	zinc ion binding	null
LmjF.35.3910	PFPI/DJ-1-like protein putative (PFP1)	0.0205945	-1.38906	0.381814	null	null
LmjF.29.1160	tryparedoxin (TXN1)	0.00151991	-1.39473	0.380316	null	null
LmjF.16.1630	hypothetical protein conserved	0.031081	-1.39637	0.379883	null	null
LmjF.26.0115	hypothetical protein conserved	0.00917815	-1.3982	0.379401	null	null
LmjF.21.1560	hypothetical protein conserved	0.00542694	-1.40288	0.378174	null	null
LmjF.33.2110	phosphoglycerate mutase putative (iPGAM)	0.0134616	-1.40423	0.377819	null	null
LmjF.36.0900	SNF1-related protein kinases putative	0.000500421	-1.41249	0.375663	ATP binding protein kinase activity protein tyrosine kinase activity	protein phosphorylation
LmjF.33.1940	hypothetical protein conserved	0.00208724	-1.41965	0.373804	null	null
LmjF.32.1610	hypothetical protein conserved	0.0359997	-1.42256	0.373051	null	null
LmjF.36.6690	f2o10.10 protein-like protein	4.42611e-05	-1.42772	0.371718	null	null
LmjF.22.0410	hypothetical protein conserved	0.0140738	-1.43154	0.370735	null	null
LmjF.13.0800	hypothetical protein conserved	0.00779521	-1.44278	0.367857	null	null
LmjF.30.0770	hypothetical protein conserved	0.00180629	-1.44755	0.366643	null	null
LmjF.34.4190	protein serine/threonine phosphatase putativee	0.00390888	-1.45319	0.365214	hydrolase activity	null
LmjF.09.1315	hypothetical protein	0.0384385	-1.45577	0.36456	null	null
LmjF.28.2660	hypothetical protein conserved	0.0115527	-1.4577	0.364073	null	oxidation-reduction process
LmjF.35.3820	hypothetical protein conserved	0.0138714	-1.46172	0.36306	null	null
LmjF.33.2260	glycosyl hydrolase-like protein	0.00100422	-1.46222	0.362934	mannosyl-glycoprotein endo-beta-N-acetylglucosaminidase activity	null
LmjF.27.0090	cytochrome p450-like protein	0.00307389	-1.46853	0.361349	electron carrier activity heme binding iron ion binding	oxidation-reduction process
LmjF.36.6260	carboxypeptidase putative	0.00339102	-1.47603	0.359477	metallocarboxypeptidase activity	proteolysis
LmjF.35.3580	membrane transporter protein putative	0.0245383	-1.47604	0.359475	antiporter activity drug transmembrane transporter activity	drug transmembrane transport transmembrane transport
LmjF.08.0200	inositol phosphosphingolipid phospholipase C-Like (ISCL)	0.0235586	-1.47678	0.35929	null	null
LmjF.16.0850	metallo-peptidase Clan MP Family M67	0.00741288	-1.47856	0.358846	protein binding	null
LmjF.23.1430	DHHC zinc finger domain-like protein	0.00215685	-1.49058	0.355871	zinc ion binding	null
LmjF.30.1490	class i nuclease-like protein	0.0346886	-1.4943	0.354953	endonuclease activity nucleic acid binding	DNA catabolic process
LmjF.27.2440	3-oxoacyl-ACP reductase putative (KAR1)	0.0384385	-1.49543	0.354674	oxidoreductase activity	metabolic process
LmjF.34.1640	amastin-like surface protein putative	0.0495565	-1.49607	0.354519	null	null
LmjF.10.0630	flagellar glycoprotein-like protein	0.0453058	-1.5006	0.353406	null	null
LmjF.32.0220	hypothetical protein conserved	0.000306085	-1.5033	0.352746	null	null
LmjF.13.0590	hypothetical protein conserved	0.0019506	-1.5052	0.352282	null	null
LmjF.36.6560	hypothetical protein conserved	0.0059529	-1.51362	0.350233	fatty-acyl-CoA binding	null
LmjF.10.0750	hypothetical protein conserved	0.0321086	-1.51431	0.350065	null	null
LmjF.35.1560	hypothetical protein conserved	0.00154727	-1.51655	0.349521	null	null
LmjF.29.2410	hypothetical protein conserved	0.0157026	-1.51716	0.349374	null	metabolic process
LmjF.36.0910	mitogen-activated protein kinase-like protein	3.15991e-05	-1.52087	0.348476	ATP binding phosphorus-oxygen lyase activity protein kinase activity protein tyrosine kinase activity	cyclic nucleotide biosynthetic process intracellular signal transduction protein phosphorylation
LmjF.31.2460	lipase putative	0.00303522	-1.52349	0.347843	triglyceride lipase activity	lipid metabolic process
LmjF.31.1730	hypothetical protein conserved	0.00237852	-1.52476	0.347538	null	null
LmjF.36.4030	zinc carboxypeptidase putative	0.000107041	-1.53238	0.345708	metallocarboxypeptidase activity zinc ion binding	proteolysis
LmjF.29.2080	hypothetical protein conserved	0.0105998	-1.53466	0.345162	oxidoreductase activity	metabolic process
LmjF.31.0800	hypothetical protein conserved	0.0254421	-1.53641	0.344743	null	null
LmjF.27.0430	hypothetical protein conserved	0.0442679	-1.55478	0.34038	null	null
LmjF.27.2430	hypothetical protein conserved	0.00790002	-1.55746	0.339748	null	null
LmjF.21.0010	phosphoglycan beta 13 galactosyltransferase 2 (SCG2)	0.0122592	-1.56325	0.338389	galactosyltransferase activity	protein glycosylation
LmjF.31.2450	hypothetical protein unknown function	0.017292	-1.57951	0.334595	null	null
LmjF.08.1010	cysteine peptidase B (CPB)	0.00125277	-1.58986	0.332204	cysteine-type peptidase activity	proteolysis
LmjF.26.0700	hypothetical protein conserved	0.0342995	-1.59478	0.331073	null	null
LmjF.05.0390	protein kinase putative	0.0194174	-1.59749	0.330452	ATP binding protein kinase activity protein tyrosine kinase activity	protein phosphorylation
LmjF.36.0550	cell division related protein kinase 2 (CRK3)	0.0235068	-1.59809	0.330315	ATP binding protein kinase activity protein tyrosine kinase activity	protein phosphorylation
LmjF.17.0340	hypothetical protein conserved	0.000276393	-1.61746	0.325909	null	null
LmjF.29.0620	ATP-binding cassette protein subfamily A member 10 putative (ABCA10)	6.29913e-05	-1.64772	0.319144	ATP binding ATPase activity nucleoside-triphosphatase activity nucleotide binding	null
LmjF.36.0010	phosphoglycan beta 13 galactosyltransferase 4 (SCG4)	0.0287298	-1.65272	0.31804	galactosyltransferase activity	protein glycosylation
LmjF.35.0080	Trk system potassium uptake protein (HKT1)	0.0132907	-1.65644	0.317221	cation transmembrane transporter activity	cation transport transmembrane transport
LmjF.08.0320	mitochondrial associated ribonuclease putative	0.0158541	-1.66604	0.315117	catalytic activity	metabolic process
LmjF.33.0780	hypothetical protein conserved	0.000851321	-1.66745	0.314808	protein binding	null
LmjF.31.1510	hypothetical protein conserved	5.97044e-05	-1.66857	0.314566	null	null
LmjF.36.6680	hypothetical protein conserved	0.00352127	-1.67237	0.313738	null	null
LmjF.06.0030	hypothetical protein conserved	0.000138277	-1.71851	0.303863	protein binding	null
LmjF.24.1890	cyclin 10 (CYC10)	0.00228728	-1.73273	0.300882	protein kinase binding	regulation of cyclin-dependent protein kinase activity
LmjF.30.0080	mitotic cyclin putative (CYC3)	0.00662296	-1.7331	0.300805	null	null
LmjF.08.1080	cathepsin L-like protease	0.000154241	-1.74241	0.298869	cysteine-type endopeptidase activity cysteine-type peptidase activity	proteolysis
LmjF.36.5350	protein kinase putative	0.00251082	-1.75662	0.295941	ATP binding protein kinase activity protein tyrosine kinase activity zinc ion binding	protein phosphorylation
LmjF.23.1060	hydrophilic acylated surface protein b (HASPB1)	0.0036342	-1.76187	0.294865	null	null
LmjF.08.1060	cathepsin L-like protease	0.000203046	-1.76365	0.294503	cysteine-type endopeptidase activity cysteine-type peptidase activity	proteolysis
LmjF.30.1570	hypothetical protein conserved	5.33532e-05	-1.7728	0.292639	null	null
LmjF.16.0230	protein tyrosine phosphatase-like protein	7.24666e-06	-1.77801	0.291585	phosphatase activity protein tyrosine/serine/threonine phosphatase activity	dephosphorylation protein dephosphorylation
LmjF.08.1030	cathepsin L-like protease	1.56708e-05	-1.80535	0.286111	cysteine-type endopeptidase activity cysteine-type peptidase activity	proteolysis
LmjF.30.1500	p1/s1 nuclease	0.0120809	-1.80696	0.285792	endonuclease activity nucleic acid binding	DNA catabolic process
LmjF.11.1260	ABC transporter-like protein	0.0238567	-1.81589	0.284029	null	null
LmjF.28.2910	glutamate dehydrogenase putative	0.00180629	-1.82393	0.28245	oxidoreductase activity	cellular amino acid metabolic process oxidation-reduction process
LmjF.21.0040	hypothetical protein conserved	0.00109744	-1.8422	0.278896	protein binding	null
LmjF.36.5510	adiponectin receptor protein 1 putative	0.00949901	-1.87104	0.273377	null	null
LmjF.29.0820	CPC cysteine peptidase Clan CA family C1 Cathepsin B-like	2.96543e-07	-1.87191	0.273211	cysteine-type peptidase activity	proteolysis
LmjF.28.3005	glucosamine 6-phosphate n-acetyltransferase putative	0.0182319	-1.88488	0.270765	N-acetyltransferase activity	null
LmjF.35.2820	hypothetical protein conserved	0.00682304	-1.89033	0.269746	null	transmembrane transport
LmjF.29.2400	hypothetical protein conserved	0.023464	-1.89518	0.268841	protein binding	null
LmjF.13.1570	phosphoprotein phosphatase-like protein	1.1484e-05	-1.91938	0.264367	hydrolase activity	null
LmjF.25.2070	hypothetical protein conserved	0.0316324	-1.92973	0.262478	oxidoreductase activity	oxidation-reduction process
LmjF.28.0770	hypothetical protein conserved	0.00289567	-1.92988	0.262452	null	null
LmjF.30.1460	class i nuclease-like protein	4.32516e-05	-1.94164	0.260321	endonuclease activity nucleic acid binding	DNA catabolic process
LmjF.30.1480	class i nuclease-like protein	7.44701e-05	-1.94208	0.260242	endonuclease activity nucleic acid binding	DNA catabolic process
LmjF.10.0230	hypothetical protein conserved	0.0429215	-1.94851	0.259083	null	null
LmjF.15.1545	hypothetical protein conserved	0.0136389	-1.95784	0.257413	null	null
LmjF.08.0640	hypothetical protein unknown function	1.61387e-05	-1.95804	0.257378	null	null
LmjF.07.1170	phosphoglycan beta 13 galactosyltransferase 1 (SCG1)	0.000253039	-1.95823	0.257344	galactosyltransferase activity	protein glycosylation
LmjF.35.0010	phosphoglycan beta 13 galactosyltransferase 7 (SCG7)	0.00101631	-1.96144	0.256772	null	null
LmjF.31.1330	hypothetical protein unknown function	0.0131319	-1.96247	0.25659	null	null
LmjF.34.1620	amastin-like surface protein putative	0.0150858	-1.98624	0.252396	null	null
LmjF.19.1347	hypothetical protein conserved	5.53731e-05	-1.99896	0.25018	null	null
LmjF.32.1370	hypothetical protein conserved	0.00194669	-2.02022	0.246521	null	null
LmjF.08.0680	amastin-like protein	0.00279767	-2.02405	0.245867	null	null
LmjF.30.1470	class i nuclease-like protein	4.00393e-05	-2.0388	0.243365	endonuclease activity nucleic acid binding	DNA catabolic process
LmjF.28.0980	P27 protein putative (P27)	3.31731e-05	-2.04534	0.242265	null	null
LmjF.26.1520	hypothetical protein conserved	5.57146e-06	-2.04848	0.241739	null	null
LmjF.30.1510	p1/s1 nuclease	0.00357786	-2.05236	0.241089	endonuclease activity nucleic acid binding	DNA catabolic process
LmjF.35.4810	hypothetical protein conserved	0.00356026	-2.05907	0.23997	null	null
LmjF.15.1140	tryparedoxin peroxidase (TRYP6)	0.00645891	-2.06463	0.239047	antioxidant activity oxidoreductase activity peroxiredoxin activity	oxidation-reduction process
LmjF.14.1360	inositol-3-phosphate synthase (INO1)	4.08668e-05	-2.07847	0.236765	inositol-3-phosphate synthase activity	inositol biosynthetic process phospholipid biosynthetic process
LmjF.35.3770	hypothetical protein conserved	1.53389e-06	-2.09104	0.234712	null	null
LmjF.33.1020	hypothetical protein conserved	2.43579e-05	-2.11785	0.23039	null	null
LmjF.15.1120	tryparedoxin peroxidase (TRYP5)	1.24637e-06	-2.16162	0.223505	antioxidant activity oxidoreductase activity peroxiredoxin activity	oxidation-reduction process
LmjF.24.1400	hypothetical protein conserved	0.0185525	-2.17474	0.221482	null	null
LmjF.08.1225	hypothetical protein unknown function	0.00365375	-2.18022	0.220642	null	null
LmjF.34.1780	amastin-like surface protein putative	0.0262596	-2.18825	0.219417	null	null
LmjF.05.0285	ARP2/3 complex 16kDa subunit putative	0.014356	-2.19038	0.219094	null	regulation of actin filament polymerization
LmjF.15.1100	tryparedoxin peroxidase (TRYP4)	0.00462877	-2.23062	0.213067	antioxidant activity oxidoreductase activity peroxiredoxin activity	oxidation-reduction process
LmjF.15.1160	tryparedoxin peroxidase (TRYP7)	5.57146e-06	-2.23309	0.212702	antioxidant activity oxidoreductase activity peroxiredoxin activity	oxidation-reduction process
LmjF.24.0580	hypothetical predicted transmembrane protein	0.000218756	-2.26059	0.208687	null	null
LmjF.15.1060	tryparedoxin peroxidase (TRYP2)	1.80908e-07	-2.2656	0.207963	antioxidant activity oxidoreductase activity peroxiredoxin activity	oxidation-reduction process
LmjF.23.1040	hydrophilic acylated surface protein a (HASPA1)	0.0154617	-2.26831	0.207572	null	null
LmjF.27.0870	hypothetical protein conserved	0.0108283	-2.26925	0.207438	calcium ion binding	null
LmjF.07.0760	6-phosphofructo-2-kinase/fructose-26-biphosphatase putative	0.00196999	-2.28725	0.204866	6-phosphofructo-2-kinase activity ATP binding	fructose metabolic process
LmjF.25.0050	hypothetical protein conserved	0.012954	-2.31151	0.201449	null	null
LmjF.34.1700	amastin-like surface protein putative	0.0330419	-2.31977	0.200299	null	null
LmjF.31.2330	32-trans-enoyl-CoA isomerase mitochondrial precursor putative	0.000203046	-2.32019	0.200241	catalytic activity	metabolic process
LmjF.08.0730	amastin-like protein	0.0430557	-2.34618	0.196667	null	null
LmjF.36.1270	amastin-like surface protein-like protein	0.00222014	-2.38456	0.191503	null	null
LmjF.34.1560	amastin-like surface protein putative	0.00109467	-2.39697	0.189863	null	null
LmjF.32.3400	hypothetical protein conserved	3.97226e-06	-2.40783	0.188439	null	null
LmjF.23.1740	Qb-SNARE protein putative	0.0426115	-2.41563	0.187423	null	intracellular protein transport
LmjF.31.2010	hypothetical protein unknown function	9.32069e-08	-2.43982	0.184307	null	null
LmjF.30.1390	hypothetical protein unknown function	0.000306085	-2.44485	0.183665	null	null
LmjF.34.1720	amastin-like surface protein putative	0.0140738	-2.45383	0.182525	null	null
LmjF.22.0650	guide RNA associated protein GAP2 putative	0.00478482	-2.48493	0.178633	null	null
LmjF.15.1040	tryparedoxin peroxidase (TRYP1)	1.26767e-08	-2.5091	0.175666	antioxidant activity oxidoreductase activity peroxiredoxin activity	oxidation-reduction process
LmjF.08.0810	amastin-like protein	0.000619717	-2.56403	0.169102	null	null
LmjF.31.0450	amastin putative	0.000313509	-2.56823	0.168612	null	null
LmjF.15.0730	hypothetical protein conserved	0.016475	-2.58084	0.167144	null	null
LmjF.23.0730	RNA-binding protein putative	3.40791e-07	-2.61012	0.163786	nucleic acid binding	null
LmjF.35.0950	cell cycle sequence binding phosphoprotein (RBP33) putative	0.0138714	-2.61606	0.163113	null	null
LmjF.34.3645	hypothetical protein (pseudogene)	0.0286297	-2.66916	0.157218	null	null
LmjF.15.1080	tryparedoxin peroxidase (TRYP3)	4.08938e-10	-2.6861	0.155383	antioxidant activity oxidoreductase activity peroxiredoxin activity	oxidation-reduction process
LmjF.34.0500	amastin-like protein	0.0260424	-2.70542	0.153316	null	null
LmjF.34.1820	amastin-like surface protein putative	0.0354806	-2.74597	0.149067	null	null
LmjF.34.1800	amastin-like surface protein putative	0.020104	-2.74906	0.148747	null	null
LmjF.15.0310	hypothetical protein conserved	0.0415982	-2.76379	0.147237	null	null
LmjF.34.1860	amastin-like surface protein putative	0.0300564	-2.78342	0.145247	null	null
LmjF.17.0390	protein kinase putative	0.000186671	-2.78548	0.14504	ATP binding protein kinase activity protein tyrosine kinase activity	protein phosphorylation
LmjF.26.1460	hypothetical protein unknown function	0.00102565	-2.79837	0.14375	null	null
LmjF.35.0930	hypothetical protein conserved	0.0199165	-2.81209	0.142389	null	null
LmjF.17.0020	hypothetical protein conserved	1.05472e-05	-2.81884	0.141725	null	null
LmjF.08.0710	amastin-like protein	0.00949901	-2.84058	0.139605	null	null
LmjF.31.2490	ferredoxin 2fe-2s-like protein	0.0214609	-2.84618	0.139064	electron carrier activity iron-sulfur cluster binding	null
LmjF.08.0820	amastin-like protein	0.000386282	-2.88149	0.135701	null	null
LmjF.08.0690	amastin-like protein	2.61173e-05	-2.9165	0.132448	null	null
LmjF.34.1920	amastin-like surface protein putative	0.000442503	-2.98025	0.126723	null	null
LmjF.32.1380	hypothetical protein conserved	0.0214811	-2.99466	0.125463	null	null
LmjF.08.0670	amastin-like protein	4.32516e-05	-3.03752	0.121791	null	null
LmjF.26.0185	hypothetical protein conserved	0.00328608	-3.04302	0.121328	null	null
LmjF.17.1220	histone H2B	3.10642e-06	-3.1417	0.113306	DNA binding protein heterodimerization activity	nucleosome assembly
LmjF.34.1600	amastin-like surface protein putative	0.000758149	-3.17143	0.110995	null	null
LmjF.08.1270	hypothetical protein unknown function	0.000912661	-3.18544	0.109922	null	null
LmjF.16.0500	hypothetical protein unknown function	4.07534e-05	-3.24183	0.105709	null	null
LmjF.08.0720	amastin-like protein	0.0019506	-3.31871	0.100223	null	null
LmjF.34.1880	amastin-like surface protein putative	0.00019664	-3.46181	0.0907591	null	null
LmjF.22.0740	hypothetical protein conserved	0.00107009	-3.47426	0.0899795	nucleic acid binding zinc ion binding	null
LmjF.34.1760	amastin-like surface protein putative	0.00464378	-3.48507	0.0893076	null	null
LmjF.30.2190	RNA-binding protein putative	1.26767e-08	-3.49203	0.0888783	nucleic acid binding	null
LmjF.34.1960	amastin-like surface protein putative	0.00110127	-3.6091	0.0819504	null	null
LmjF.34.1660	amastin-like surface protein putative	0.000203046	-3.62825	0.08087	null	null
LmjF.08.0750	amastin-like protein	0.00180629	-3.65397	0.0794409	null	null
LmjF.34.1900	amastin-like surface protein putative	0.000140155	-3.69177	0.0773867	null	null
LmjF.36.2350	glyceraldehyde 3-phosphate dehydrogenase cytosolic putative	2.03395e-05	-3.73699	0.0749986	NAD binding NADP binding	glucose metabolic process oxidation-reduction process
LmjF.12.0480	hypothetical protein unknown function	0.000367309	-3.75802	0.0739132	null	null
LmjF.28.1120	hypothetical protein conserved	1.20916e-05	-3.88859	0.0675178	null	null
LmjF.34.1680	amastin-like surface protein putative	0.000484117	-3.968	0.0639019	null	null
LmjF.34.1840	amastin-like surface protein putative	3.40392e-06	-4.01174	0.0619933	null	null
LmjF.11.1250	ATP-binding cassette protein subfamily A member 4 putative (ABCA4)	2.25593e-11	-4.07594	0.0592954	ATP binding ATPase activity nucleoside-triphosphatase activity nucleotide binding	null
LmjF.08.0700	amastin-like protein	0.000366712	-4.24565	0.0527149	null	null
LmjF.11.1220	ATP-binding cassette protein subfamily A member 2 putative (ABCA2)	5.53056e-11	-4.25708	0.0522987	ATP binding ATPase activity nucleoside-triphosphatase activity nucleotide binding	null
LmjF.13.0200	hypothetical protein unknown function	0.00347078	-4.26662	0.051954	triglyceride lipase activity	lipid metabolic process
LmjF.34.1740	amastin-like surface protein putative	0.000500421	-4.30483	0.0505963	null	null
LmjF.34.1580	amastin-like surface protein putative (MCA5)	2.43579e-05	-4.82898	0.0351829	null	null
LmjF.19.1420	cysteine peptidase A (CPA) (CPA)	3.44162e-13	-5.06789	0.0298135	cysteine-type peptidase activity	proteolysis

## Sheet: MP vs AM
DEG footpadA sandfly15 nocorrection
ID	Product Description	adj.P.Val	logFC	FC	Predicted GO Function	Predicted GO Process
LmjF.32.2660	L-Lysine transport protein putative (AAT16)	7.84313e-08	4.66	25.2813	null	null
LmjF.23.1075	hypothetical protein	4.86314e-11	4.5246	23.0165	null	null
LmjF.23.1086	small hydrophilic endoplasmic reticulum-associated protein (sherp) (SHERP2)	2.21586e-06	4.51161	22.8103	null	null
LmjF.26.2570	protein kinase putative	3.81387e-08	4.47673	22.2654	ATP binding protein kinase activity protein tyrosine kinase activity	protein phosphorylation
LmjF.23.1080	small hydrophilic endoplasmic reticulum-associated protein (sherp) (SHERP1)	8.73459e-07	4.45736	21.9685	null	null
LmjF.23.1050	small hydrophilic endoplasmic reticulum-associated protein (sherp) (SHERP)	7.84634e-07	4.41664	21.357	null	null
LmjF.19.0540	hypothetical protein conserved	0.000253923	4.40781	21.2268	null	null
LmjF.23.1084	hypothetical protein	2.12441e-10	4.35678	20.489	null	null
LmjF.17.0890	hypothetical protein conserved (META1)	7.94493e-08	4.24829	19.0048	null	null
LmjF.36.3620	hypothetical protein conserved	1.42794e-06	4.00678	16.0754	null	null
LmjF.19.0530	hypothetical protein conserved	0.0004263	3.75276	13.4801	null	null
LmjF.30.2850	hypothetical protein conserved	2.49699e-05	3.70289	13.0221	null	null
LmjF.33.0610	hypothetical protein conserved	3.25065e-05	3.65271	12.577	null	null
LmjF.31.0350	amino acid transporter aATP11 putative (AAT1.4)	3.71498e-10	3.55483	11.752	null	null
LmjF.12.0470	hypothetical protein unknown function	0.00133116	3.54804	11.6968	null	null
LmjF.34.1030	hypothetical protein conserved	0.0133594	3.52576	11.5175	null	null
LmjF.12.0760	surface antigen protein 2 putative	2.65721e-10	3.41743	10.6843	null	null
LmjF.33.0820	beta tubulin	0.000309321	3.41191	10.6435	GTP binding GTPase activity	GTP catabolic process protein polymerization
LmjF.32.1680	hypothetical protein conserved	0.000313832	3.32688	10.0344	null	null
LmjF.02.0550	hypothetical protein unknown function	0.000954402	3.32037	9.9892	null	null
LmjF.27.0680	amino acid permease putative (AAT23.2)	2.38995e-10	3.2465	9.49063	null	null
LmjF.10.0480	GP63 leishmanolysin (GP63-4)	0.000770021	3.22513	9.35107	metalloendopeptidase activity zinc ion binding	cell adhesion proteolysis
LmjF.29.0280	D-lactate dehydrogenase-like protein	0.000259403	3.22285	9.33631	UDP-N-acetylmuramate dehydrogenase activity catalytic activity flavin adenine dinucleotide binding oxidoreductase activity	oxidation-reduction process
LmjF.07.1160	amino acid transporter putative (AAT19)	6.45862e-09	3.19524	9.15934	null	null
LmjF.04.0210	surface antigen-like protein	0.0225459	3.09557	8.54789	protein binding	null
LmjF.16.1427	paraflagellar rod protein 2C	1.10921e-06	2.96297	7.79727	calmodulin binding	null
LmjF.36.3700	hypothetical protein conserved	0.00525018	2.95917	7.77675	null	null
LmjF.12.0960	surface antigen protein 2 putative	1.06744e-05	2.94262	7.68804	null	null
LmjF.11.0570	argonaute like protein (pseudogene)	0.000730461	2.94159	7.68258	null	null
LmjF.16.1425	paraflagellar rod protein 2C	1.28124e-06	2.91707	7.55311	calmodulin binding	null
LmjF.36.4230	paraflagellar rod component putative	5.37805e-08	2.90528	7.49161	null	null
LmjF.36.5910	hypothetical protein conserved	0.0228817	2.87397	7.33078	acireductone synthase activity magnesium ion binding	L-methionine salvage from methylthioadenosine
LmjF.16.1430	paraflagellar rod protein 2C	2.21586e-06	2.8475	7.19754	calmodulin binding	null
LmjF.23.1020	hypothetical protein unknown function	0.000192274	2.84045	7.16243	null	null
LmjF.24.1090	hypothetical predicted multipass transmembrane protein	7.94493e-08	2.84	7.1602	null	null
LmjF.11.0570	argonaute like protein (pseudogene)	0.021932	2.83594	7.14009	null	null
LmjF.32.0477	hypothetical protein conserved	0.000119855	2.80844	7.00528	null	null
LmjF.12.0780	surface antigen protein 2 precursor	0.000898702	2.78981	6.91537	null	null
LmjF.18.1080	protein kinase A catalytic subunit (PKAC1)	0.0117362	2.74506	6.70419	ATP binding protein kinase activity protein serine/threonine kinase activity protein tyrosine kinase activity	protein phosphorylation
LmjF.33.0814	beta tubulin	0.00532752	2.72489	6.61112	GTP binding GTPase activity	GTP catabolic process protein polymerization
LmjF.31.2430	hypothetical protein unknown function	0.0498685	2.72208	6.59823	null	null
LmjF.33.1460	hypothetical protein conserved	0.00308725	2.70323	6.51257	nucleic acid binding	null
LmjF.16.0920	flagellar calcium-binding protein putative	0.00525018	2.69453	6.47343	calcium ion binding	null
LmjF.36.4780	paraflagellar rod component putative	0.000907407	2.64632	6.26068	null	null
LmjF.20.1230	hypothetical protein conserved	0.0299368	2.62271	6.15907	null	null
LmjF.31.0320	amino acid transporter putative (AAT1.1)	2.13944e-07	2.61319	6.11856	null	null
LmjF.16.1050	hypothetical protein conserved	4.93534e-05	2.59057	6.02338	null	null
LmjF.25.2450	histone H4	1.58327e-06	2.58556	6.00247	DNA binding protein heterodimerization activity	nucleosome assembly
LmjF.30.3360	calmodulin-related protein putative	2.60424e-06	2.5853	6.0014	calcium ion binding	null
LmjF.23.0840	hypothetical protein unknown function	0.00314808	2.57785	5.9705	null	null
LmjF.10.0460	GP63 leishmanolysin (GP63-1)	0.000115493	2.57458	5.95696	metalloendopeptidase activity zinc ion binding	cell adhesion proteolysis
LmjF.24.0680	myo-inositol/proton symporter (MIT)	0.00066532	2.56484	5.9169	substrate-specific transmembrane transporter activity transmembrane transporter activity	transmembrane transport
LmjF.31.3180	histone H4	1.99032e-05	2.56137	5.90268	DNA binding protein heterodimerization activity	nucleosome assembly
LmjF.29.1760	paraflagellar rod protein 1D putative	6.11972e-05	2.55064	5.85893	calmodulin binding	null
LmjF.29.1770	paraflagellar rod protein 1D putative	0.000119855	2.51345	5.70986	calmodulin binding	null
LmjF.35.0970	aldose 1-epimerase putative	3.25065e-05	2.51104	5.70032	carbohydrate binding catalytic activity isomerase activity	carbohydrate metabolic process
LmjF.12.0990	surface antigen protein putative	5.43932e-07	2.4996	5.65529	null	null
LmjF.06.0310	folate/biopterin transporter putative	0.0364625	2.48749	5.60801	null	null
LmjF.12.0850	surface antigen protein 2 putative	1.21176e-05	2.48743	5.60779	null	null
LmjF.12.1090	surface antigen protein putative	2.16101e-08	2.48461	5.59683	null	null
LmjF.31.0720	hypothetical protein conserved	0.0131511	2.48171	5.58561	null	transmembrane transport
LmjF.29.0350	hypothetical protein conserved	1.29237e-06	2.48053	5.58101	null	null
LmjF.36.6290	glucose transporter lmgt2	7.1387e-08	2.46312	5.51409	transmembrane transporter activity	transmembrane transport
LmjF.28.1060	hypothetical protein conserved	0.000353502	2.46304	5.51377	null	null
LmjF.29.1750	paraflagellar rod protein 1D putative	3.41827e-05	2.44707	5.45309	calmodulin binding	null
LmjF.36.0020	histone H4	0.000107744	2.44574	5.44803	DNA binding protein heterodimerization activity	nucleosome assembly
LmjF.12.0730	surface antigen protein 2 putative	1.37868e-05	2.43802	5.41898	null	null
LmjF.35.5340	hypothetical protein conserved	3.41827e-05	2.43363	5.40252	microtubule motor activity protein binding	microtubule-based movement
LmjF.36.6300	glucose transporter lmgt1	7.77526e-08	2.43072	5.39163	transmembrane transporter activity	transmembrane transport
LmjF.24.0100	hypothetical protein conserved	0.0032953	2.42065	5.35413	null	null
LmjF.12.1070	surface antigen protein 2 putative	4.50668e-05	2.41339	5.32723	null	null
LmjF.23.0780	hypothetical protein conserved	0.010434	2.41324	5.3267	null	null
LmjF.30.1170	hypothetical protein unknown function	9.70349e-06	2.41318	5.32649	zinc ion binding	null
LmjF.18.0640	serine/threonine kinase-like protein putative	0.0289933	2.40235	5.28663	ATP binding protein kinase activity protein tyrosine kinase activity	protein phosphorylation
LmjF.05.0760	kinesin-like protein	0.0015722	2.39398	5.25607	ATP binding microtubule motor activity	microtubule-based movement
LmjF.34.0260	hypothetical protein conserved	0.0160885	2.37283	5.17957	cAMP-dependent protein kinase regulator activity	signal transduction
LmjF.33.0990	hypothetical protein unknown function	0.0167964	2.37212	5.177	null	null
LmjF.18.1640	hypothetical protein conserved	0.000280572	2.36046	5.13533	null	null
LmjF.12.0830	surface antigen protein 2 putative	0.00108197	2.35059	5.10035	null	null
LmjF.01.0010	hypothetical protein unknown function	0.00538601	2.34619	5.08481	null	null
LmjF.33.0818	beta tubulin	0.0343994	2.32036	4.99455	GTP binding GTPase activity	GTP catabolic process protein polymerization
LmjF.19.0520	hypothetical protein conserved	0.0253743	2.30279	4.93411	null	null
LmjF.36.4260	hypothetical protein conserved	0.000237167	2.29338	4.90205	null	null
LmjF.04.0180	surface antigen-like protein	6.58911e-05	2.29129	4.89493	protein binding	null
LmjF.04.1030	hypothetical protein conserved	0.00164935	2.26958	4.82184	null	null
LmjF.35.2160	adenine aminohydrolase (AAH)	0.000820861	2.26411	4.80359	deaminase activity	purine ribonucleoside monophosphate biosynthetic process
LmjF.19.0920	folate/biopterin transporter putative	0.0133254	2.25613	4.77709	null	null
LmjF.19.0570	hypothetical protein conserved	0.0120941	2.25587	4.77623	null	null
LmjF.29.2070	hypothetical protein unknown function	0.000949011	2.25328	4.76767	null	null
LmjF.09.0170	ATG8/AUT7/APG8/PAZ2 putative (ATG8C.10)	0.0475053	2.23731	4.71515	null	null
LmjF.36.2590	membrane-bound acid phosphatase 2 putative	0.000820861	2.2247	4.67413	acid phosphatase activity	null
LmjF.02.0020	histone H4	2.23074e-06	2.2215	4.66377	DNA binding protein heterodimerization activity	nucleosome assembly
LmjF.32.1780	hypothetical protein conserved	0.0106572	2.2135	4.63798	null	null
LmjF.12.0755	surface antigen protein 2 putative	9.41302e-05	2.21084	4.62946	null	null
LmjF.10.0465	GP63 leishmanolysin (GP63-2)	0.00127007	2.20997	4.62664	metalloendopeptidase activity zinc ion binding	cell adhesion proteolysis
LmjF.17.0630	hypothetical protein unknown function	0.0321891	2.20762	4.61913	null	null
LmjF.17.0237	receptor-type adenylate cyclase b (RAC-B4)	3.78026e-06	2.20108	4.59824	phosphorus-oxygen lyase activity	cyclic nucleotide biosynthetic process intracellular signal transduction
LmjF.24.1560	hypothetical protein conserved	9.70349e-06	2.19927	4.59247	null	null
LmjF.33.0798	beta tubulin	0.00139223	2.18272	4.5401	GTP binding GTPase activity	GTP catabolic process protein polymerization
LmjF.31.0090	hypothetical protein conserved	5.53793e-06	2.16374	4.48076	null	null
LmjF.33.0810	beta tubulin	0.0416812	2.15971	4.46824	GTP binding GTPase activity	GTP catabolic process protein polymerization
LmjF.02.0310	hypothetical protein conserved	9.41302e-05	2.15925	4.46683	null	null
LmjF.33.0806	beta tubulin	0.0364471	2.15457	4.45237	GTP binding GTPase activity	GTP catabolic process protein polymerization
LmjF.20.1180	calpain-like cysteine peptidase putative	0.000168525	2.14047	4.40905	calcium-dependent cysteine-type endopeptidase activity	proteolysis
LmjF.32.0160	hypothetical protein unknown function	4.80941e-05	2.13176	4.38253	null	null
LmjF.26.2680	hypothetical protein unknown function	0.00187771	2.12685	4.36763	null	null
LmjF.28.0570	major surface protease gp63 putative	2.33498e-06	2.11513	4.33231	metalloendopeptidase activity zinc ion binding	cell adhesion proteolysis
LmjF.11.1040	hypothetical protein conserved	0.000525775	2.1074	4.30915	null	null
LmjF.29.2830	hypothetical protein conserved	6.11972e-05	2.10024	4.2878	nucleic acid binding	null
LmjF.33.1290	hypothetical protein conserved	0.000280572	2.08276	4.23617	null	transport
LmjF.27.0510	calpain-like cysteine peptidase putative	2.59852e-05	2.08226	4.23469	calcium-dependent cysteine-type endopeptidase activity	proteolysis
LmjF.02.0300	ATP-binding cassette subfamily A member 1 putative (ABCA1)	0.000634701	2.07082	4.20126	ATP binding ATPase activity nucleoside-triphosphatase activity nucleotide binding	null
LmjF.21.0015	histone H4	0.000262454	2.06417	4.18194	DNA binding protein heterodimerization activity	nucleosome assembly
LmjF.35.0015	histone H4 putative pseudogene	0.01388	2.05632	4.15923	DNA binding protein heterodimerization activity	nucleosome assembly
LmjF.12.0810	promastigote surface antigen protein 2 PSA2	0.00941581	2.05453	4.15409	null	null
LmjF.29.1410	hypothetical protein unknown function	1.78145e-06	2.04876	4.1375	null	null
LmjF.09.0530	leucine-rich repeat protein putative	0.000107286	2.04258	4.11983	null	null
LmjF.17.0200	receptor-type adenylate cyclase a (RAC-A)	0.000262454	2.04239	4.11929	phosphorus-oxygen lyase activity	cyclic nucleotide biosynthetic process intracellular signal transduction
LmjF.14.1220	hypothetical protein conserved	0.000234905	2.03684	4.10345	null	null
LmjF.33.0796	beta tubulin	0.0158395	2.0131	4.0365	GTP binding GTPase activity	GTP catabolic process protein polymerization
LmjF.33.0950	hypothetical protein conserved	2.41271e-05	2.01306	4.03639	protein binding	null
LmjF.36.3940	hypothetical protein unknown function	0.0295313	2.01138	4.03169	null	null
LmjF.36.1220	hypothetical protein conserved	0.00109795	2.00614	4.01705	null	null
LmjF.04.0190	surface antigen-like protein	0.000168525	2.00455	4.01263	protein binding	null
LmjF.04.0350	hypothetical protein conserved	0.000320483	1.98241	3.95152	null	null
LmjF.34.1410	d-isomer specific 2-hydroxyacid dehydrogenase- like protein	0.00032135	1.98207	3.95061	cofactor binding	oxidation-reduction process
LmjF.30.1940	succinyl-coa:3-ketoacid-coenzyme a transferase- like protein	1.15113e-05	1.97978	3.94433	CoA-transferase activity	ketone body catabolic process metabolic process
LmjF.06.1260	pteridine transporter putative	1.81805e-06	1.97532	3.93216	null	null
LmjF.20.1185	calpain-like cysteine peptidase putative	0.000219014	1.96661	3.9085	calcium-dependent cysteine-type endopeptidase activity	proteolysis
LmjF.36.5110	hypothetical protein conserved	0.0121937	1.96587	3.90649	null	null
LmjF.17.0180	receptor-type adenylate cyclase b (RAC-B1)	1.29067e-06	1.95727	3.88326	phosphorus-oxygen lyase activity	cyclic nucleotide biosynthetic process intracellular signal transduction
LmjF.14.0850	small myristoylated protein-3 putative (SMP-3)	0.00658137	1.95384	3.87405	null	null
LmjF.17.0235	receptor-type adenylate cyclase b (RAC-B3)	1.64956e-06	1.94139	3.84075	phosphorus-oxygen lyase activity	cyclic nucleotide biosynthetic process intracellular signal transduction
LmjF.34.3480	hypothetical protein conserved	0.00452567	1.94112	3.84005	null	null
LmjF.05.0370	hypothetical protein conserved	0.0256626	1.93788	3.83141	null	null
LmjF.12.0400	3 -nucleotidase/nuclease putative	0.0280638	1.93683	3.82863	endonuclease activity nucleic acid binding	DNA catabolic process
LmjF.33.0290	glucose transporter/membrane transporter D2 putative	0.00525943	1.93326	3.81918	substrate-specific transmembrane transporter activity transmembrane transporter activity	transmembrane transport
LmjF.23.1690	hypothetical protein	0.0112354	1.93271	3.81771	null	null
LmjF.13.1070	hypothetical protein unknown function	0.011025	1.93249	3.81713	null	null
LmjF.36.3950	hypothetical protein conserved	0.0021347	1.92496	3.79727	null	null
LmjF.09.1520	hypothetical protein conserved	0.00139566	1.92072	3.78612	null	null
LmjF.33.0808	beta tubulin	0.0111088	1.91478	3.77057	GTP binding GTPase activity	GTP catabolic process protein polymerization
LmjF.12.0905	hypothetical protein	5.52369e-06	1.91208	3.7635	null	null
LmjF.09.0080	RNA-binding protein 5-like protein	0.0430946	1.90945	3.75667	nucleic acid binding	null
LmjF.17.0190	receptor-type adenylate cyclase putative	4.14985e-06	1.88463	3.69259	phosphorus-oxygen lyase activity	cyclic nucleotide biosynthetic process intracellular signal transduction
LmjF.36.5340	hypothetical protein conserved	4.82599e-05	1.88026	3.68142	null	null
LmjF.19.0870	ATG8/AUT7/APG8/PAZ2 putative (ATG8B.6)	0.00053524	1.87312	3.66323	null	null
LmjF.10.0180	leucine-rich repeat protein putative	0.0426257	1.87263	3.66199	null	null
LmjF.34.0560	hypothetical protein conserved	0.000155303	1.86426	3.6408	null	null
LmjF.32.0780	protein kinase putative	0.000122506	1.86152	3.6339	ATP binding protein kinase activity protein tyrosine kinase activity	protein phosphorylation
LmjF.23.1440	hypothetical protein unknown function	0.0426779	1.85855	3.62643	null	null
LmjF.19.0860	ATG8/AUT7/APG8/PAZ2 putative (ATG8B.5)	0.00325503	1.85366	3.61415	null	null
LmjF.32.3150	hypothetical protein conserved	8.73144e-06	1.852	3.61	protein binding	null
LmjF.35.2400	hypothetical protein conserved	0.000327533	1.85131	3.60827	protein binding	null
LmjF.35.4010	protein kinase A catalytic subunit isoform 1	0.0395096	1.84768	3.59922	ATP binding protein kinase activity protein serine/threonine kinase activity protein tyrosine kinase activity	protein phosphorylation
LmjF.22.0230	amino acid permease putative (AAT22)	0.00601662	1.83369	3.56447	null	null
LmjF.19.0842	ATG8/AUT7/APG8/PAZ2 putative (ATG8B.2)	0.0280638	1.83153	3.55914	null	null
LmjF.33.0794	beta tubulin	0.000176001	1.83013	3.5557	GTP binding GTPase activity	GTP catabolic process protein polymerization
LmjF.01.0330	hypothetical protein conserved	0.00241335	1.82972	3.55467	null	null
LmjF.33.0819	beta tubulin	0.00605099	1.81529	3.51931	GTP binding GTPase activity	GTP catabolic process protein polymerization
LmjF.34.1230	hypothetical protein conserved	0.0420935	1.81282	3.51328	phosphorus-oxygen lyase activity	cyclic nucleotide biosynthetic process intracellular signal transduction
LmjF.28.2380	subtilisin-like serine peptidase	0.00328708	1.80406	3.49201	protein binding	null
LmjF.25.1750	hypothetical protein conserved	0.0290557	1.80255	3.48836	null	null
LmjF.34.3310	hypothetical protein conserved	0.0189475	1.80186	3.4867	null	null
LmjF.10.0090	dehydrogenase-like protein	0.00211028	1.7913	3.46127	oxidoreductase activity	metabolic process
LmjF.32.2040	hypothetical protein conserved	0.00119066	1.7869	3.45073	null	null
LmjF.17.0870	META domain containing protein (META2)	0.000149795	1.78634	3.44939	null	null
LmjF.08.1100	hypothetical protein conserved	0.0082601	1.78454	3.4451	null	null
LmjF.14.0490	hypothetical protein unknown function	0.000280572	1.78289	3.44116	null	null
LmjF.27.0500	calpain-like cysteine peptidase putative	0.000808987	1.78239	3.43996	calcium-dependent cysteine-type endopeptidase activity	proteolysis
LmjF.31.1165	hypothetical protein	0.00187771	1.77947	3.43299	heme binding	null
LmjF.05.0040	paraflagellar rod component par4 putative	0.000155303	1.77858	3.43088	null	null
LmjF.19.0820	ATG8/AUT7/APG8/PAZ2 putative (ATG8B.1)	0.000744587	1.77679	3.42664	null	null
LmjF.34.1520	hypothetical protein conserved	0.00708699	1.76846	3.4069	null	null
LmjF.34.0410	hypothetical protein conserved	0.00285072	1.76498	3.39868	null	null
LmjF.09.1510	hypothetical protein conserved	4.11424e-05	1.76486	3.39842	null	null
LmjF.35.5080	hypothetical protein conserved	0.0302608	1.76428	3.39705	null	null
LmjF.20.1190	calpain-like cysteine peptidase putative	0.00686626	1.75265	3.36976	calcium-dependent cysteine-type endopeptidase activity	proteolysis
LmjF.16.0940	dynein light chain putative	0.0289229	1.74344	3.34832	null	microtubule-based process
LmjF.12.0995	hypothetical protein	5.43932e-07	1.73918	3.33846	null	null
LmjF.17.0230	receptor-type adenylate cyclase b (RAC-B2)	1.17754e-05	1.73467	3.32804	phosphorus-oxygen lyase activity	cyclic nucleotide biosynthetic process intracellular signal transduction
LmjF.18.1090	cAMP phosphodiesterase A putative (PDEA)	0.00142707	1.73212	3.32215	null	signal transduction
LmjF.35.4750	glyceraldehyde-3-phosphate dehydrogenase-like protein	0.00237358	1.73098	3.31954	null	oxidation-reduction process
LmjF.34.1175	hypothetical protein conserved	0.0440729	1.72907	3.31514	null	null
LmjF.17.0260	hypothetical protein conserved	0.00134124	1.7275	3.31153	null	null
LmjF.34.3160	hypothetical protein conserved	0.00127007	1.7261	3.30831	null	null
LmjF.24.1470	hypothetical protein conserved	5.24413e-05	1.72386	3.30319	protein binding	null
LmjF.35.0980	aldose 1-epimerase-like protein	0.0412414	1.7231	3.30146	carbohydrate binding catalytic activity isomerase activity	carbohydrate metabolic process
LmjF.12.1005	surface antigen protein 2 putative	0.000639221	1.72148	3.29774	null	null
LmjF.29.1730	histone H2A putative	0.0133254	1.71614	3.28557	DNA binding protein heterodimerization activity	nucleosome assembly
LmjF.29.0510	ADF/Cofilin	0.042302	1.71591	3.28504	actin binding	null
LmjF.32.1910	hypothetical protein conserved	0.0323818	1.71569	3.28454	null	null
LmjF.22.0810	serine/threonine protein kinase sos2 putative	0.00182411	1.71205	3.27625	ATP binding protein kinase activity protein tyrosine kinase activity	protein phosphorylation
LmjF.03.0360	hypothetical protein	0.0244878	1.71114	3.2742	null	null
LmjF.36.3300	hypothetical protein conserved	0.000436436	1.71004	3.27169	null	null
LmjF.17.0800	OSM3-like kinesin putative	0.00218952	1.70934	3.2701	ATP binding microtubule motor activity	microtubule-based movement
LmjF.31.0960	sodium stibogluconate resistance protein putative	0.0125714	1.70324	3.25631	null	null
LmjF.33.2340	succinyl-coA:3-ketoacid-coenzyme A transferase mitochondrial precursor putative	3.65529e-05	1.69841	3.24543	CoA-transferase activity	ketone body catabolic process metabolic process
LmjF.23.1450	hypothetical protein conserved	0.0128527	1.69745	3.24327	null	null
LmjF.31.2660	glutamamyl carboxypeptidase (pseudogene) putative	0.0302007	1.68919	3.22475	null	null
LmjF.24.1350	hypothetical protein conserved	0.00313771	1.68194	3.20858	protein binding	null
LmjF.27.1730	hypothetical protein conserved	0.00131302	1.6812	3.20695	null	null
LmjF.32.0730	hypothetical protein conserved	0.00192541	1.67899	3.20203	protein binding	null
LmjF.36.0740	zinc finger protein family member putative	0.0187427	1.67768	3.19912	nucleic acid binding zinc ion binding	null
LmjF.34.1400	d-isomer specific 2-hydroxyacid dehydrogenase- protein	0.0171722	1.67648	3.19648	cofactor binding	oxidation-reduction process
LmjF.31.1130	N-acyl-L-amino acid amidohydrolase putative	0.000785994	1.6736	3.19009	hydrolase activity	metabolic process
LmjF.35.5190	NIMA-related kinase putative	0.0238101	1.66952	3.18108	ATP binding phospholipid binding protein binding protein kinase activity protein tyrosine kinase activity	protein phosphorylation
LmjF.36.5300	hypothetical protein conserved	0.00443215	1.66713	3.17583	null	null
LmjF.22.1280	hypothetical protein unknown function	0.0167964	1.65878	3.1575	null	null
LmjF.09.0500	hypothetical protein conserved	7.15452e-05	1.65803	3.15585	null	null
LmjF.25.0660	hypothetical protein conserved	0.00237358	1.65613	3.1517	null	null
LmjF.33.0804	beta tubulin	0.0151936	1.65359	3.14617	GTP binding GTPase activity	GTP catabolic process protein polymerization
LmjF.03.0010	hypothetical protein	0.0303397	1.64289	3.1229	protein binding zinc ion binding	null
LmjF.19.0560	hypothetical protein conserved	0.000122607	1.64098	3.11878	null	null
LmjF.22.1400	hypothetical protein conserved	0.000931211	1.63366	3.103	null	null
LmjF.29.1170	hypothetical protein conserved	0.00697832	1.63269	3.10091	null	null
LmjF.12.0890	surface antigen protein 2 putative	0.00134124	1.62816	3.09118	null	null
LmjF.33.0816	beta tubulin	0.0254788	1.62442	3.08317	GTP binding GTPase activity	GTP catabolic process protein polymerization
LmjF.11.0330	PIF1 helicase-like protein putative	0.00175246	1.62352	3.08127	nucleoside-triphosphatase activity nucleotide binding	null
LmjF.19.0900	ATG8/AUT7/APG8/PAZ2 putative (ATG8B.8)	0.0123844	1.61966	3.07303	null	null
LmjF.13.0460	hypothetical protein conserved	0.00126084	1.61223	3.05725	null	null
LmjF.30.3470	casein kinase 1 isoform 2 putative	0.0343791	1.61153	3.05575	ATP binding protein kinase activity protein tyrosine kinase activity	protein phosphorylation
LmjF.33.2760	hypothetical protein conserved	0.00227053	1.61132	3.0553	null	null
LmjF.12.0765	surface antigen protein 2 putative	0.0015722	1.60632	3.04475	null	null
LmjF.31.2150	prostaglandin f2-alpha synthase/D-arabinose dehydrogenase (PGFS)	0.00220959	1.60455	3.041	null	null
LmjF.36.5830	hypothetical protein conserved	0.00348754	1.60255	3.03681	oxidoreductase activity	null
LmjF.14.0180	carboxypeptidase putative	0.00898075	1.60038	3.03223	metallocarboxypeptidase activity	proteolysis
LmjF.31.0710	hypothetical protein unknown function	0.0252712	1.59902	3.02938	null	null
LmjF.04.1210	casein kinase I putative	0.000549911	1.59773	3.02668	ATP binding protein kinase activity protein tyrosine kinase activity	protein phosphorylation
LmjF.36.0350	hypothetical protein conserved	0.00535023	1.59393	3.01871	protein binding	null
LmjF.19.0846	ATG8/AUT7/APG8/PAZ2 putative (ATG8B.3)	0.00560465	1.59133	3.01327	null	null
LmjF.19.0050	histone H2B	0.00146053	1.58837	3.00709	DNA binding protein heterodimerization activity	nucleosome assembly
LmjF.27.1480	hypothetical protein conserved	0.000224963	1.57969	2.98905	null	null
LmjF.36.4910	hypothetical protein conserved	0.00544614	1.57949	2.98865	null	null
LmjF.30.1930	succinyl-coa:3-ketoacid-coenzyme a transferase- like protein	0.00105919	1.56411	2.95695	CoA-transferase activity	ketone body catabolic process metabolic process
LmjF.18.1340	hypothetical protein conserved	5.045e-05	1.56337	2.95543	nucleic acid binding zinc ion binding	null
LmjF.12.0980	promastigote surface antigen protein 2 PSA2	0.000160228	1.56273	2.95413	null	null
LmjF.30.2970	glyceraldehyde 3-phosphate dehydrogenase glycosomal	0.00053524	1.5602	2.94894	NAD binding NADP binding	glucose metabolic process oxidation-reduction process
LmjF.23.0720	hypothetical protein unknown function	0.00538537	1.55687	2.94215	nucleic acid binding	null
LmjF.33.0460	hypothetical protein conserved	0.0346076	1.55285	2.93396	null	null
LmjF.18.0570	hypothetical protein conserved	0.000525775	1.55194	2.93211	null	null
LmjF.08.0860	hypothetical protein unknown function	0.0128738	1.54735	2.92279	null	null
LmjF.36.3180	receptor-type adenylate cyclase a-like protein	0.00389509	1.54643	2.92093	phosphorus-oxygen lyase activity	cyclic nucleotide biosynthetic process intracellular signal transduction
LmjF.14.0050	hypothetical protein conserved	0.00344919	1.53515	2.89818	null	null
LmjF.32.0350	hypothetical protein conserved	0.0013474	1.5332	2.89428	null	null
LmjF.36.3675	calmodulin putative	0.0438452	1.52984	2.88754	calcium ion binding	null
LmjF.10.0720	amino acid permease putative (AAT20.3)	0.00012415	1.52336	2.87459	null	null
LmjF.14.1160	enolase (ENOL)	0.00023111	1.51946	2.86685	magnesium ion binding phosphopyruvate hydratase activity	glycolysis
LmjF.32.0470	hypothetical protein conserved	0.000117118	1.51911	2.86614	null	null
LmjF.05.1020	hypothetical protein conserved	0.00115892	1.51601	2.85999	null	null
LmjF.10.1230	hypothetical protein conserved	0.0102492	1.51562	2.85922	null	null
LmjF.35.0640	beta-fructofuranosidase-like protein	0.00133595	1.51373	2.85548	null	carbohydrate metabolic process
LmjF.15.1480	cAMP specific phosphodiesterase putative	0.00467659	1.51305	2.85412	catalytic activity protein binding	signal transduction
LmjF.30.0020	cyclophilin 9 putative (CYP9)	0.011217	1.50865	2.84544	peptidyl-prolyl cis-trans isomerase activity	protein folding
LmjF.11.0610	hypothetical protein conserved	0.00289857	1.50396	2.83621	null	null
LmjF.11.0310	hypothetical protein conserved	0.000313832	1.49714	2.82283	null	null
LmjF.33.2170	hypothetical protein conserved	0.000475907	1.49428	2.81723	null	null
LmjF.26.2380	hypothetical protein conserved	0.00187771	1.49236	2.81349	protein binding	null
LmjF.34.3390	hypothetical protein conserved	0.00840234	1.49227	2.81332	null	null
LmjF.36.2450	hypothetical protein conserved	0.0117362	1.4918	2.8124	null	null
LmjF.15.1280	hypothetical protein conserved	0.00139566	1.48776	2.80454	protein binding	null
LmjF.30.2700	hypothetical protein conserved	0.00578615	1.48463	2.79845	null	null
LmjF.24.1980	STOP axonemal protein putative	0.00347074	1.48238	2.79409	null	null
LmjF.31.3145	dynein-associated protein putative	0.0486691	1.48231	2.79395	null	null
LmjF.12.0740	surface antigen protein putative	0.00393772	1.48226	2.79386	null	null
LmjF.31.1540	hypothetical protein unknown function	0.0157696	1.48025	2.78997	null	null
LmjF.28.2890	hypothetical protein conserved	0.0427581	1.47565	2.78108	null	null
LmjF.31.2040	hypothetical protein unknown function	0.00465387	1.47542	2.78065	null	null
LmjF.14.0810	kinesin putative	0.0455675	1.46896	2.76823	ATP binding microtubule motor activity	microtubule-based movement
LmjF.31.0920	sodium stibogluconate resistance protein putative	0.000327533	1.46056	2.75214	null	null
LmjF.15.0250	hypothetical protein conserved	0.00398708	1.46049	2.75202	null	null
LmjF.28.2610	hypothetical protein conserved	0.000525775	1.45913	2.74942	protein binding	null
LmjF.35.3680	ribulose-phosphate 3-epimerase putative	0.00697832	1.45815	2.74756	catalytic activity	carbohydrate metabolic process metabolic process
LmjF.01.0460	hypothetical protein conserved	0.0264204	1.45454	2.7407	null	null
LmjF.21.0380	hypothetical protein conserved	0.0071426	1.45371	2.73912	null	null
LmjF.36.6730	hypothetical protein conserved	0.000744587	1.44697	2.72634	null	null
LmjF.35.0450	hypothetical protein unknown function	0.00972815	1.4467	2.72583	null	null
LmjF.04.0440	serine/threonine protein kinase-like protein	0.00325221	1.44591	2.72435	ATP binding protein kinase activity protein tyrosine kinase activity	protein phosphorylation
LmjF.10.0715	amino acid transporter putative (AAT20.2)	0.0002815	1.44175	2.7165	null	null
LmjF.36.1260	fructose-16-bisphosphate aldolase (ALD)	0.000431656	1.44094	2.71498	fructose-bisphosphate aldolase activity	glycolysis
LmjF.11.0890	hypothetical protein conserved	0.00402444	1.43992	2.71306	null	null
LmjF.05.1100	hypothetical protein conserved	0.0297524	1.43937	2.71203	null	null
LmjF.36.1780	hypothetical protein conserved	0.00419712	1.4351	2.70401	protein binding	null
LmjF.15.1230	nucleoside transporter 1 putative	0.00189877	1.43451	2.70291	nucleoside transmembrane transporter activity	transport
LmjF.32.3870	myosin XXI	0.00953255	1.4318	2.69783	ATP binding motor activity protein binding	null
LmjF.29.1720	histone H2A putative	0.00139566	1.42986	2.6942	DNA binding protein heterodimerization activity	nucleosome assembly
LmjF.30.2620	hypothetical protein conserved	0.00922254	1.42192	2.67943	null	null
LmjF.33.2930	hypothetical protein conserved	0.00598937	1.42078	2.6773	null	null
LmjF.31.1160	hypothetical protein unknown function	0.00131749	1.41947	2.67488	null	null
LmjF.16.0600	histone H3 putative	0.040923	1.41372	2.66423	DNA binding protein heterodimerization activity	nucleosome assembly
LmjF.29.1000	hypothetical protein conserved	0.0171722	1.41231	2.66164	null	null
LmjF.09.0150	ATG8/AUT7/APG8/PAZ2 putative (ATG8C.1)	0.0372619	1.40831	2.65427	null	null
LmjF.35.0650	hypothetical protein unknown function	0.0112354	1.40666	2.65123	null	null
LmjF.10.0710	amino acid permease putative (AAT20.1)	0.000549911	1.40632	2.65061	null	null
LmjF.07.0930	hypothetical protein conserved	0.0203208	1.40578	2.64961	null	null
LmjF.34.0600	hypothetical protein conserved	0.0143225	1.38869	2.6184	null	null
LmjF.28.0610	dynein heavy chain putative	0.000469819	1.38525	2.61217	microtubule motor activity	microtubule-based movement
LmjF.32.3930	hypothetical protein conserved	0.00168306	1.38509	2.61189	acid-amino acid ligase activity protein binding zinc ion binding	cellular protein modification process
LmjF.36.6280	glucose transporter lmgt3	0.000352969	1.38496	2.61165	transmembrane transporter activity	transmembrane transport
LmjF.26.1220	hypothetical protein conserved	0.0181183	1.38471	2.61119	protein binding	null
LmjF.33.2220	hypothetical protein conserved	0.000549911	1.38361	2.60921	null	null
LmjF.14.0820	hypothetical protein conserved	0.0112354	1.38183	2.60599	null	null
LmjF.24.1315	cyclophilin 8 putative (CYP8)	0.0373535	1.38032	2.60326	peptidyl-prolyl cis-trans isomerase activity	protein folding
LmjF.26.2160	hypothetical protein unknown function	0.00802759	1.37983	2.60237	null	null
LmjF.35.4040	chaperone protein DNAJ putatative	0.0146566	1.37924	2.60132	heat shock protein binding	null
LmjF.30.0510	hypothetical protein conserved	0.0172058	1.37522	2.59408	null	null
LmjF.14.0460	cystathionine beta-lyase-like protein	0.041947	1.37162	2.58761	cystathionine beta-lyase activity pyridoxal phosphate binding	de novo L-methionine biosynthetic process
LmjF.33.3170	hypothetical protein conserved	0.0070609	1.36713	2.57956	null	null
LmjF.14.0210	hypothetical protein conserved	0.0112354	1.36557	2.57677	protein binding	null
LmjF.25.1600	hypothetical protein conserved	0.00605988	1.36437	2.57465	protein binding	null
LmjF.16.0895	hypothetical protein conserved	0.0298691	1.35727	2.56201	null	null
LmjF.31.0830	lipase putative	0.0049342	1.35725	2.56196	triglyceride lipase activity	lipid metabolic process
LmjF.15.0630	hypothetical protein unknown function	0.000299474	1.34833	2.54616	null	null
LmjF.32.1940	heat shock protein-like protein putative	0.0201312	1.3442	2.53889	heat shock protein binding unfolded protein binding	protein folding
LmjF.33.2290	protein kinase putative	0.00538601	1.34082	2.53295	ATP binding protein kinase activity protein tyrosine kinase activity	protein phosphorylation
LmjF.19.0600	hypothetical protein unknown function	0.0458103	1.34001	2.53154	null	null
LmjF.12.0870	surface antigen protein 2 putative	0.000841447	1.33694	2.52615	null	null
LmjF.12.0940	promastigote surface antigen protein 2 PSA2	0.00251927	1.33559	2.52378	null	null
LmjF.36.1265	hypothetical protein	0.000475907	1.33357	2.52026	null	null
LmjF.26.1510	hypothetical protein unknown function	0.000575883	1.33237	2.51815	null	null
LmjF.24.0190	hypothetical protein conserved	0.0488929	1.33068	2.51522	binding	null
LmjF.27.1850	paraflagellar rod protein-like protein	0.0364471	1.32896	2.51222	calmodulin binding protein binding	null
LmjF.35.0430	hypothetical protein conserved	0.00176891	1.32886	2.51205	null	null
LmjF.35.3700	Gim5A protein putative	0.00487677	1.32485	2.50507	null	peroxisome fission
LmjF.36.2070	hypothetical protein conserved	0.0103949	1.32352	2.50276	protein binding	null
LmjF.12.0650	hypothetical protein conserved	0.00572199	1.32178	2.49974	null	null
LmjF.20.1400	axoneme central apparatus protein putative	0.0186866	1.32123	2.49879	binding protein binding	intracellular protein transport vesicle-mediated transport
LmjF.21.0180	hypothetical protein conserved	0.00192541	1.32071	2.49789	null	null
LmjF.27.2040	hypothetical protein conserved	0.0438976	1.31861	2.49425	null	null
LmjF.33.1170	hypothetical protein conserved	0.00139566	1.31725	2.4919	null	null
LmjF.17.0170	hypothetical protein conserved	0.0293337	1.31489	2.48783	protein binding	null
LmjF.32.0420	hypothetical protein conserved	0.00621205	1.30975	2.47898	ATP binding microtubule motor activity	microtubule-based movement
LmjF.16.1100	hypothetical protein conserved	0.0459955	1.3034	2.46809	null	null
LmjF.35.0500	proteophosphoglycan ppg3 putative	0.00234579	1.30265	2.46681	protein binding	null
LmjF.27.0660	hypothetical protein conserved	0.0140529	1.29949	2.46142	null	null
LmjF.35.2920	hypothetical protein conserved	0.00896718	1.29391	2.45192	null	null
LmjF.34.2030	hypothetical protein conserved	0.0049342	1.29224	2.44908	protein binding	null
LmjF.12.1000	promastigote surface antigen protein 2 PSA2	0.000949126	1.28831	2.44242	null	null
LmjF.32.3650	3-hydroxyisobutyryl-coenzyme a hydrolase-like protein	0.014077	1.28812	2.4421	catalytic activity	metabolic process
LmjF.10.0380	folate/biopterin transporter putative	0.0346071	1.28721	2.44056	null	null
LmjF.16.0610	histone H3 putative	0.0232077	1.28691	2.44005	DNA binding protein heterodimerization activity	nucleosome assembly
LmjF.36.1520	nima-related protein kinase putative	0.00831709	1.2849	2.43664	ATP binding phospholipid binding protein binding protein kinase activity protein tyrosine kinase activity	protein phosphorylation
LmjF.33.2585	hypothetical protein conserved	0.035908	1.28349	2.43428	null	null
LmjF.26.1340	DNA ligase k alpha putative	0.00896718	1.27988	2.42819	ATP binding DNA ligase (ATP) activity	DNA recombination DNA repair
LmjF.16.1200	cyclophilin 13 putative (CYP13)	0.0216776	1.27882	2.42641	peptidyl-prolyl cis-trans isomerase activity	protein folding
LmjF.32.3660	3-hydroxyisobutyryl-coenzyme a hydrolase-like protein	0.0178941	1.27405	2.4184	catalytic activity	metabolic process
LmjF.30.2650	hypothetical protein conserved	0.0338791	1.26797	2.40822	null	null
LmjF.31.0930	sodium stibogluconate resistance protein putative	0.00193619	1.26464	2.40267	null	null
LmjF.18.0680	citrate synthase putative	0.0371728	1.26331	2.40046	citrate (Si)-synthase activity	cellular carbohydrate metabolic process
LmjF.36.2790	hypothetical protein conserved	0.00222563	1.25112	2.38027	ATP binding nucleoside diphosphate kinase activity	CTP biosynthetic process GTP biosynthetic process UTP biosynthetic process nucleoside diphosphate phosphorylation
LmjF.25.1680	hypothetical protein unknown function	0.00178288	1.24944	2.37749	protein binding	null
LmjF.30.0900	hypothetical protein conserved	0.0431082	1.24716	2.37374	null	null
LmjF.27.1950	hypothetical protein conserved	0.00217593	1.24599	2.37181	null	null
LmjF.32.2550	adenosine monophosphate deaminase-like protein	0.00397815	1.24596	2.37176	deaminase activity	purine ribonucleoside monophosphate biosynthetic process
LmjF.32.0600	hypothetical protein conserved	0.00432096	1.24177	2.36488	null	null
LmjF.29.0960	hypothetical protein unknown function	0.0120321	1.24003	2.36204	null	null
LmjF.31.0880	amino acid permease 3 (AAP3)	0.0120941	1.23795	2.35863	null	null
LmjF.36.1290	hypothetical protein conserved	0.00560129	1.23736	2.35767	null	null
LmjF.25.1460	hypothetical protein conserved	0.00590182	1.23505	2.35389	null	null
LmjF.07.0320	hypothetical protein conserved	0.00849888	1.23258	2.34986	null	null
LmjF.19.0040	histone H2B	0.00799854	1.23165	2.34836	DNA binding protein heterodimerization activity	nucleosome assembly
LmjF.31.1840	hypothetical protein unknown function	0.0385276	1.23096	2.34723	ATP binding protein kinase activity protein tyrosine kinase activity	protein phosphorylation
LmjF.02.0540	hypothetical protein conserved	0.00183356	1.23034	2.34622	null	null
LmjF.36.4330	predicted C2 domain protein	0.00196123	1.22918	2.34434	protein binding	null
LmjF.31.0900	hypothetical protein conserved	0.000600688	1.22588	2.33899	null	null
LmjF.13.1210	nucleobase transporter (NT3)	0.00429503	1.22507	2.33767	nucleoside transmembrane transporter activity	transport
LmjF.33.2900	hypothetical protein unknown function	0.0255299	1.22496	2.33749	null	null
LmjF.23.1310	dynein heavy chain putative	0.000549911	1.22296	2.33425	ATP binding ATPase activity microtubule motor activity	microtubule-based movement
LmjF.27.0270	hypothetical protein conserved	0.0135779	1.22291	2.33418	null	null
LmjF.04.1020	hypothetical protein conserved	0.00262266	1.22231	2.3332	null	null
LmjF.26.1720	hypothetical protein conserved	0.0272329	1.2205	2.33027	null	null
LmjF.30.0600	protein kinase putative	0.00869334	1.21559	2.32236	ATP binding protein kinase activity protein tyrosine kinase activity	protein phosphorylation
LmjF.36.1680	hypothetical protein conserved	0.0276076	1.21055	2.31426	null	null
LmjF.32.1980	hypothetical protein conserved	0.0362205	1.20736	2.30914	null	null
LmjF.35.0440	hypothetical protein unknown function	0.00729062	1.20723	2.30894	null	null
LmjF.19.0080	hypothetical protein conserved	0.0282056	1.20466	2.30483	heat shock protein binding	null
LmjF.24.1120	hypothetical protein conserved	0.0224176	1.20111	2.29917	null	null
LmjF.36.0950	dynein heavy chain putative	0.00440954	1.19772	2.29376	microtubule motor activity	microtubule-based movement
LmjF.36.3860	similar to leishmania major. l411.4-like protein	0.00538601	1.19518	2.28973	null	null
LmjF.13.0090	carboxypeptidase putative	0.038981	1.19414	2.28808	metallocarboxypeptidase activity	proteolysis
LmjF.24.2310	hypothetical protein conserved	0.043458	1.1831	2.27064	null	null
LmjF.15.1240	nucleoside transporter 1 putative	0.0304837	1.18159	2.26827	nucleoside transmembrane transporter activity	transport
LmjF.21.1200	hypothetical protein conserved	0.0455675	1.17842	2.26329	null	null
LmjF.16.0900	hypothetical protein conserved	0.00922254	1.17716	2.26132	null	null
LmjF.32.0360	hypothetical protein conserved	0.040923	1.17695	2.26098	null	null
LmjF.13.0330	alpha tubulin	0.0128723	1.17498	2.2579	GTP binding GTPase activity	GTP catabolic process protein polymerization
LmjF.17.0930	formin putative	0.0225459	1.17079	2.25135	actin binding	actin cytoskeleton organization cellular component organization
LmjF.34.2940	hypothetical protein conserved	0.0169226	1.16877	2.2482	null	null
LmjF.10.0870	histone H3	0.0338901	1.16849	2.24776	DNA binding protein heterodimerization activity	nucleosome assembly
LmjF.34.2980	hypothetical protein conserved	0.0258996	1.16445	2.24147	ATP binding nucleoside diphosphate kinase activity	CTP biosynthetic process GTP biosynthetic process UTP biosynthetic process nucleoside diphosphate phosphorylation
LmjF.13.0380	alpha tubulin	0.0246011	1.16135	2.23667	GTP binding GTPase activity	GTP catabolic process protein polymerization
LmjF.36.1905	hypothetical protein conserved	0.033778	1.15982	2.23429	null	null
LmjF.26.1130	hypothetical protein unknown function	0.00220959	1.15745	2.23063	null	null
LmjF.32.3760	enolase putative	0.0494598	1.15629	2.22884	null	null
LmjF.36.3120	hypothetical protein conserved	0.0174289	1.15099	2.22066	null	null
LmjF.29.1190	hypothetical protein conserved	0.0132357	1.14647	2.21371	null	null
LmjF.30.1260	hypothetical protein conserved	0.00729062	1.14631	2.21347	null	null
LmjF.32.0300	hypothetical protein conserved	0.0169226	1.14509	2.2116	protein binding	null
LmjF.35.1180	NADH-dependent fumarate reductase putative	0.040923	1.14246	2.20758	oxidoreductase activity succinate dehydrogenase activity	oxidation-reduction process
LmjF.13.0370	alpha tubulin	0.0234955	1.13426	2.19506	GTP binding GTPase activity	GTP catabolic process protein polymerization
LmjF.02.0160	phosphoglycan beta 13 galactosyltransferase (SCGR6)	0.0401643	1.13338	2.19372	null	null
LmjF.22.1620	hypothetical protein conserved	0.00720931	1.13326	2.19355	null	null
LmjF.36.1940	inosine-guanosine transporter (NT2)	0.000155303	1.13118	2.19037	nucleoside transmembrane transporter activity	transport
LmjF.24.2110	hypothetical protein conserved	0.0280638	1.12771	2.18512	catalytic activity hydroxymethylglutaryl-CoA synthase activity	isoprenoid biosynthetic process metabolic process
LmjF.25.1820	hypothetical protein conserved	0.00433987	1.12358	2.17887	null	null
LmjF.36.2610	folylpolyglutamate synthetase (FPGS)	0.0400571	1.1232	2.1783	ATP binding ligase activity tetrahydrofolylpolyglutamate synthase activity	biosynthetic process folic acid-containing compound biosynthetic process
LmjF.07.0950	hypothetical protein conserved	0.0280551	1.12178	2.17616	null	null
LmjF.36.1200	GPI alpha-mannosyltransferase III (GPI10)	0.0169836	1.11993	2.17337	null	GPI anchor biosynthetic process
LmjF.32.1060	dynein putative	0.0463879	1.11325	2.16333	protein binding	null
LmjF.30.1080	hypothetical protein unknown function	0.00584893	1.11296	2.16289	protein binding	null
LmjF.32.1930	hypothetical protein conserved	0.0365744	1.11188	2.16128	null	null
LmjF.31.2100	hypothetical protein unknown function	0.0360334	1.11153	2.16074	null	null
LmjF.19.1130	hypothetical protein conserved	0.000549911	1.11148	2.16068	protein binding	null
LmjF.14.0790	hypothetical protein conserved	0.00452567	1.11087	2.15976	null	null
LmjF.14.1300	protein kinase putative	0.0416812	1.10426	2.14989	ATP binding protein kinase activity protein tyrosine kinase activity	protein phosphorylation
LmjF.10.0990	histone H3	0.0357783	1.10251	2.14728	DNA binding protein heterodimerization activity	nucleosome assembly
LmjF.31.3150	hypothetical protein conserved	0.00262266	1.10179	2.14621	protein binding	null
LmjF.28.0050	dynein regulatory complex subunit putative	0.0379237	1.09916	2.14231	null	null
LmjF.30.0860	surface protein amastin putative	0.0438452	1.09874	2.14168	null	null
LmjF.31.0390	calpain-like cysteine peptidase putative	0.0132357	1.09732	2.13957	calcium-dependent cysteine-type endopeptidase activity	proteolysis
LmjF.26.2320	hypothetical protein conserved	0.012637	1.09253	2.13248	protein binding	null
LmjF.20.0140	hypothetical protein conserved	0.0112354	1.09166	2.13119	null	null
LmjF.36.4150	hypothetical protein conserved	0.0191264	1.08333	2.11893	null	null
LmjF.35.3120	hypothetical protein conserved	0.0215555	1.08192	2.11685	protein binding	null
LmjF.23.1100	hypothetical protein conserved	0.014217	1.08084	2.11526	null	null
LmjF.33.0792	beta tubulin	0.000634701	1.07957	2.11341	GTP binding GTPase activity	GTP catabolic process protein polymerization
LmjF.26.1760	hypothetical protein conserved	0.0388558	1.07869	2.11212	null	null
LmjF.09.0600	cyclin 1 putative	0.0297524	1.07707	2.10974	serine-type peptidase activity	proteolysis
LmjF.35.3300	hypothetical protein unknown function	0.029256	1.06675	2.0947	protein binding	null
LmjF.31.1680	hypothetical protein conserved	0.0321891	1.06667	2.09459	null	null
LmjF.22.1170	hypothetical protein conserved	0.0339148	1.06519	2.09245	ATP binding protein kinase activity protein tyrosine kinase activity	protein phosphorylation
LmjF.10.1300	phosphate-Repressible Phosphate Permease-like protein	0.0400844	1.06447	2.09139	inorganic phosphate transmembrane transporter activity	phosphate ion transport
LmjF.21.1110	hypothetical protein conserved	0.0102492	1.06417	2.09096	protein binding	null
LmjF.05.1080	hypothetical protein conserved	0.0490117	1.05653	2.07992	null	null
LmjF.35.4490	hypothetical protein conserved	0.0238101	1.04802	2.0677	null	null
LmjF.32.2900	outer dynein arm docking complex putative (DC2)	0.047013	1.04366	2.06145	null	null
LmjF.28.1710	hypothetical protein conserved	0.00348754	1.04096	2.0576	null	null
LmjF.30.2570	hypothetical protein conserved	0.0302046	1.04078	2.05734	actin binding	null
LmjF.07.0740	hypothetical protein conserved	0.0013765	1.03586	2.05033	protein binding	null
LmjF.19.0030	histone H2B	0.0163572	1.03419	2.04797	DNA binding protein heterodimerization activity	nucleosome assembly
LmjF.04.0690	hypothetical protein	0.0256996	1.02635	2.03686	null	null
LmjF.34.0800	serine/threonine-protein phosphatase PP1 putative	0.0338858	1.02485	2.03475	hydrolase activity	null
LmjF.17.0440	hypothetical protein conserved	0.00590182	1.01963	2.0274	null	null
LmjF.26.1260	hypothetical protein unknown function	0.00277712	1.01796	2.02505	null	null
LmjF.21.1030	hypothetical protein conserved	0.0227238	1.01711	2.02386	null	null
LmjF.15.0540	hypothetical protein conserved	0.0425672	1.01692	2.02359	null	null
LmjF.13.0360	alpha tubulin	0.0388558	1.01584	2.02208	GTP binding GTPase activity	GTP catabolic process protein polymerization
LmjF.34.0450	hypothetical protein unknown function	0.0160323	1.01567	2.02184	null	null
LmjF.35.1550	hypothetical protein conserved	0.0449787	1.01405	2.01957	null	null
LmjF.26.0650	hypothetical protein conserved	0.00662065	1.01196	2.01665	null	null
LmjF.21.0130	serine/threonine protein kinase putative	0.0156503	1.01112	2.01547	ATP binding phosphorus-oxygen lyase activity protein kinase activity protein tyrosine kinase activity	cyclic nucleotide biosynthetic process intracellular signal transduction protein phosphorylation
LmjF.35.0830	NADH-dependent fumarate reductase-like protein	0.023937	1.0111	2.01545	oxidoreductase activity succinate dehydrogenase activity	oxidation-reduction process
LmjF.30.0850	surface protein amastin putative	0.0487235	1.00983	2.01367	null	null
LmjF.25.0980	dynein heavy chain putative	0.0116277	1.00263	2.00365	microtubule motor activity nucleoside-triphosphatase activity nucleotide binding	microtubule-based movement
LmjF.36.1000	intraflagellar transport protein IFT122 putative	0.0113644	1.00191	2.00265	protein binding	null
LmjF.35.0370	ATP-dependent DEAD-box RNA helicase putative	0.0241129	0.990815	1.98731	ATP binding ATP-dependent helicase activity helicase activity nucleic acid binding	null
LmjF.23.0710	acetyl-CoA synthetase putative	0.0159959	0.988787	1.98452	AMP binding acetate-CoA ligase activity catalytic activity	acetyl-CoA biosynthetic process from acetate metabolic process
LmjF.05.1110	hypothetical protein conserved	0.00286371	0.988737	1.98445	nucleic acid binding	null
LmjF.22.1490	Serine-threonin protein phosphatase putative	0.0458103	0.986077	1.98079	hydrolase activity	null
LmjF.13.0310	alpha tubulin	0.0414309	0.986063	1.98077	GTP binding GTPase activity	GTP catabolic process protein polymerization
LmjF.31.1410	hypothetical protein conserved	0.0427615	0.985817	1.98043	null	null
LmjF.29.2760	hypothetical protein conserved	0.00525018	0.98269	1.97615	null	null
LmjF.17.0670	protein kinase putative	0.0246619	0.982451	1.97582	ATP binding protein kinase activity	protein phosphorylation
LmjF.34.3880	dynein heavy chain putative	0.00833984	0.98032	1.9729	ATP binding ATPase activity microtubule motor activity nucleoside-triphosphatase activity nucleotide binding	microtubule-based movement
LmjF.29.0780	U-box domain protein putative	0.0488321	0.97506	1.96572	ubiquitin-protein ligase activity	protein ubiquitination
LmjF.35.4800	AMP deaminase putative	0.0276834	0.97298	1.96289	deaminase activity	purine ribonucleoside monophosphate biosynthetic process
LmjF.36.3910	S-adenosylhomocysteine hydrolase	0.0377092	0.972686	1.96249	adenosylhomocysteinase activity	one-carbon metabolic process
LmjF.21.0930	histone H2A putative	0.0209034	0.972344	1.96203	DNA binding protein heterodimerization activity	nucleosome assembly
LmjF.16.1005	hypothetical protein unknown function	0.0337593	0.961905	1.94788	null	null
LmjF.30.2390	hypothetical protein conserved	0.00398708	0.949141	1.93072	null	null
LmjF.25.0040	hypothetical protein conserved	0.0265149	0.948558	1.92994	null	null
LmjF.25.1350	hypothetical protein conserved	0.00479101	0.946079	1.92663	null	null
LmjF.13.1650	dynein heavy chain putative	0.00731614	0.943557	1.92326	ATP binding ATPase activity microtubule motor activity nucleoside-triphosphatase activity nucleotide binding	microtubule-based movement
LmjF.11.0940	hypothetical protein unknown function	0.0260452	0.934967	1.91185	null	null
LmjF.31.1520	hypothetical protein conserved	0.0354308	0.92365	1.89691	null	null
LmjF.07.0805	N-acetylglucosamine-phosphate mutase putative	0.0499591	0.92362	1.89687	phosphoacetylglucosamine mutase activity	carbohydrate metabolic process
LmjF.30.2980	glyceraldehyde 3-phosphate dehydrogenase glycosomal	0.0209034	0.922081	1.89485	NAD binding NADP binding	glucose metabolic process oxidation-reduction process
LmjF.23.1680	hypothetical protein conserved	0.0194974	0.917888	1.88935	null	null
LmjF.22.0440	hypothetical protein conserved	0.0225459	0.916635	1.88771	null	null
LmjF.14.1430	hypothetical protein conserved	0.0144469	0.90798	1.87642	catalytic activity protein binding	null
LmjF.01.0760	hypothetical protein conserved	0.0426779	0.904171	1.87147	null	null
LmjF.31.0950	sodium stibogluconate resistance protein putative	0.0243491	0.902127	1.86882	null	null
LmjF.32.0640	phosphatase putative	0.0386215	0.899001	1.86477	phosphatase activity protein tyrosine phosphatase activity protein tyrosine/serine/threonine phosphatase activity	dephosphorylation protein dephosphorylation
LmjF.09.0760	hypothetical protein conserved	0.00941581	0.897544	1.86289	null	null
LmjF.31.1240	hypothetical protein conserved	0.0422961	0.896634	1.86172	null	null
LmjF.36.3090	hypothetical protein conserved	0.0293337	0.889713	1.85281	null	null
LmjF.14.1060	dynein heavy chain putative	0.0133594	0.888405	1.85113	microtubule motor activity	microtubule-based movement
LmjF.09.1340	histone H2B	0.0171117	0.883781	1.8452	DNA binding protein heterodimerization activity	nucleosome assembly
LmjF.24.0490	hypothetical protein conserved	0.0483701	0.87047	1.82826	protein binding	null
LmjF.21.0915	histone H2A	0.0269142	0.867695	1.82475	DNA binding protein heterodimerization activity	nucleosome assembly
LmjF.10.0280	hypothetical protein conserved	0.0254788	0.866418	1.82313	null	null
LmjF.34.1380	hypothetical protein unknown function	0.047912	0.865207	1.8216	null	null
LmjF.35.1320	hypothetical protein conserved	0.0321653	0.850594	1.80324	null	null
LmjF.29.0620	ATP-binding cassette protein subfamily A member 10 putative (ABCA10)	0.0127688	0.845857	1.79733	ATP binding ATPase activity nucleoside-triphosphatase activity nucleotide binding	null
LmjF.27.1240	histone H1 putative	0.0459274	0.836476	1.78568	null	null
LmjF.30.0100	hypothetical protein conserved	0.0197109	0.831146	1.7791	protein binding	null
LmjF.04.0510	hypothetical protein	0.0321653	0.830122	1.77784	null	null
LmjF.27.1190	histone H1 putative	0.0377092	0.825617	1.77229	null	null
LmjF.26.2170	hypothetical protein unknown function	0.0128977	0.822317	1.76824	null	peptide cross-linking
LmjF.23.0390	hypothetical protein conserved	0.0244122	0.790106	1.7292	null	null
LmjF.33.3070	hypothetical protein conserved	0.0461926	0.784184	1.72212	null	null
LmjF.31.0660	hypothetical protein conserved	0.0364471	0.772799	1.70858	ATP binding protein kinase activity	protein phosphorylation
LmjF.11.1330	hypothetical protein conserved	0.0465309	0.767471	1.70228	null	null
LmjF.12.0570	hypothetical protein conserved	0.0404744	0.764802	1.69914	null	null
LmjF.17.1440	hypothetical protein unknown function	0.0467472	0.756127	1.68895	ion channel activity	ion transport transmembrane transport
LmjF.13.1470	hypothetical protein conserved	0.0284752	0.749888	1.68166	acid-amino acid ligase activity protein binding	cellular protein modification process
LmjF.29.1740	histone H2A putative	0.035908	0.737851	1.66769	DNA binding protein heterodimerization activity	nucleosome assembly
LmjF.27.1080	hypothetical protein conserved	0.049749	0.730985	1.65977	protein binding	null
LmjF.30.1810	hypothetical protein conserved	0.0355065	0.730799	1.65956	ATP binding kinase activity	null
LmjF.35.0240	60S ribosomal protein L30	0.023443	-0.690648	0.619575	null	null
LmjF.34.2530	hypothetical protein unknown function	0.0386126	-0.72681	0.604238	nucleotide binding	null
LmjF.35.0670	hypothetical protein conserved	0.0225459	-0.729965	0.602919	binding	null
LmjF.17.0082	elongation factor 1-alpha	0.00475152	-0.745302	0.596543	GTP binding GTPase activity translation elongation factor activity	translational elongation
LmjF.16.1350	DNA-directed rna polymerase I largest subunit putative	0.0382828	-0.754509	0.592748	DNA binding DNA-directed RNA polymerase activity	null
LmjF.09.0980	hypothetical protein conserved	0.0424463	-0.763132	0.589216	null	null
LmjF.34.2070	hypothetical protein conserved	0.0353467	-0.769264	0.586717	transporter activity	transport
LmjF.36.0900	SNF1-related protein kinases putative	0.0489396	-0.770394	0.586257	ATP binding protein kinase activity protein tyrosine kinase activity	protein phosphorylation
LmjF.18.0140	hypothetical protein conserved	0.0364471	-0.781643	0.581704	null	null
LmjF.26.1790	hypothetical protein conserved	0.0265368	-0.784399	0.580594	binding	null
LmjF.05.0700	hypothetical protein conserved	0.0254788	-0.788047	0.579127	null	null
LmjF.17.0080	elongation factor 1-alpha	0.00237358	-0.790629	0.578092	GTP binding GTPase activity translation elongation factor activity	translational elongation
LmjF.34.2630	phospholipid-transporting ATPase-like protein	0.0404744	-0.796238	0.575849	ATP binding metal ion binding nucleotide binding	cation transport
LmjF.34.1170	hypothetical protein conserved	0.0494598	-0.803243	0.57306	null	null
LmjF.09.0460	hypothetical protein conserved	0.032471	-0.806921	0.5716	null	null
LmjF.34.1190	ATP-dependent RNA helicase-like protein	0.0337593	-0.809795	0.570463	ATP binding ATP-dependent helicase activity helicase activity nucleic acid binding	null
LmjF.35.0290	hypothetical protein conserved	0.041947	-0.811447	0.56981	null	oxidation-reduction process
LmjF.36.1640	universal minicircle sequence binding protein (UMSBP) putative (HEXBP)	0.0275214	-0.831776	0.561837	nucleic acid binding zinc ion binding	null
LmjF.31.2870	hypothetical protein conserved	0.0474741	-0.835435	0.560414	null	null
LmjF.31.1510	hypothetical protein conserved	0.0254788	-0.836362	0.560054	null	null
LmjF.29.2600	poly(A) polymerase putative	0.0212973	-0.837071	0.559779	RNA binding nucleotidyltransferase activity polynucleotide adenylyltransferase activity	RNA 3 -end processing RNA polyadenylation
LmjF.31.0110	intergrin alpha chain protein putative	0.0402866	-0.844251	0.557	null	null
LmjF.36.4030	zinc carboxypeptidase putative	0.0212344	-0.848727	0.555275	metallocarboxypeptidase activity zinc ion binding	proteolysis
LmjF.29.0885	hypothetical protein conserved	0.0416812	-0.859114	0.551291	null	null
LmjF.31.0370	hypothetical protein conserved	0.0341533	-0.867772	0.547993	null	null
LmjF.30.0770	hypothetical protein conserved	0.0496579	-0.870845	0.546827	null	null
LmjF.30.0760	hypothetical protein conserved	0.0291243	-0.870951	0.546786	binding protein binding	null
LmjF.08.0805	tuzin putative (pseudogene)	0.0412414	-0.873162	0.545949	null	null
LmjF.30.0310	hypothetical protein conserved	0.0321035	-0.874619	0.545398	null	null
LmjF.35.3950	U5 snRNA-associated splicing factor	0.0465324	-0.87599	0.54488	protein binding	null
LmjF.34.0050	hypothetical protein conserved	0.0338858	-0.89156	0.539031	null	null
LmjF.31.0020	aquaglyceroporin (AQP1)	0.0359481	-0.893368	0.538356	transporter activity	transport
LmjF.33.2080	hypothetical protein conserved	0.0400844	-0.897849	0.536686	null	null
LmjF.25.1090	MGT2 magnesium transporter (MGT2)	0.0379788	-0.899258	0.536162	metal ion transmembrane transporter activity	metal ion transport transmembrane transport
LmjF.35.5040	polyadenylate-binding protein 1 (PABP1)	0.0212344	-0.900895	0.535554	RNA binding nucleic acid binding	null
LmjF.14.0340	inositol polyphosphate kinase-like protein putative	0.0478996	-0.905449	0.533866	null	null
LmjF.13.1040	subtilisin-like serine peptidase	0.041947	-0.909216	0.532474	serine-type endopeptidase activity	proteolysis
LmjF.16.1230	hypothetical protein conserved	0.00729062	-0.90943	0.532395	null	null
LmjF.23.0730	RNA-binding protein putative	0.0163705	-0.910646	0.531947	nucleic acid binding	null
LmjF.17.0960	hypothetical protein unknown function	0.0489396	-0.91076	0.531905	null	null
LmjF.30.0430	quiescin sulfhydryl oxidase putative (QSOX)	0.0427581	-0.910979	0.531824	thiol oxidase activity	cell redox homeostasis oxidation-reduction process
LmjF.31.0190	nucleolar protein putative	0.0292046	-0.918561	0.529036	RNA binding S-adenosylmethionine-dependent methyltransferase activity	rRNA processing
LmjF.31.0550	hypothetical protein conserved	0.0379412	-0.921304	0.528031	null	null
LmjF.34.0510	phosphoglycan beta 12 arabinosyltransferase (SCA like) (SCAL)	0.0386215	-0.929575	0.525013	null	null
LmjF.33.0490	hypothetical protein conserved	0.0444345	-0.933412	0.523618	null	null
LmjF.36.3690	hypothetical protein conserved	0.0478996	-0.933966	0.523417	null	null
LmjF.33.0316	heat shock protein 83 (HSP83-3)	0.00176891	-0.93526	0.522948	ATP binding unfolded protein binding	protein folding response to stress
LmjF.15.0640	hypothetical protein conserved	0.0343791	-0.936798	0.522391	null	null
LmjF.36.5460	hypothetical protein conserved	0.0372726	-0.93696	0.522332	oxidoreductase activity	oxidation-reduction process
LmjF.26.2340	60S ribosomal protein L35 putative	0.0225459	-0.939913	0.521264	structural constituent of ribosome	translation
LmjF.36.1840	DEAD box RNA helicase putative	0.0430226	-0.942116	0.520469	ATP binding ATP-dependent helicase activity helicase activity nucleic acid binding	null
LmjF.34.3790	hypothetical protein conserved	0.0412414	-0.947531	0.518519	protein binding	null
LmjF.27.1430	hypothetical protein conserved	0.030961	-0.951038	0.51726	null	null
LmjF.30.2210	endosomal trafficking protein RME-8 putative	0.00260446	-0.951157	0.517217	binding heat shock protein binding	null
LmjF.04.0830	hypothetical protein conserved	0.00896718	-0.954572	0.515994	null	null
LmjF.36.1790	exoribonuclease 2 putative	0.0254382	-0.956681	0.515241	exonuclease activity nucleic acid binding	null
LmjF.31.3160	protein kinase putative	0.0443974	-0.959156	0.514358	ATP binding phospholipid binding protein binding protein kinase activity protein tyrosine kinase activity	protein phosphorylation
LmjF.18.1110	methyltransferase putative	0.0426835	-0.968746	0.51095	null	null
LmjF.36.3530	polyubiquitin putative	0.00538601	-0.971971	0.509809	protein binding	null
LmjF.30.2830	hypothetical protein conserved	0.041251	-0.979416	0.507185	null	null
LmjF.34.0300	hypothetical protein conserved	0.0489396	-0.980315	0.506869	protein binding	null
LmjF.25.0560	hypothetical protein conserved	0.0475008	-0.982883	0.505968	heat shock protein binding	null
LmjF.17.0081	elongation factor 1-alpha	0.000440097	-0.98338	0.505793	GTP binding GTPase activity translation elongation factor activity	translational elongation
LmjF.34.1290	hypothetical protein conserved	0.0463879	-0.98951	0.503649	null	null
LmjF.33.0030	hypothetical protein conserved	0.0264204	-0.990353	0.503355	DNA primase activity	DNA replication
LmjF.31.1170	hypothetical protein unknown function	0.0209034	-1.00031	0.499894	heme binding	null
LmjF.02.0110	exportin T (tRNA exportin)-like protein	0.014077	-1.00333	0.498848	binding	null
LmjF.31.0570	amino acid transporter aATP11 putative (AAT25.1)	0.0178941	-1.0073	0.497478	null	null
LmjF.31.2950	mutt/nudix family protein-like protein	0.023552	-1.00732	0.497469	hydrolase activity metal ion binding	null
LmjF.28.2410	dolichyl-P-Man:GDP-Man5GlcNAc2-PP-dolichyl alpha-12-mannosyltranslocase putative	0.0451918	-1.01101	0.496199	lipid transporter activity	lipid transport
LmjF.35.3940	hypothetical protein conserved	0.0371728	-1.01139	0.496069	null	null
LmjF.09.0005	hypothetical protein conserved	0.0355726	-1.01539	0.494694	protein binding	null
LmjF.14.1100	kinesin K39 putative	0.00108983	-1.02417	0.491694	ATP binding microtubule motor activity	microtubule-based movement
LmjF.20.1130	DNAj-like protein	0.0461926	-1.02921	0.489977	DNA binding chromatin binding heat shock protein binding	null
LmjF.30.1280	vacuolar assembly protein vps41 putative	0.0203014	-1.02943	0.489902	protein binding	intracellular protein transport vesicle-mediated transport
LmjF.20.0910	hypothetical protein conserved	0.0470857	-1.03295	0.48871	null	null
LmjF.25.0310	hypothetical protein conserved	0.0362126	-1.03797	0.487013	null	null
LmjF.36.3000	ATP-dependent RNA helicase putative	0.00919486	-1.0467	0.484075	ATP binding ATP-dependent helicase activity helicase activity nucleic acid binding	null
LmjF.33.0312	heat shock protein 83 (HSP83-1)	0.000740561	-1.04678	0.484049	ATP binding unfolded protein binding	protein folding response to stress
LmjF.12.1015	hypothetical protein unknown function	0.0461926	-1.04833	0.483529	null	null
LmjF.36.4640	hypothetical protein conserved	0.0427581	-1.05101	0.482631	null	null
LmjF.31.2370	hypothetical protein conserved	0.043458	-1.05659	0.480767	protein binding	null
LmjF.12.0110	hypothetical protein unknown function	0.0176587	-1.06205	0.478951	null	null
LmjF.27.2140	hypothetical protein unknown function	0.00770263	-1.06354	0.478458	null	null
LmjF.36.0050	PUF1 putative (PUF1)	0.00629685	-1.06685	0.47736	RNA binding binding	null
LmjF.30.1030	DNAj-like protein	0.0253669	-1.06793	0.477003	heat shock protein binding	null
LmjF.29.1020	hypothetical protein conserved	0.0264254	-1.07211	0.475624	null	null
LmjF.28.1100	hypothetical protein conserved	0.0264816	-1.07717	0.473959	protein binding	null
LmjF.31.2720	hypothetical protein conserved	0.0151936	-1.08933	0.469978	null	null
LmjF.19.0220	polyprenyl synthase putative	0.0200184	-1.09182	0.46917	oxidoreductase activity	carotenoid biosynthetic process chlorophyll biosynthetic process isoprenoid biosynthetic process oxidation-reduction process photosynthesis
LmjF.30.3580	serine/threonine-protein kinase putative	0.00586996	-1.09354	0.46861	ATP binding protein kinase activity	protein phosphorylation
LmjF.36.5660	hypothetical protein conserved	0.026898	-1.09548	0.467979	oxidoreductase activity	oxidation-reduction process
LmjF.32.3020	hypothetical protein conserved	0.018532	-1.10109	0.466163	GTP binding	null
LmjF.28.0980	P27 protein putative (P27)	0.00953255	-1.10462	0.465024	null	null
LmjF.33.1940	hypothetical protein conserved	0.0130322	-1.11124	0.462897	null	null
LmjF.36.5610	hypothetical protein conserved	0.025073	-1.11418	0.461953	null	null
LmjF.36.5800	hypothetical protein conserved	0.00598937	-1.11631	0.461271	null	null
LmjF.32.3360	hypothetical protein conserved	0.00977463	-1.11737	0.460933	triglyceride lipase activity	lipid metabolic process
LmjF.17.0340	hypothetical protein conserved	0.00729062	-1.11765	0.460844	null	null
LmjF.31.2330	32-trans-enoyl-CoA isomerase mitochondrial precursor putative	0.0257691	-1.13826	0.454307	catalytic activity	metabolic process
LmjF.08.0520	hypothetical protein conserved	0.00169347	-1.14025	0.45368	ATP binding protein kinase activity	protein phosphorylation
LmjF.28.0200	hypothetical protein conserved	0.026743	-1.14062	0.453563	null	null
LmjF.36.0910	mitogen-activated protein kinase-like protein	0.000820861	-1.14205	0.453114	ATP binding phosphorus-oxygen lyase activity protein kinase activity protein tyrosine kinase activity	cyclic nucleotide biosynthetic process intracellular signal transduction protein phosphorylation
LmjF.06.0030	hypothetical protein conserved	0.00535023	-1.14496	0.452203	protein binding	null
LmjF.33.1020	hypothetical protein conserved	0.00715011	-1.15013	0.450585	null	null
LmjF.35.1480	arginase	0.00892013	-1.15349	0.449535	arginase activity metal ion binding	arginine metabolic process
LmjF.19.1347	hypothetical protein conserved	0.0080642	-1.1544	0.449251	null	null
LmjF.34.3680	50S ribosomal protein L13-like protein	0.0421074	-1.15561	0.448876	structural constituent of ribosome	translation
LmjF.34.1540	kinesin putative	0.00667728	-1.15881	0.447881	ATP binding microtubule motor activity	microtubule-based movement
LmjF.22.0790	hypothetical protein conserved	0.00299688	-1.16389	0.446309	translation initiation factor activity	translational initiation
LmjF.35.3370	hypothetical protein conserved	0.00556172	-1.1739	0.443222	null	null
LmjF.32.1310	hypothetical protein conserved	0.0494598	-1.17694	0.44229	null	null
LmjF.33.0314	heat shock protein 83 (HSP83-2)	0.000155303	-1.1887	0.438698	ATP binding unfolded protein binding	protein folding response to stress
LmjF.30.0080	mitotic cyclin putative (CYC3)	0.0478996	-1.1907	0.438089	null	null
LmjF.04.0760	nascent polypeptide associated complex subunit- like protein copy 2	0.0211423	-1.19885	0.435622	null	null
LmjF.24.1640	hypothetical protein conserved	0.00535023	-1.20153	0.434814	fatty-acyl-CoA reductase (alcohol-forming) activity	null
LmjF.18.1660	gamma-glutamylcysteine synthetase putative (GSH1)	0.00122608	-1.22294	0.42841	glutamate-cysteine ligase activity	glutathione biosynthetic process
LmjF.35.1130	oligosaccharyl transferase-like protein	0.00142103	-1.23466	0.424943	oligosaccharyl transferase activity	protein glycosylation
LmjF.35.0200	hypothetical protein conserved	0.00238557	-1.23542	0.424718	null	null
LmjF.15.0890	ATP-binding cassette protein subfamily G member 4 putative (ABCG4)	0.0144469	-1.23577	0.424615	ATP binding ATPase activity nucleoside-triphosphatase activity nucleotide binding	null
LmjF.11.0990	adaptin-related protein-like protein	0.00170577	-1.24177	0.422853	binding protein transporter activity	intracellular protein transport protein transport vesicle-mediated transport
LmjF.29.2410	hypothetical protein conserved	0.041947	-1.24486	0.421949	null	metabolic process
LmjF.23.1430	DHHC zinc finger domain-like protein	0.00793857	-1.24796	0.421043	zinc ion binding	null
LmjF.05.1040	stomatin-like protein	0.0161945	-1.25153	0.420002	null	null
LmjF.36.5690	hypothetical protein conserved	0.0109962	-1.25623	0.418636	null	null
LmjF.19.0110	hypothetical protein conserved	0.0244878	-1.26001	0.417541	structural molecule activity	intracellular protein transport vesicle-mediated transport
LmjF.10.0390	folate/biopterin transporter putative	0.00941581	-1.26167	0.417061	null	null
LmjF.34.0700	hypothetical protein conserved	0.04438	-1.26169	0.417056	null	null
LmjF.30.2200	hypothetical protein conserved	0.0485318	-1.26453	0.416236	nucleic acid binding zinc ion binding	null
LmjF.25.2320	hypothetical protein conserved	0.0416812	-1.26832	0.415143	peptidase activity	signal peptide processing
LmjF.24.0580	hypothetical predicted transmembrane protein	0.0145841	-1.26842	0.415114	null	null
LmjF.24.0330	hypothetical protein conserved	0.0135014	-1.26851	0.415089	methyltransferase activity	translation
LmjF.36.1800	hypothetical protein conserved	0.0412414	-1.27575	0.413011	null	null
LmjF.33.2470	hypothetical protein conserved	0.0432112	-1.27837	0.412262	null	null
LmjF.33.2260	glycosyl hydrolase-like protein	0.00275238	-1.2952	0.407481	mannosyl-glycoprotein endo-beta-N-acetylglucosaminidase activity	null
LmjF.08.1020	cathepsin L-like protease	0.00260026	-1.30748	0.404025	cysteine-type peptidase activity	proteolysis
LmjF.36.2300	hypothetical protein conserved	0.0187794	-1.32021	0.400478	null	null
LmjF.26.0070	hypothetical protein conserved	0.00172939	-1.32118	0.400207	null	null
LmjF.30.1500	p1/s1 nuclease	0.0487235	-1.32869	0.39813	endonuclease activity nucleic acid binding	DNA catabolic process
LmjF.21.1730	hypothetical protein conserved	0.0368708	-1.33048	0.397635	null	null
LmjF.26.1460	hypothetical protein unknown function	0.0414309	-1.33166	0.397311	null	null
LmjF.28.2290	guanine-nucleotide-exchange-factor putativetranslation initiation factor EIF-2B subunit putative	0.00705114	-1.33251	0.397076	transferase activity	null
LmjF.30.3620	hypothetical protein conserved	0.00371392	-1.33351	0.396801	null	null
LmjF.02.0650	hypothetical protein conserved	0.0289942	-1.33439	0.396559	null	null
LmjF.04.0020	pteridine transporter (truncated) putative	0.0214975	-1.33451	0.396526	null	null
LmjF.36.4810	hypothetical protein conserved	0.0119709	-1.33476	0.396458	null	null
LmjF.31.0610	hypothetical protein conserved	0.00679452	-1.33482	0.396441	null	null
LmjF.05.0460	GTPase putative	0.0333375	-1.33543	0.396274	GTP binding	null
LmjF.36.1850	DEAD box RNA helicase putative	0.0136139	-1.33769	0.395655	ATP binding ATP-dependent helicase activity helicase activity nucleic acid binding	null
LmjF.31.2010	hypothetical protein unknown function	0.000170997	-1.35196	0.391758	null	null
LmjF.27.2430	hypothetical protein conserved	0.0186866	-1.35329	0.391399	null	null
LmjF.29.2180	hypothetical protein conserved	0.0373535	-1.35464	0.391032	null	null
LmjF.34.2840	selenocysteine-specific elongation factor putative	0.0135014	-1.35563	0.390764	GTP binding GTPase activity	null
LmjF.15.1100	tryparedoxin peroxidase (TRYP4)	0.0463879	-1.36628	0.38789	antioxidant activity oxidoreductase activity peroxiredoxin activity	oxidation-reduction process
LmjF.06.0995	hypothetical protein unknown function	0.0458103	-1.37111	0.386595	null	null
LmjF.32.0220	hypothetical protein conserved	0.000744587	-1.38037	0.38412	null	null
LmjF.26.1520	hypothetical protein conserved	0.000423211	-1.38536	0.382793	null	null
LmjF.24.1230	hypothetical protein conserved	0.0143225	-1.38726	0.382291	protein binding zinc ion binding	null
LmjF.35.1160	oligosaccharyl transferase subunit putative	0.00340624	-1.38864	0.381925	oligosaccharyl transferase activity	protein glycosylation
LmjF.08.1060	cathepsin L-like protease	0.00182805	-1.3912	0.381246	cysteine-type endopeptidase activity cysteine-type peptidase activity	proteolysis
LmjF.32.2430	hypothetical protein conserved	0.0125714	-1.3961	0.379954	null	null
LmjF.27.0030	hypothetical protein conserved	0.0133594	-1.40724	0.377031	queuine tRNA-ribosyltransferase activity	queuosine biosynthetic process tRNA modification
LmjF.33.2410	hypothetical protein conserved	0.00581056	-1.40964	0.376405	null	peptidyl-diphthamide biosynthetic process from peptidyl-histidine
LmjF.21.0350	hypothetical protein conserved	0.039234	-1.41878	0.374028	null	null
LmjF.19.0640	extracellular receptor putative	0.00127625	-1.42669	0.371985	null	null
LmjF.33.0790	hypothetical protein conserved	0.000816435	-1.43376	0.370164	null	null
LmjF.16.0230	protein tyrosine phosphatase-like protein	0.000107286	-1.45297	0.365268	phosphatase activity protein tyrosine/serine/threonine phosphatase activity	dephosphorylation protein dephosphorylation
LmjF.35.2470	hypothetical protein conserved	0.0133446	-1.45712	0.36422	null	null
LmjF.08.1080	cathepsin L-like protease	0.000820861	-1.47333	0.360151	cysteine-type endopeptidase activity cysteine-type peptidase activity	proteolysis
LmjF.08.1225	hypothetical protein unknown function	0.0275641	-1.47413	0.35995	null	null
LmjF.10.0750	hypothetical protein conserved	0.0373535	-1.47863	0.358829	null	null
LmjF.35.0080	Trk system potassium uptake protein (HKT1)	0.0244878	-1.48518	0.357203	cation transmembrane transporter activity	cation transport transmembrane transport
LmjF.08.0820	amastin-like protein	0.0150661	-1.48795	0.35652	null	null
LmjF.29.1880	hypothetical protein conserved	0.00619326	-1.48845	0.356396	null	null
LmjF.34.0960	amastin-like surface protein putative	0.038981	-1.49218	0.355475	null	null
LmjF.03.0160	ATP-binding cassette protein subfamily F member 1 putative (ABCF1)	0.0146538	-1.49417	0.354986	ATP binding ATPase activity nucleoside-triphosphatase activity nucleotide binding	null
LmjF.29.1220	hypothetical protein conserved	0.00452567	-1.50495	0.352344	null	null
LmjF.35.0250	hypothetical protein conserved	0.00896204	-1.50617	0.352044	null	null
LmjF.08.1010	cysteine peptidase B (CPB)	0.00183356	-1.51834	0.349087	cysteine-type peptidase activity	proteolysis
LmjF.32.2090	eRF1 methyltransferase catalytic subunit putative	0.0451918	-1.52711	0.346973	null	null
LmjF.19.0730	hypothetical protein conserved	0.0228993	-1.52882	0.346562	null	null
LmjF.09.1400	hypothetical protein unknown function	0.00601662	-1.53766	0.344443	calcium ion binding	null
LmjF.36.1500	hypothetical protein conserved	0.00183356	-1.53852	0.344238	null	null
LmjF.26.0110	hypothetical protein conserved	0.000462685	-1.54109	0.343626	null	null
LmjF.03.0330	hypothetical protein conserved	0.0356478	-1.54505	0.342683	null	null
LmjF.10.1000	ARP2/3 complex subunit putative	0.0243688	-1.55185	0.341073	null	null
LmjF.17.0680	hypothetical protein conserved	0.00694497	-1.55407	0.340549	null	null
LmjF.31.3190	phosphoglycan beta 13 galactosyltransferase 5 (SCG5)	0.00217593	-1.55662	0.339946	galactosyltransferase activity	protein glycosylation
LmjF.27.1120	hypothetical protein conserved	0.038981	-1.5596	0.339244	null	null
LmjF.03.0550	hypothetical protein conserved	0.015525	-1.56472	0.338044	null	null
LmjF.35.2370	hypothetical protein conserved	0.00120696	-1.56692	0.337529	protein binding	null
LmjF.13.0590	hypothetical protein conserved	0.00137474	-1.5777	0.335016	null	null
LmjF.11.1100	sterol 14-alpha-demethylase putative (CYP51)	0.0191264	-1.58061	0.334341	electron carrier activity heme binding iron ion binding	oxidation-reduction process
LmjF.06.0050	pumilio/PUF RNA binding protein 5 putative (PUF5)	0.0226256	-1.58216	0.333981	RNA binding binding	null
LmjF.16.0850	metallo-peptidase Clan MP Family M67	0.00499313	-1.58381	0.333599	protein binding	null
LmjF.02.0630	gamma-glutamyl phosphate reductase-like protein	0.00974235	-1.60242	0.329325	oxidoreductase activity	metabolic process oxidation-reduction process
LmjF.32.3720	hypothetical protein unknown function	0.00479101	-1.61407	0.326675	null	null
LmjF.30.2100	hypothetical protein conserved	0.0178941	-1.61792	0.325805	null	null
LmjF.34.4030	geranylgeranyltransferase putative	0.0475053	-1.63489	0.321994	null	null
LmjF.15.0670	hypothetical protein conserved	0.00613025	-1.6382	0.321258	null	null
LmjF.16.0420	hypothetical protein conserved	0.0410369	-1.65114	0.318388	carboxy-lyase activity pyridoxal phosphate binding	carboxylic acid metabolic process
LmjF.24.1160	hypothetical protein unknown function	0.0244122	-1.65751	0.316987	null	null
LmjF.30.1570	hypothetical protein conserved	0.00012415	-1.66611	0.315103	null	null
LmjF.28.1120	hypothetical protein conserved	0.00512028	-1.66637	0.315046	null	null
LmjF.30.1390	hypothetical protein unknown function	0.00341143	-1.68877	0.310191	null	null
LmjF.29.0240	hypothetical protein conserved	0.00712936	-1.69653	0.308527	ATP binding catalytic activity protein serine/threonine kinase activity	null
LmjF.31.1920	hypothetical protein conserved	0.0483968	-1.70454	0.306819	zinc ion binding	null
LmjF.14.1360	inositol-3-phosphate synthase (INO1)	0.000337925	-1.70729	0.306236	inositol-3-phosphate synthase activity	inositol biosynthetic process phospholipid biosynthetic process
LmjF.28.1080	hypothetical protein conserved	0.0152137	-1.70735	0.306222	null	null
LmjF.29.0820	CPC cysteine peptidase Clan CA family C1 Cathepsin B-like	1.11343e-06	-1.71074	0.305504	cysteine-type peptidase activity	proteolysis
LmjF.31.0450	amastin putative	0.00375278	-1.7115	0.305343	null	null
LmjF.30.1470	class i nuclease-like protein	0.000255452	-1.72698	0.302083	endonuclease activity nucleic acid binding	DNA catabolic process
LmjF.32.3400	hypothetical protein conserved	0.00014076	-1.73862	0.299655	null	null
LmjF.08.1030	cathepsin L-like protease	2.47451e-05	-1.7567	0.295925	cysteine-type endopeptidase activity cysteine-type peptidase activity	proteolysis
LmjF.30.1480	class i nuclease-like protein	0.000221422	-1.77224	0.292754	endonuclease activity nucleic acid binding	DNA catabolic process
LmjF.36.0080	leucine carboxyl methyltransferase putative	0.020023	-1.79895	0.287383	methyltransferase activity	methylation
LmjF.17.1160	UDP-sugar pyrophosphorylase (USP)	0.0105214	-1.80248	0.28668	nucleotidyltransferase activity	metabolic process
LmjF.26.2710	glutamate 5-kinase putative	0.000869099	-1.81476	0.284252	glutamate 5-kinase activity	cellular amino acid biosynthetic process proline biosynthetic process
LmjF.08.1210	hypothetical protein conserved	0.00989378	-1.81571	0.284063	null	null
LmjF.08.0110	hypothetical protein unknown function	0.038981	-1.82002	0.283218	null	null
LmjF.30.1460	class i nuclease-like protein	0.0001077	-1.82239	0.282752	endonuclease activity nucleic acid binding	DNA catabolic process
LmjF.08.0640	hypothetical protein unknown function	3.41827e-05	-1.85013	0.277368	null	null
LmjF.16.0500	hypothetical protein unknown function	0.00135407	-1.86095	0.275294	null	null
LmjF.34.1740	amastin-like surface protein putative	0.0189994	-1.86716	0.274113	null	null
LmjF.16.0005	anti-silencing protein a-like protein	0.0490879	-1.86785	0.273982	null	chromatin assembly or disassembly
LmjF.34.1840	amastin-like surface protein putative	0.000634701	-1.91307	0.265528	null	null
LmjF.33.0935	hypothetical protein conserved	0.029256	-1.93249	0.261977	null	null
LmjF.27.1300	hypothetical protein conserved	0.00187771	-1.94915	0.258968	ATP binding RNA binding helicase activity nucleic acid binding zinc ion binding	null
LmjF.08.0810	amastin-like protein	0.00299565	-1.9497	0.258871	null	null
LmjF.22.0740	hypothetical protein conserved	0.0189108	-1.97014	0.255228	nucleic acid binding zinc ion binding	null
LmjF.26.0185	hypothetical protein conserved	0.0378621	-1.97151	0.254987	null	null
LmjF.30.1490	class i nuclease-like protein	0.00989378	-1.9751	0.254352	endonuclease activity nucleic acid binding	DNA catabolic process
LmjF.17.0020	hypothetical protein conserved	0.000168525	-1.98128	0.253266	null	null
LmjF.32.2470	hypothetical protein unknown function	0.00504606	-1.98249	0.253052	null	null
LmjF.25.1470	cyclin (CYCA)	0.0291243	-2.01117	0.248071	protein kinase binding	regulation of cell cycle regulation of cyclin-dependent protein kinase activity
LmjF.34.2850	serine acetyltransferase (SAT)	0.00270477	-2.03537	0.243946	transferase activity	null
LmjF.08.0690	amastin-like protein	0.000361662	-2.03683	0.243699	null	null
LmjF.15.1060	tryparedoxin peroxidase (TRYP2)	6.96223e-07	-2.05325	0.240941	antioxidant activity oxidoreductase activity peroxiredoxin activity	oxidation-reduction process
LmjF.15.1120	tryparedoxin peroxidase (TRYP5)	1.64956e-06	-2.0986	0.233485	antioxidant activity oxidoreductase activity peroxiredoxin activity	oxidation-reduction process
LmjF.08.0940	hypothetical protein conserved	0.00989378	-2.10549	0.232372	null	null
LmjF.25.1500	hypothetical protein conserved	0.00340624	-2.13879	0.227071	RNA binding	null
LmjF.21.1400	palmitoyl acyltransferase 3 putative	0.0287093	-2.14476	0.226133	zinc ion binding	null
LmjF.34.1700	amastin-like surface protein putative	0.0459274	-2.16233	0.223395	null	null
LmjF.32.1370	hypothetical protein conserved	0.00133595	-2.16848	0.222445	null	null
LmjF.34.1660	amastin-like surface protein putative	0.00353043	-2.18911	0.219286	null	null
LmjF.15.1160	tryparedoxin peroxidase (TRYP7)	5.69614e-06	-2.23644	0.212209	antioxidant activity oxidoreductase activity peroxiredoxin activity	oxidation-reduction process
LmjF.17.1220	histone H2B	3.67135e-05	-2.24746	0.210594	DNA binding protein heterodimerization activity	nucleosome assembly
LmjF.34.1900	amastin-like surface protein putative	0.00190777	-2.25047	0.210156	null	null
LmjF.08.0680	amastin-like protein	0.001555	-2.26243	0.20842	null	null
LmjF.15.1040	tryparedoxin peroxidase (TRYP1)	4.68681e-08	-2.26961	0.207386	antioxidant activity oxidoreductase activity peroxiredoxin activity	oxidation-reduction process
LmjF.29.0430	hypothetical protein conserved	0.00989378	-2.27974	0.205935	null	null
LmjF.21.1880	hypothetical protein conserved	0.0339955	-2.34227	0.197199	null	null
LmjF.21.0040	hypothetical protein conserved	0.000212798	-2.37973	0.192146	protein binding	null
LmjF.28.1550	hypothetical protein conserved	0.0424188	-2.38241	0.191789	null	null
LmjF.05.0285	ARP2/3 complex 16kDa subunit putative	0.00910849	-2.38586	0.19133	null	regulation of actin filament polymerization
LmjF.34.1600	amastin-like surface protein putative	0.00471561	-2.42234	0.186553	null	null
LmjF.34.1680	amastin-like surface protein putative	0.00770478	-2.42779	0.18585	null	null
LmjF.36.6935	hypothetical protein conserved	0.0446111	-2.47251	0.180178	null	null
LmjF.34.1860	amastin-like surface protein putative	0.0475008	-2.51314	0.175174	null	null
LmjF.01.0100	hypothetical protein conserved	0.00972815	-2.51451	0.175007	galactoside 2-alpha-L-fucosyltransferase activity	carbohydrate metabolic process
LmjF.36.1270	amastin-like surface protein-like protein	0.00164935	-2.52299	0.173982	null	null
LmjF.32.1970	hypothetical protein conserved	0.0338791	-2.53071	0.173053	null	null
LmjF.27.1930	hypothetical protein unknown function	0.0456569	-2.53472	0.172573	null	null
LmjF.17.0390	protein kinase putative	0.000325137	-2.54916	0.170855	ATP binding protein kinase activity protein tyrosine kinase activity	protein phosphorylation
LmjF.08.0670	amastin-like protein	0.000148172	-2.56082	0.169479	null	null
LmjF.34.0500	amastin-like protein	0.0348683	-2.56279	0.169248	null	null
LmjF.15.1080	tryparedoxin peroxidase (TRYP3)	2.65721e-10	-2.6495	0.159375	antioxidant activity oxidoreductase activity peroxiredoxin activity	oxidation-reduction process
LmjF.30.2190	RNA-binding protein putative	1.354e-07	-2.70507	0.153353	nucleic acid binding	null
LmjF.14.0130	inosine-guanine nucleoside hydrolase putative (IG-NH)	0.00579176	-2.71675	0.152117	null	null
LmjF.34.1580	amastin-like surface protein putative (MCA5)	0.000881744	-2.72234	0.151528	null	null
LmjF.28.2370	serine hydroxymethyltransferase (SHMT-L) (SHMT-L)	0.0224176	-2.7595	0.147675	glycine hydroxymethyltransferase activity	L-serine metabolic process glycine metabolic process
LmjF.34.1560	amastin-like surface protein putative	0.00053524	-2.80136	0.143452	null	null
LmjF.35.0010	phosphoglycan beta 13 galactosyltransferase 7 (SCG7)	0.000122506	-2.83099	0.140536	null	null
LmjF.26.0660	protein disulfide isomerase putative	0.00617402	-3.04453	0.121201	isomerase activity	cell redox homeostasis
LmjF.25.0300	hypothetical protein conserved	0.00175246	-3.1194	0.115071	null	null
LmjF.11.1250	ATP-binding cassette protein subfamily A member 4 putative (ABCA4)	9.61249e-11	-3.50805	0.0878962	ATP binding ATPase activity nucleoside-triphosphatase activity nucleotide binding	null
LmjF.11.1220	ATP-binding cassette protein subfamily A member 2 putative (ABCA2)	2.03888e-10	-3.68257	0.0778818	ATP binding ATPase activity nucleoside-triphosphatase activity nucleotide binding	null
LmjF.34.1880	amastin-like surface protein putative	0.000107286	-3.88219	0.067818	null	null
LmjF.34.1620	amastin-like surface protein putative	0.000333521	-3.89959	0.067005	null	null
LmjF.19.1420	cysteine peptidase A (CPA) (CPA)	4.35414e-12	-3.97471	0.0636052	cysteine-type peptidase activity	proteolysis
LmjF.08.0700	amastin-like protein	0.000593376	-3.97536	0.0635766	null	null
LmjF.08.0720	amastin-like protein	0.000280572	-4.54841	0.042736	null	null

## Sheet: NP vs PP
DEG sandfly2 sandfly4 nocorrection
ID	Product Description	adj.P.Val	logFC	FC	Predicted GO Function	Predicted GO Process
LmjF.13.0190	hypothetical protein unknown function	0.000809826	4.70779	26.1328	null	null
LmjF.31.0350	amino acid transporter aATP11 putative (AAT1.4)	9.24556e-09	4.00081	16.009	null	null
LmjF.03.0040	2-aminoethylphosphonate:pyruvateaminotransferas e-like protein	0.000419338	3.26622	9.6212	null	metabolic process
LmjF.02.0570	protein kinase putative	0.0193278	3.25484	9.54562	ATP binding protein kinase activity protein tyrosine kinase activity	protein phosphorylation
LmjF.04.0210	surface antigen-like protein	0.0265015	3.12295	8.71165	protein binding	null
LmjF.06.0310	folate/biopterin transporter putative	0.0169021	3.08336	8.47586	null	null
LmjF.22.1040	hypothetical protein conserved	0.0145654	2.97697	7.87329	null	null
LmjF.20.1170	endo-14-beta-xylanase z precursor-like protein	0.0114488	2.95947	7.77839	null	null
LmjF.36.6523	hypothetical protein conserved	0.0232589	2.9413	7.68103	null	null
LmjF.32.1260	hypothetical protein conserved	0.000511618	2.85221	7.22107	null	transport
LmjF.34.4520	proteasome beta 7 subunit putative	0.030904	2.82529	7.08756	threonine-type endopeptidase activity	proteolysis involved in cellular protein catabolic process
LmjF.26.1980	hypothetical protein conserved	0.00861895	2.78221	6.87906	null	null
LmjF.26.2570	protein kinase putative	1.57914e-06	2.78207	6.87839	ATP binding protein kinase activity protein tyrosine kinase activity	protein phosphorylation
LmjF.31.0580	amino acid transporter aATP11 putative (AAT25.2)	5.55569e-08	2.77127	6.8271	null	null
LmjF.14.0490	hypothetical protein unknown function	9.49822e-06	2.71577	6.56944	null	null
LmjF.31.1445	hypothetical protein unknown function	0.00424012	2.65854	6.31395	null	null
LmjF.34.2500	protein phosphatase 2C-like protein	0.00749363	2.65636	6.3044	catalytic activity	null
LmjF.34.3330	cytochrome p450-like protein	0.0145654	2.60524	6.08493	electron carrier activity heme binding iron ion binding	oxidation-reduction process
LmjF.34.0460	hypothetical protein unknown function	0.015806	2.59313	6.03405	null	null
LmjF.33.1290	hypothetical protein conserved	0.0100439	2.55016	5.85699	null	transport
LmjF.18.0430	hypothetical protein unknown function	0.00126657	2.52731	5.76496	catalytic activity	null
LmjF.28.2650	membrane-bound acid phosphatase putative	0.00650515	2.47059	5.54269	acid phosphatase activity	null
LmjF.19.0842	ATG8/AUT7/APG8/PAZ2 putative (ATG8B.2)	0.0020436	2.45567	5.48568	null	null
LmjF.31.2115	hypothetical protein unknown function	0.00287503	2.44535	5.44658	null	null
LmjF.31.0270	hypothetical protein unknown function	0.00649458	2.41714	5.3411	L-ascorbic acid binding iron ion binding oxidoreductase activity	oxidation-reduction process
LmjF.19.0846	ATG8/AUT7/APG8/PAZ2 putative (ATG8B.3)	0.00031708	2.41223	5.32296	null	null
LmjF.13.0610	actyltransferase-like protein	0.0131866	2.37359	5.1823	N-acetyltransferase activity	null
LmjF.24.1280	amastin-like surface protein-like protein	1.81518e-06	2.33681	5.05185	null	null
LmjF.10.0090	dehydrogenase-like protein	0.000968623	2.33593	5.04877	oxidoreductase activity	metabolic process
LmjF.26.2680	hypothetical protein unknown function	0.00149413	2.33448	5.04368	null	null
LmjF.20.1060	hypothetical protein unknown function	0.00855794	2.2998	4.92389	null	null
LmjF.04.0140	hypothetical protein conserved in leishmania	7.14407e-05	2.27595	4.84318	null	null
LmjF.33.1980	serine/threonine-protein kinase a putative	0.0282204	2.21541	4.64415	ATP binding phospholipid binding protein binding protein kinase activity protein tyrosine kinase activity	protein phosphorylation
LmjF.19.0860	ATG8/AUT7/APG8/PAZ2 putative (ATG8B.5)	0.000718478	2.17611	4.51932	null	null
LmjF.35.1860	protein kinase-like protein	0.0197749	2.16274	4.47763	ATP binding protein kinase activity protein tyrosine kinase activity	protein phosphorylation
LmjF.19.0870	ATG8/AUT7/APG8/PAZ2 putative (ATG8B.6)	0.00013525	2.14112	4.41103	null	null
LmjF.14.0480	hypothetical protein unknown function	0.000582579	2.13933	4.40557	null	null
LmjF.19.0920	folate/biopterin transporter putative	0.0315806	2.12499	4.36201	null	null
LmjF.33.2980	hypothetical protein conserved	0.0334675	2.1122	4.3235	null	null
LmjF.36.6480	histidine secretory acid phosphatase putative	0.0105729	2.08968	4.25653	acid phosphatase activity	null
LmjF.04.0180	surface antigen-like protein	9.51238e-05	2.08347	4.23826	protein binding	null
LmjF.10.0080	hypothetical protein unknown function	0.00827763	2.07517	4.21394	null	null
LmjF.19.0820	ATG8/AUT7/APG8/PAZ2 putative (ATG8B.1)	0.000423513	2.06427	4.18221	null	null
LmjF.03.0030	D-3-phosphoglycerate dehydrogenase-like protein	0.00195993	2.03952	4.11108	NAD binding cofactor binding	metabolic process oxidation-reduction process
LmjF.34.0700	hypothetical protein conserved	0.00317571	2.0361	4.10134	null	null
LmjF.30.1170	hypothetical protein unknown function	0.000208272	2.03478	4.0976	zinc ion binding	null
LmjF.31.0500	hypothetical protein conserved	0.000922434	2.03066	4.08591	null	null
LmjF.33.2910	hypothetical protein conserved	0.0353052	1.97781	3.93895	null	null
LmjF.14.0720	fatty acid elongase putative (ELO4.2)	0.00500173	1.95941	3.88902	null	null
LmjF.29.1410	hypothetical protein unknown function	3.11657e-05	1.95841	3.88634	null	null
LmjF.27.0660	hypothetical protein conserved	0.000274427	1.91947	3.78283	null	null
LmjF.31.0950	sodium stibogluconate resistance protein putative	2.60368e-05	1.89957	3.73101	null	null
LmjF.12.0990	surface antigen protein putative	8.29911e-06	1.89883	3.7291	null	null
LmjF.24.1300	DNAJ-domain protein putative	0.00536548	1.8892	3.70429	heat shock protein binding	null
LmjF.24.1250	amastin-like surface protein-like protein	0.00108595	1.87884	3.67779	null	null
LmjF.35.0550	proteophosphoglycan ppg1	0.0408256	1.87398	3.66541	null	null
LmjF.13.0090	carboxypeptidase putative	0.000720534	1.86187	3.63478	metallocarboxypeptidase activity	proteolysis
LmjF.04.0190	surface antigen-like protein	0.000178108	1.86124	3.6332	protein binding	null
LmjF.36.4580	hypothetical protein conserved	0.00154467	1.8552	3.61801	protein binding	null
LmjF.11.1040	hypothetical protein conserved	0.0144557	1.85277	3.61194	null	null
LmjF.23.1590	oxidoreductase-like protein	0.0148172	1.84811	3.60027	oxidoreductase activity	null
LmjF.33.2890	hypothetical protein conserved	2.91091e-05	1.82999	3.55534	ATP binding microtubule motor activity	microtubule-based movement
LmjF.35.5350	amino acid permease putative (AAT27.1)	0.012063	1.82445	3.54171	null	null
LmjF.23.0210	ATP-binding cassette protein subfamily C member 1 putative (ABCC1)	3.11657e-05	1.81197	3.51121	ATP binding ATPase activity nucleoside-triphosphatase activity nucleotide binding	transmembrane transport transport
LmjF.30.2080	hypothetical protein conserved (YCF45)	0.0191232	1.80424	3.49245	nucleoside-triphosphatase activity nucleotide binding	null
LmjF.22.0630	hypothetical protein unknown function	0.0085298	1.80382	3.49144	null	null
LmjF.15.0630	hypothetical protein unknown function	0.000423513	1.78894	3.45562	null	null
LmjF.09.0150	ATG8/AUT7/APG8/PAZ2 putative (ATG8C.1)	0.0131866	1.78299	3.44139	null	null
LmjF.19.0900	ATG8/AUT7/APG8/PAZ2 putative (ATG8B.8)	0.00629658	1.7804	3.4352	null	null
LmjF.31.2120	hypothetical protein unknown function	0.0083679	1.77245	3.41634	null	null
LmjF.05.0760	kinesin-like protein	0.00706191	1.76942	3.40916	ATP binding microtubule motor activity	microtubule-based movement
LmjF.29.0280	D-lactate dehydrogenase-like protein	0.0162897	1.7693	3.40889	UDP-N-acetylmuramate dehydrogenase activity catalytic activity flavin adenine dinucleotide binding oxidoreductase activity	oxidation-reduction process
LmjF.04.0130	hypothetical protein conserved in leishmania	0.00068881	1.7655	3.39992	null	null
LmjF.36.4210	hypothetical protein conserved	0.000471974	1.76061	3.38841	protein binding	rRNA processing
LmjF.34.0990	p-glycoprotein (MDR1)	0.00990931	1.7557	3.37689	ATP binding ATPase activity nucleoside-triphosphatase activity nucleotide binding	transmembrane transport transport
LmjF.32.2660	L-Lysine transport protein putative (AAT16)	0.00433012	1.75564	3.37677	null	null
LmjF.07.1140	peptide methionine sulfoxide reductase-like	0.010798	1.75372	3.37228	null	oxidation-reduction process protein metabolic process
LmjF.11.0520	amino acid permease/transporter putative (AAT15)	0.0198723	1.7477	3.35824	amino acid transmembrane transporter activity	amino acid transmembrane transport
LmjF.19.1190	hypothetical protein conserved	0.013301	1.74746	3.35766	null	null
LmjF.27.2020	D-lactate dehydrogenase-like protein	0.0290258	1.73907	3.33819	UDP-N-acetylmuramate dehydrogenase activity catalytic activity flavin adenine dinucleotide binding oxidoreductase activity	oxidation-reduction process
LmjF.34.2630	phospholipid-transporting ATPase-like protein	0.00052502	1.71575	3.28468	ATP binding metal ion binding nucleotide binding	cation transport
LmjF.20.0650	rRNA biogenesis protein-like protein	0.0415713	1.71137	3.27472	null	RNA processing
LmjF.15.0570	hypothetical protein unknown function	0.0179565	1.70125	3.25183	null	null
LmjF.27.0680	amino acid permease putative (AAT23.2)	2.60368e-05	1.69066	3.22805	null	null
LmjF.15.0750	hypothetical protein unknown function	0.00509526	1.68025	3.20485	null	null
LmjF.04.0040	hypothetical protein	0.002387	1.65701	3.15362	null	null
LmjF.35.2470	hypothetical protein conserved	0.00929706	1.64233	3.1217	null	null
LmjF.31.0810	hypothetical protein conserved	0.0199754	1.63643	3.10895	null	null
LmjF.26.2530	serine/threonine protein phosphatase putative	0.0129886	1.6308	3.09686	hydrolase activity	null
LmjF.14.0730	fatty acid elongase putative (ELO4.3)	0.0215882	1.62664	3.08793	null	null
LmjF.31.0320	amino acid transporter putative (AAT1.1)	0.000500657	1.62443	3.0832	null	null
LmjF.14.0700	fatty acid elongase putative (ELO3.3)	0.0192299	1.59996	3.03135	null	null
LmjF.09.0060	RNA-binding protein 5 putative	0.00976086	1.59939	3.03014	nucleic acid binding	null
LmjF.31.1540	hypothetical protein unknown function	0.00882876	1.58862	3.00761	null	null
LmjF.34.3410	hypothetical protein unknown function	0.0326308	1.56543	2.95966	null	null
LmjF.07.0260	homoserine dehydrogenase-like protein	0.0137818	1.56017	2.94889	NADP binding oxidoreductase activity	cellular amino acid metabolic process oxidation-reduction process
LmjF.26.1810	hypothetical protein conserved	0.0168096	1.55965	2.94782	null	null
LmjF.05.0360	ATP-dependent RNA helicase putative	0.0153711	1.55939	2.9473	ATP binding ATP-dependent helicase activity helicase activity nucleic acid binding	null
LmjF.24.1490	hypothetical protein conserved	0.00518154	1.54581	2.91967	protein binding	null
LmjF.23.0720	hypothetical protein unknown function	0.00523762	1.53879	2.90552	nucleic acid binding	null
LmjF.21.0870	hypothetical protein	0.0462634	1.5301	2.88807	null	null
LmjF.33.2340	succinyl-coA:3-ketoacid-coenzyme A transferase mitochondrial precursor putative	0.000405036	1.5275	2.88285	CoA-transferase activity	ketone body catabolic process metabolic process
LmjF.32.2160	R-SNARE protein putative	0.0215724	1.52505	2.87797	null	vesicle-mediated transport
LmjF.31.0920	sodium stibogluconate resistance protein putative	0.000371972	1.52004	2.868	null	null
LmjF.36.2130	DEAD box RNA helicase putative	0.0284052	1.51769	2.86332	ATP binding ATP-dependent helicase activity helicase activity nucleic acid binding	null
LmjF.33.3020	hypothetical protein unknown function	0.0214974	1.51464	2.85727	null	null
LmjF.21.0020	hypothetical protein conserved	0.013862	1.50635	2.8409	methyltransferase activity	null
LmjF.10.0760	hypothetical protein conserved	0.0214858	1.49265	2.81405	null	null
LmjF.34.0380	hypothetical protein unknown function	0.00545924	1.47865	2.78687	null	null
LmjF.16.1050	hypothetical protein conserved	0.0434538	1.46584	2.76223	null	null
LmjF.08.0640	hypothetical protein unknown function	0.0116924	1.45492	2.74141	null	null
LmjF.28.2380	subtilisin-like serine peptidase	0.0290368	1.45412	2.7399	protein binding	null
LmjF.03.0010	hypothetical protein	0.0276686	1.45245	2.73672	protein binding zinc ion binding	null
LmjF.15.0890	ATP-binding cassette protein subfamily G member 4 putative (ABCG4)	0.0191232	1.44955	2.73123	ATP binding ATPase activity nucleoside-triphosphatase activity nucleotide binding	null
LmjF.31.1410	hypothetical protein conserved	0.00515392	1.44684	2.7261	null	null
LmjF.23.1084	hypothetical protein	0.0238471	1.43837	2.71014	null	null
LmjF.15.1020	solanesyl-diphosphate synthase putative	0.0271279	1.42957	2.69367	null	isoprenoid biosynthetic process
LmjF.06.1260	pteridine transporter putative	0.000581807	1.42716	2.68918	null	null
LmjF.26.2440	protein kinase putative	0.0191232	1.425	2.68514	ATP binding protein kinase activity protein tyrosine kinase activity	protein phosphorylation
LmjF.36.3860	similar to leishmania major. l411.4-like protein	0.00201087	1.41592	2.6683	null	null
LmjF.27.1690	hypothetical protein conserved	0.0134753	1.41128	2.65973	nucleic acid binding protein binding zinc ion binding	null
LmjF.03.0640	hypothetical protein conserved	0.0369457	1.40202	2.64271	null	null
LmjF.30.0480	bystin putative	0.004989	1.38846	2.61799	null	null
LmjF.35.1480	arginase	0.0109393	1.38088	2.60427	arginase activity metal ion binding	arginine metabolic process
LmjF.27.1120	hypothetical protein conserved	0.0225563	1.36986	2.58445	null	null
LmjF.20.1190	calpain-like cysteine peptidase putative	0.00361154	1.36927	2.5834	calcium-dependent cysteine-type endopeptidase activity	proteolysis
LmjF.36.5700	hypothetical protein conserved	0.0225563	1.36667	2.57875	null	null
LmjF.33.2835	hypothetical protein	0.0186386	1.35894	2.56496	null	null
LmjF.32.2430	hypothetical protein conserved	0.0134985	1.34394	2.53844	null	null
LmjF.07.1000	RNA binding protein-like protein	0.0375596	1.34371	2.53804	null	null
LmjF.21.0950	hypothetical protein conserved	0.0162397	1.34275	2.53634	null	null
LmjF.27.0820	hypothetical protein conserved	0.000814662	1.3394	2.53047	null	null
LmjF.31.2070	hypothetical protein unknown function	0.0169021	1.33933	2.53033	null	null
LmjF.33.2960	hypothetical protein conserved	0.0260864	1.33893	2.52964	null	null
LmjF.20.1700	hypothetical protein conserved	0.0010998	1.33891	2.5296	null	null
LmjF.31.2660	glutamamyl carboxypeptidase (pseudogene) putative	0.0404762	1.33225	2.51794	null	null
LmjF.04.0150	hypothetical protein conserved in leishmania	0.0117975	1.32833	2.51112	null	null
LmjF.31.1170	hypothetical protein unknown function	0.0115242	1.32507	2.50544	heme binding	null
LmjF.35.0520	proteophosphoglycan ppg4	0.010798	1.32417	2.5039	null	null
LmjF.30.2170	RING finger protein putative	0.0164212	1.32378	2.50321	protein binding zinc ion binding	null
LmjF.31.0880	amino acid permease 3 (AAP3)	0.0056285	1.32108	2.49853	null	null
LmjF.35.4880	hypothetical protein conserved	0.0383957	1.32083	2.49809	protein binding	null
LmjF.35.0500	proteophosphoglycan ppg3 putative	0.00882876	1.32082	2.49809	protein binding	null
LmjF.33.2930	hypothetical protein conserved	0.00512507	1.3179	2.49304	null	null
LmjF.36.6520	hypothetical protein conserved	0.0068532	1.31368	2.48576	null	null
LmjF.25.1080	hypothetical protein conserved	0.0085298	1.31106	2.48123	nucleic acid binding	null
LmjF.06.0980	hypothetical protein conserved	0.0145654	1.3056	2.47187	protein binding	null
LmjF.34.0280	calpain-like cysteine peptidase putative	0.00212806	1.2966	2.45649	calcium-dependent cysteine-type endopeptidase activity	proteolysis
LmjF.02.0740	dipeptylcarboxypeptidase putative (DCP)	0.0489462	1.29339	2.45104	metalloendopeptidase activity	proteolysis
LmjF.34.4120	hypothetical protein conserved	0.0449445	1.28869	2.44307	null	null
LmjF.31.1260	hypothetical protein conserved	0.00257196	1.28223	2.43215	null	null
LmjF.15.0130	ATP-dependent RNA helicase putative	0.0153873	1.27947	2.4275	ATP binding ATP-dependent helicase activity helicase activity nucleic acid binding	null
LmjF.31.0900	hypothetical protein conserved	0.000582579	1.26695	2.40652	null	null
LmjF.29.0240	hypothetical protein conserved	0.0455986	1.25558	2.38763	ATP binding catalytic activity protein serine/threonine kinase activity	null
LmjF.34.0800	serine/threonine-protein phosphatase PP1 putative	0.0390154	1.25425	2.38544	hydrolase activity	null
LmjF.22.0230	amino acid permease putative (AAT22)	0.0164212	1.25165	2.38114	null	null
LmjF.23.0240	terbinafine resistance locus protein (yip1) (YIP1)	0.0459962	1.24669	2.37296	null	null
LmjF.35.0800	hypothetical protein unknown function	0.0257036	1.2437	2.36806	null	null
LmjF.33.1870	nucleolar GTP-binding protein putative	0.00639174	1.23778	2.35836	GTP binding	null
LmjF.35.2430	hypothetical protein conserved	0.000274963	1.2241	2.3361	null	null
LmjF.06.0970	hypothetical protein conserved	0.00649458	1.21935	2.32841	null	null
LmjF.13.1210	nucleobase transporter (NT3)	0.0051158	1.21875	2.32745	nucleoside transmembrane transporter activity	transport
LmjF.16.0280	ryanodine receptor putativeinsulin receptor putative	0.00287503	1.21667	2.3241	null	null
LmjF.35.0250	hypothetical protein conserved	0.0387764	1.21473	2.32097	null	null
LmjF.30.3520	S-adenosylmethionine synthetase (METK2)	0.00518154	1.2128	2.31786	ATP binding methionine adenosyltransferase activity	S-adenosylmethionine biosynthetic process methanogenesis
LmjF.31.0020	aquaglyceroporin (AQP1)	0.00676258	1.20922	2.31213	transporter activity	transport
LmjF.26.2260	Sec1/Munc18 related protein putative	0.0165811	1.20706	2.30866	null	vesicle docking involved in exocytosis vesicle-mediated transport
LmjF.35.0670	hypothetical protein conserved	0.000295762	1.20632	2.30748	binding	null
LmjF.10.0320	hypothetical protein conserved	0.0199754	1.20577	2.3066	null	null
LmjF.16.1330	hypothetical protein conserved	0.0492291	1.20036	2.29797	null	null
LmjF.32.0570	ATP-dependent RNA helicase-like protein putative	0.0338807	1.19701	2.29264	ATP binding ATP-dependent helicase activity helicase activity nucleic acid binding	null
LmjF.35.3140	hypothetical protein conserved	0.0265015	1.18586	2.275	null	null
LmjF.31.0870	amino acid permease 3 (AAP3)	0.0191232	1.18353	2.27132	null	null
LmjF.33.1030	hypothetical protein conserved	0.03326	1.18214	2.26912	protein prenyltransferase activity	protein prenylation
LmjF.28.2150	hypothetical protein conserved	0.0198817	1.17492	2.25781	null	null
LmjF.02.0300	ATP-binding cassette subfamily A member 1 putative (ABCA1)	0.0447618	1.17178	2.2529	ATP binding ATPase activity nucleoside-triphosphatase activity nucleotide binding	null
LmjF.34.0450	hypothetical protein unknown function	0.0102038	1.17048	2.25087	null	null
LmjF.17.0720	hypothetical protein conserved	0.0363436	1.15895	2.23295	null	null
LmjF.12.0870	surface antigen protein 2 putative	0.00181035	1.15859	2.23239	null	null
LmjF.25.0430	hypothetical protein conserved	0.00744206	1.15605	2.22846	protein binding	rRNA processing
LmjF.17.0230	receptor-type adenylate cyclase b (RAC-B2)	0.0015837	1.14853	2.21688	phosphorus-oxygen lyase activity	cyclic nucleotide biosynthetic process intracellular signal transduction
LmjF.35.0440	hypothetical protein unknown function	0.0220677	1.13748	2.19997	null	null
LmjF.36.6950	delta-6 fatty acid desaturase	0.0305167	1.13611	2.19787	heme binding	lipid metabolic process
LmjF.20.0010	DNA-directed RNA polymerase polypeptide putative	0.00569095	1.1274	2.18464	DNA binding DNA-directed RNA polymerase activity	null
LmjF.14.0570	hypothetical protein conserved	0.00518154	1.1259	2.18238	protein binding	null
LmjF.32.1880	hypothetical protein unknown function	0.0210973	1.1195	2.17272	3 -5 exonuclease activity nucleic acid binding	nucleobase-containing compound metabolic process
LmjF.33.2670	hypothetical protein conserved	0.0186663	1.11565	2.16692	null	null
LmjF.24.1220	hypothetical protein conserved	0.0462634	1.11487	2.16576	null	null
LmjF.31.2080	hypothetical protein conserved	0.00424889	1.11217	2.16171	null	null
LmjF.21.0270	protein kinase putative	0.0328434	1.11155	2.16077	ATP binding protein kinase activity protein tyrosine kinase activity	protein phosphorylation
LmjF.15.0440	tb-292 membrane associated protein-like protein	0.000720534	1.1071	2.15412	null	null
LmjF.17.0200	receptor-type adenylate cyclase a (RAC-A)	0.0382838	1.10482	2.15071	phosphorus-oxygen lyase activity	cyclic nucleotide biosynthetic process intracellular signal transduction
LmjF.33.0790	hypothetical protein conserved	0.0110605	1.10435	2.15003	null	null
LmjF.07.0860	hypothetical protein unknown function	0.0418357	1.09055	2.12956	null	null
LmjF.16.0270	hypothetical protein conserved	0.0386073	1.08771	2.12536	null	null
LmjF.04.0600	hypothetical protein	0.0350251	1.08422	2.12023	protein binding	null
LmjF.20.1510	hypothetical protein conserved	0.0179367	1.07968	2.11356	null	null
LmjF.26.1260	hypothetical protein unknown function	0.00325665	1.071	2.10089	null	null
LmjF.17.1250	hypothetical protein conserved	0.0193603	1.06989	2.09927	null	null
LmjF.19.0670	U3 snoRNA-associated protein UTP11 putative	0.0307939	1.0691	2.09812	null	rRNA processing
LmjF.24.2250	fatty-acid desaturase putative	0.00518154	1.05153	2.07273	heme binding stearoyl-CoA 9-desaturase activity	fatty acid biosynthetic process lipid metabolic process oxidation-reduction process
LmjF.07.0580	hypothetical protein conserved	0.0434538	1.05076	2.07163	null	null
LmjF.17.1310	hypothetical protein conserved	0.0146225	1.04982	2.07027	null	null
LmjF.20.1580	hypothetical protein conserved	0.0193278	1.04923	2.06943	null	null
LmjF.26.2100	serine/threonine protein phosphatase-like protein	0.0342824	1.04911	2.06926	hydrolase activity	null
LmjF.36.2170	hypothetical protein conserved	0.0233724	1.04834	2.06815	null	null
LmjF.34.3940	target of rapamycin kinase (TOR) kinase 3 (TOR3)	0.0198723	1.03822	2.05369	binding protein binding	null
LmjF.30.1450	kinesin putative	0.0386073	1.03245	2.04549	ATP binding microtubule motor activity	microtubule-based movement
LmjF.33.1600	hypothetical protein conserved	0.0290076	1.02586	2.03618	null	null
LmjF.32.3870	myosin XXI	0.0191232	1.02398	2.03352	ATP binding motor activity protein binding	null
LmjF.32.3350	hypothetical protein conserved	0.0295376	1.02379	2.03325	zinc ion binding	null
LmjF.23.0220	ATP-binding cassette protein subfamily C member 2 putative (ABCC2)	0.00885545	1.02113	2.0295	ATP binding ATPase activity nucleoside-triphosphatase activity nucleotide binding	transmembrane transport transport
LmjF.19.0590	protein kinase putative	0.0456775	1.02017	2.02815	ATP binding protein kinase activity protein tyrosine kinase activity	protein phosphorylation
LmjF.31.0930	sodium stibogluconate resistance protein putative	0.0119109	1.01871	2.0261	null	null
LmjF.24.1230	hypothetical protein conserved	0.0456775	1.00149	2.00206	protein binding zinc ion binding	null
LmjF.07.0200	phosphatidylglycerophosphate synthase putative	0.0269057	0.995598	1.99391	catalytic activity	metabolic process
LmjF.17.0890	hypothetical protein conserved (META1)	0.027662	0.993974	1.99166	null	null
LmjF.08.0390	hypothetical protein conserved	0.0429706	0.992316	1.98938	null	null
LmjF.08.0520	hypothetical protein conserved	0.013301	0.990666	1.9871	ATP binding protein kinase activity	protein phosphorylation
LmjF.31.0010	5-methyltetrahydropteroyltriglutamate-homocysteine S-methyltransferase	0.0437605	0.987469	1.9827	5-methyltetrahydropteroyltriglutamate-homocysteine S-methyltransferase activity zinc ion binding	cellular amino acid biosynthetic process methionine biosynthetic process
LmjF.07.0330	hypothetical protein conserved	0.0386073	0.985906	1.98056	null	null
LmjF.30.3500	S-adenosylmethionine synthetase (METK1)	0.0194284	0.984922	1.97921	ATP binding methionine adenosyltransferase activity	S-adenosylmethionine biosynthetic process methanogenesis
LmjF.36.5780	hypothetical protein conserved	0.0469721	0.967036	1.95482	translation initiation factor activity	regulation of translational initiation translational initiation
LmjF.30.1940	succinyl-coa:3-ketoacid-coenzyme a transferase- like protein	0.0102038	0.964236	1.95103	CoA-transferase activity	ketone body catabolic process metabolic process
LmjF.17.0990	hypothetical protein conserved	0.00882876	0.960681	1.94623	binding	null
LmjF.35.1090	hypothetical protein conserved	0.0191232	0.957867	1.94244	null	null
LmjF.12.0755	surface antigen protein 2 putative	0.0357719	0.957047	1.94133	null	null
LmjF.35.4030	ATP-dependent RNA helicase putative	0.0427878	0.956274	1.94029	ATP binding ATP-dependent helicase activity helicase activity nucleic acid binding	null
LmjF.36.4400	ATP-dependent RNA helicase-like protein	0.0301039	0.955762	1.9396	ATP binding ATP-dependent helicase activity helicase activity nucleic acid binding	null
LmjF.08.0630	hypothetical protein unknown function	0.0193278	0.947586	1.92864	null	null
LmjF.14.0800	hypothetical protein conserved	0.0145654	0.945801	1.92626	null	null
LmjF.25.2040	hypothetical protein conserved	0.0386073	0.94389	1.92371	null	null
LmjF.31.1690	hypothetical protein conserved	0.0300254	0.928236	1.90295	null	null
LmjF.29.1380	hypothetical protein conserved	0.0301039	0.924137	1.89755	null	null
LmjF.29.2830	hypothetical protein conserved	0.0287079	0.920689	1.89302	nucleic acid binding	null
LmjF.33.2450	hypothetical protein conserved	0.0314255	0.91202	1.88168	null	null
LmjF.17.1240	hypothetical protein conserved	0.0282204	0.901947	1.86859	protein binding	null
LmjF.23.0770	hypothetical protein conserved	0.0328434	0.896172	1.86112	null	null
LmjF.28.1940	hypothetical protein conserved	0.0197971	0.886396	1.84855	null	null
LmjF.17.0235	receptor-type adenylate cyclase b (RAC-B3)	0.0109862	0.878476	1.83843	phosphorus-oxygen lyase activity	cyclic nucleotide biosynthetic process intracellular signal transduction
LmjF.14.0320	amino acid permease putative (AAT21)	0.0191232	0.876357	1.83573	null	null
LmjF.35.1200	pre-mRNA splicing factor ATP-dependent RNA helicase putative	0.0462634	0.868351	1.82558	ATP binding ATP-dependent helicase activity helicase activity nucleic acid binding nucleoside-triphosphatase activity nucleotide binding	null
LmjF.24.0600	hypothetical protein conserved	0.0295362	0.864923	1.82124	null	null
LmjF.29.0940	5-histidylcysteine sulfoxide synthase putative	0.00861895	0.863008	1.81883	null	null
LmjF.17.0180	receptor-type adenylate cyclase b (RAC-B1)	0.012063	0.855081	1.80886	phosphorus-oxygen lyase activity	cyclic nucleotide biosynthetic process intracellular signal transduction
LmjF.23.0250	ABC-thiol transporter (MRPA)	0.0216333	0.852986	1.80624	ATP binding ATPase activity nucleoside-triphosphatase activity nucleotide binding	transmembrane transport transport
LmjF.07.0720	hypothetical protein conserved	0.0328434	0.852383	1.80548	binding protein transporter activity	intracellular protein transport
LmjF.26.1790	hypothetical protein conserved	0.010798	0.849891	1.80236	binding	null
LmjF.24.1090	hypothetical predicted multipass transmembrane protein	0.0386073	0.841958	1.79248	null	null
LmjF.36.1440	hypothetical protein conserved	0.0170067	0.82236	1.7683	null	null
LmjF.07.0990	nucleolar RNA-binding protein putative	0.0395802	0.815681	1.76013	nucleic acid binding	null
LmjF.23.0830	Na/H antiporter-like protein	0.040378	0.810092	1.75332	solute:hydrogen antiporter activity	cation transport transmembrane transport
LmjF.17.0190	receptor-type adenylate cyclase putative	0.0301039	0.806897	1.74945	phosphorus-oxygen lyase activity	cyclic nucleotide biosynthetic process intracellular signal transduction
LmjF.10.0715	amino acid transporter putative (AAT20.2)	0.0447618	0.805369	1.74759	null	null
LmjF.13.1080	hypothetical protein unknown function	0.0217322	0.803568	1.74541	null	null
LmjF.28.1880	hypothetical protein conserved	0.0401832	0.802133	1.74368	null	ribosome biogenesis
LmjF.33.1400	protein kinase putative	0.0472312	0.799655	1.74068	ATP binding protein binding protein kinase activity protein tyrosine kinase activity	protein phosphorylation
LmjF.24.1430	kinesin putative	0.0142398	0.783038	1.72075	ATP binding microtubule motor activity	microtubule-based movement
LmjF.22.0210	hypothetical protein conserved	0.0408256	0.773805	1.70977	null	null
LmjF.30.2210	endosomal trafficking protein RME-8 putative	0.0260864	0.767656	1.7025	binding heat shock protein binding	null
LmjF.02.0110	exportin T (tRNA exportin)-like protein	0.0468703	0.764982	1.69935	binding	null
LmjF.16.0780	hypothetical protein conserved	0.0282204	0.7623	1.69619	null	null
LmjF.35.1450	hypothetical protein conserved	0.0349385	0.757556	1.69062	null	null
LmjF.18.1340	hypothetical protein conserved	0.0291081	0.756754	1.68968	nucleic acid binding zinc ion binding	null
LmjF.26.1870	hypothetical protein conserved	0.0452712	0.750354	1.68221	null	null
LmjF.16.1350	DNA-directed rna polymerase I largest subunit putative	0.0359736	0.749141	1.68079	DNA binding DNA-directed RNA polymerase activity	null
LmjF.08.0340	hypothetical protein conserved	0.0290258	0.745199	1.67621	null	null
LmjF.36.1940	inosine-guanosine transporter (NT2)	0.0410859	0.613204	1.52965	nucleoside transmembrane transporter activity	transport
LmjF.23.0390	hypothetical protein conserved	0.0456775	-0.722929	0.605866	null	null
LmjF.28.0610	dynein heavy chain putative	0.0498911	-0.740472	0.598544	microtubule motor activity	microtubule-based movement
LmjF.26.1020	dynein heavy chain putative	0.0199699	-0.770068	0.58639	microtubule motor activity nucleoside-triphosphatase activity nucleotide binding	microtubule-based movement
LmjF.34.3880	dynein heavy chain putative	0.0350251	-0.778491	0.582976	ATP binding ATPase activity microtubule motor activity nucleoside-triphosphatase activity nucleotide binding	microtubule-based movement
LmjF.34.4110	hypothetical protein conserved	0.0405733	-0.795986	0.57595	null	null
LmjF.36.2790	hypothetical protein conserved	0.0474779	-0.812173	0.569524	ATP binding nucleoside diphosphate kinase activity	CTP biosynthetic process GTP biosynthetic process UTP biosynthetic process nucleoside diphosphate phosphorylation
LmjF.26.0650	hypothetical protein conserved	0.0315806	-0.822145	0.5656	null	null
LmjF.31.3130	methylcrotonoyl-coa carboxylase biotinylated subunitprotein-like protein	0.0439625	-0.82723	0.56361	ATP binding biotin carboxylase activity catalytic activity ligase activity metal ion binding	metabolic process
LmjF.34.0560	hypothetical protein conserved	0.0469721	-0.850878	0.554447	null	null
LmjF.35.4800	AMP deaminase putative	0.038114	-0.869281	0.54742	deaminase activity	purine ribonucleoside monophosphate biosynthetic process
LmjF.12.0715	hypothetical protein conserved	0.0375596	-0.887469	0.540562	null	null
LmjF.28.0510	hypothetical protein conserved	0.0283375	-0.887919	0.540393	null	null
LmjF.33.2440	hypothetical protein conserved	0.0265332	-0.894036	0.538107	null	null
LmjF.29.0530	hypothetical protein conserved	0.0169248	-0.901309	0.535401	null	null
LmjF.17.0270	NADH-ubiquinone oxidoreductase mitochondrial putative	0.0278338	-0.902773	0.534858	NAD binding oxidoreductase activity	oxidation-reduction process
LmjF.12.0867	hypothetical protein conserved	0.0384504	-0.908352	0.532793	null	null
LmjF.19.0030	histone H2B	0.0358741	-0.910877	0.531862	DNA binding protein heterodimerization activity	nucleosome assembly
LmjF.08.0130	hypothetical protein conserved	0.0458312	-0.914928	0.53037	null	null
LmjF.27.0690	hypothetical protein unknown function	0.033786	-0.916883	0.529652	null	null
LmjF.32.0730	hypothetical protein conserved	0.0443963	-0.917075	0.529582	protein binding	null
LmjF.32.2950	nucleoside diphosphate kinase b	0.0195989	-0.941785	0.520588	ATP binding nucleoside diphosphate kinase activity	CTP biosynthetic process GTP biosynthetic process UTP biosynthetic process nucleoside diphosphate phosphorylation
LmjF.10.1190	flagellar protofilament ribbon protein-like protein	0.048659	-0.943194	0.52008	null	null
LmjF.32.1130	hypothetical protein conserved	0.0452712	-0.944286	0.519687	null	null
LmjF.34.2940	hypothetical protein conserved	0.0401832	-0.946331	0.518951	null	null
LmjF.29.1770	paraflagellar rod protein 1D putative	0.0444211	-0.950333	0.517513	calmodulin binding	null
LmjF.08.1190	hypothetical protein conserved	0.0162288	-0.950395	0.517491	protein binding	null
LmjF.19.0560	hypothetical protein conserved	0.0165896	-0.960111	0.514017	null	null
LmjF.36.4030	zinc carboxypeptidase putative	0.0192559	-0.966338	0.511804	metallocarboxypeptidase activity zinc ion binding	proteolysis
LmjF.32.0600	hypothetical protein conserved	0.0314255	-0.966713	0.511671	null	null
LmjF.21.1710	cytochrome c oxidase subunit VI putative (COX6)	0.0339223	-0.97168	0.509912	cytochrome-c oxidase activity	null
LmjF.28.2880	dynein heavy chain putative	0.0338092	-0.975819	0.508451	ATP binding ATPase activity microtubule motor activity nucleoside-triphosphatase activity nucleotide binding	microtubule-based movement
LmjF.05.0640	hypothetical protein conserved	0.00948426	-0.990058	0.503458	protein binding	null
LmjF.23.1680	hypothetical protein conserved	0.00943688	-0.993554	0.502239	null	null
LmjF.08.1230	beta tubulin	0.00373121	-0.996774	0.501119	GTP binding GTPase activity	GTP catabolic process protein polymerization
LmjF.31.0490	hypothetical protein unknown function	0.0395658	-1.00337	0.498834	null	null
LmjF.29.2480	hypothetical protein conserved	0.0283375	-1.0073	0.497476	null	null
LmjF.09.1510	hypothetical protein conserved	0.0085298	-1.009	0.496889	null	null
LmjF.25.1600	hypothetical protein conserved	0.0386073	-1.01571	0.494584	protein binding	null
LmjF.35.3750	hypothetical protein conserved	0.0346996	-1.02452	0.491575	ubiquitin protein ligase binding	ubiquitin-dependent protein catabolic process
LmjF.18.0500	hypothetical protein conserved	0.0386073	-1.0255	0.491239	null	null
LmjF.36.3090	hypothetical protein conserved	0.00953157	-1.03299	0.488696	null	null
LmjF.14.0920	mitochondrial DNA polymerase I protein C putative	0.0386073	-1.03486	0.488062	DNA binding DNA-directed DNA polymerase activity	DNA replication
LmjF.32.0680	OSM3-like kinesin putative	0.0174123	-1.03841	0.486863	ATP binding microtubule motor activity	microtubule-based movement
LmjF.05.0180	dihydrolipoamide branched chain transacylase putative	0.0147652	-1.04499	0.484649	null	metabolic process
LmjF.25.1780	hypothetical protein conserved	0.0359736	-1.046	0.484309	ATP binding metal ion binding protein binding	null
LmjF.32.0360	hypothetical protein conserved	0.0365537	-1.0474	0.48384	null	null
LmjF.25.1660	hypothetical protein conserved	0.0311119	-1.0478	0.483706	null	null
LmjF.03.0970	hypothetical protein conserved	0.0311119	-1.06136	0.479181	null	null
LmjF.32.2310	hypothetical protein conserved	0.0247189	-1.06215	0.478918	null	null
LmjF.35.1760	hypothetical protein conserved	0.0303785	-1.06232	0.478863	null	null
LmjF.36.2010	hypothetical protein conserved	0.0227817	-1.06553	0.477798	null	null
LmjF.31.0090	hypothetical protein conserved	0.00744206	-1.06591	0.477673	null	null
LmjF.36.1380	hypothetical protein conserved	0.0437605	-1.06893	0.476673	binding catalytic activity	null
LmjF.26.1130	hypothetical protein unknown function	0.00948426	-1.0734	0.475196	null	null
LmjF.32.1220	hypothetical protein conserved	0.0165896	-1.07788	0.473725	null	null
LmjF.28.0560	hypothetical protein conserved	0.0265015	-1.07823	0.473611	null	null
LmjF.23.0160	hypothetical protein conserved	0.0287562	-1.07888	0.473395	null	null
LmjF.12.1015	hypothetical protein unknown function	0.0421575	-1.08058	0.47284	null	null
LmjF.34.4600	12-Dihydroxy-3-keto-5-methylthiopentene dioxygenase putative	0.0190658	-1.08215	0.472324	acireductone dioxygenase [iron(II)-requiring] activity	oxidation-reduction process
LmjF.33.2630	dynein intermediate chain putative	0.0258136	-1.08609	0.471037	protein binding	null
LmjF.36.5340	hypothetical protein conserved	0.00861895	-1.08812	0.470375	null	null
LmjF.36.3120	hypothetical protein conserved	0.0191232	-1.1007	0.466289	null	null
LmjF.34.2250	hypothetical protein conserved	0.0191232	-1.10419	0.465163	null	null
LmjF.35.2220	kinetoplastid membrane protein-11 (KMPII-2)	0.00700857	-1.10463	0.465023	null	defense response positive regulation of cell proliferation
LmjF.35.3720	hypothetical protein conserved	0.0046421	-1.10895	0.46363	null	null
LmjF.23.1250	hypothetical protein conserved	0.0214286	-1.11082	0.46303	null	null
LmjF.06.0280	hypothetical protein conserved	0.0315051	-1.12564	0.458299	protein binding	null
LmjF.27.0020	hypothetical protein conserved	0.0307229	-1.1263	0.458088	protein binding	null
LmjF.18.1640	hypothetical protein conserved	0.0117975	-1.13964	0.453872	null	null
LmjF.22.1620	hypothetical protein conserved	0.00630005	-1.14209	0.453102	null	null
LmjF.11.1310	hypothetical protein conserved	0.0199754	-1.14843	0.451115	binding protein binding	null
LmjF.35.4060	hypothetical protein conserved	0.0367375	-1.14916	0.450889	cAMP-dependent protein kinase regulator activity	signal transduction
LmjF.36.3300	hypothetical protein conserved	0.010798	-1.15211	0.449968	null	null
LmjF.19.1130	hypothetical protein conserved	0.000642374	-1.15782	0.448188	protein binding	null
LmjF.35.1660	mismatch repair protein PMS1 putative	0.00662058	-1.158	0.448134	ATP binding mismatched DNA binding	mismatch repair
LmjF.33.0804	beta tubulin	0.0183696	-1.1603	0.447421	GTP binding GTPase activity	GTP catabolic process protein polymerization
LmjF.29.1000	hypothetical protein conserved	0.0265015	-1.16174	0.446973	null	null
LmjF.11.0170	hypothetical protein conserved	0.0173831	-1.16484	0.446013	null	null
LmjF.09.0210	hypothetical protein conserved	0.0371358	-1.16522	0.445896	null	null
LmjF.30.2150	hypothetical protein conserved	0.0061006	-1.16526	0.445885	protein binding	null
LmjF.25.1590	hypothetical protein conserved	0.0214858	-1.16753	0.445184	null	null
LmjF.28.1370	haloacid dehalogenase-like hydrolase putative	0.0161672	-1.16893	0.444752	catalytic activity hydrolase activity	metabolic process
LmjF.36.2050	serine/threonine protein phosphatase putative	0.0487614	-1.17004	0.444408	hydrolase activity	null
LmjF.33.0370	hypothetical protein conserved	0.0226236	-1.17055	0.444252	protein binding	null
LmjF.28.0050	dynein regulatory complex subunit putative	0.0198723	-1.17498	0.442891	null	null
LmjF.21.1220	hypothetical protein conserved	0.0191232	-1.17539	0.442765	null	null
LmjF.23.0150	hypothetical protein conserved	0.0179565	-1.19057	0.438131	null	null
LmjF.05.0040	paraflagellar rod component par4 putative	0.00302556	-1.19703	0.436173	null	null
LmjF.33.1020	hypothetical protein conserved	0.0197749	-1.19853	0.435718	null	null
LmjF.36.6380	rib72 protein-like protein	0.00523762	-1.19867	0.435677	null	null
LmjF.06.0440	hypothetical protein conserved	0.0390618	-1.20269	0.434466	protein binding	null
LmjF.23.0200	endoribonuclease L-PSP (pb5) putative	0.00348053	-1.2087	0.432657	null	null
LmjF.12.0890	surface antigen protein 2 putative	0.00536548	-1.21635	0.43037	null	null
LmjF.26.2210	hypothetical protein conserved	0.0315923	-1.21771	0.429964	null	null
LmjF.33.0808	beta tubulin	0.0164212	-1.21911	0.429548	GTP binding GTPase activity	GTP catabolic process protein polymerization
LmjF.36.0390	hypothetical protein conserved	0.00654397	-1.22122	0.42892	null	null
LmjF.27.0250	flap endonuclease-1 (FEN-1) putative	0.0248567	-1.22138	0.428873	DNA binding catalytic activity nuclease activity	DNA repair
LmjF.16.1550	hypothetical protein conserved	0.0198817	-1.23018	0.426265	protein binding	null
LmjF.34.1410	d-isomer specific 2-hydroxyacid dehydrogenase- like protein	0.00289028	-1.23061	0.426138	cofactor binding	oxidation-reduction process
LmjF.26.1120	hypothetical protein conserved	0.0272406	-1.23144	0.425893	null	null
LmjF.14.1120	kinesin K39 putative	0.0168096	-1.23741	0.424134	ATP binding microtubule motor activity	microtubule-based movement
LmjF.18.0690	hypothetical protein conserved	0.00612823	-1.24196	0.422798	null	null
LmjF.15.1010	glutamate dehydrogenase (GDH)	0.00188674	-1.25151	0.42001	glutamate dehydrogenase (NAD+) activity oxidoreductase activity	cellular amino acid metabolic process glutamate catabolic process to 2-oxoglutarate oxidation-reduction process
LmjF.05.1110	hypothetical protein conserved	0.00068881	-1.25187	0.419903	nucleic acid binding	null
LmjF.32.2155	hypothetical protein conserved	0.0164212	-1.25481	0.41905	null	null
LmjF.25.1000	hypothetical protein conserved	0.0173831	-1.25509	0.418969	null	null
LmjF.06.0470	hypothetical protein conserved	0.0193278	-1.2615	0.417109	null	null
LmjF.30.2360	zinc-finger protein conserved	0.0443963	-1.26929	0.414863	protein binding zinc ion binding	null
LmjF.36.4230	paraflagellar rod component putative	0.000627099	-1.26956	0.414787	null	null
LmjF.24.1990	hypothetical protein conserved	0.0199699	-1.27196	0.414098	null	null
LmjF.33.2760	hypothetical protein conserved	0.0113863	-1.27221	0.414026	null	null
LmjF.34.2430	DNAj-like protein	0.00362795	-1.27919	0.412026	heat shock protein binding protein binding	null
LmjF.29.1730	histone H2A putative	0.0311183	-1.28245	0.411098	DNA binding protein heterodimerization activity	nucleosome assembly
LmjF.24.0160	hypothetical protein conserved	0.0319802	-1.29041	0.408835	null	null
LmjF.35.2400	hypothetical protein conserved	0.00746832	-1.29365	0.407917	protein binding	null
LmjF.02.0310	hypothetical protein conserved	0.00317571	-1.29803	0.406681	null	null
LmjF.18.1180	hypothetical protein conserved	0.010798	-1.29992	0.406147	null	null
LmjF.13.0270	hypothetical protein conserved	0.00331543	-1.30503	0.404713	null	null
LmjF.28.0890	ribonucleoside-diphosphate reductase large chain putative	0.0115242	-1.31105	0.403029	ATP binding	DNA replication oxidation-reduction process
LmjF.33.0794	beta tubulin	0.000957273	-1.31135	0.402944	GTP binding GTPase activity	GTP catabolic process protein polymerization
LmjF.35.1100	hypothetical protein conserved	0.0225522	-1.31222	0.402702	null	null
LmjF.35.2210	kinetoplastid membrane protein-11 (KMPII-1)	0.0024535	-1.31545	0.4018	null	defense response positive regulation of cell proliferation
LmjF.13.0660	hypothetical protein conserved	0.00753089	-1.32849	0.398185	ubiquitin-protein ligase activity	protein ubiquitination
LmjF.14.1220	hypothetical protein conserved	0.00424889	-1.32886	0.398084	null	null
LmjF.19.1420	cysteine peptidase A (CPA) (CPA)	0.00627897	-1.3321	0.39719	cysteine-type peptidase activity	proteolysis
LmjF.18.1020	hypothetical protein unknown function	0.0061006	-1.33225	0.397149	null	null
LmjF.26.1190	hypothetical protein conserved	0.00510031	-1.33345	0.396819	null	null
LmjF.23.0960	hypothetical protein conserved	0.00545924	-1.3337	0.39675	null	null
LmjF.14.1430	hypothetical protein conserved	0.000423513	-1.33934	0.395203	catalytic activity protein binding	null
LmjF.32.3790	cyclin-dependent kinase regulatory subunit (CKS1)	0.0491019	-1.35544	0.390816	cyclin-dependent protein kinase regulator activity	cell cycle
LmjF.35.5340	hypothetical protein conserved	0.00224927	-1.36584	0.388009	microtubule motor activity protein binding	microtubule-based movement
LmjF.34.2760	hypothetical protein conserved	0.0423268	-1.3755	0.385419	null	null
LmjF.29.0970	kinesin putative	0.00976086	-1.37604	0.385275	ATP binding microtubule motor activity	microtubule-based movement
LmjF.10.0990	histone H3	0.0051158	-1.38347	0.383296	DNA binding protein heterodimerization activity	nucleosome assembly
LmjF.28.1750	hypothetical protein conserved	0.0195989	-1.38458	0.383002	null	null
LmjF.28.0520	protein kinase putative (LMAIRK)	0.03326	-1.38704	0.382349	ATP binding protein kinase activity protein tyrosine kinase activity	protein phosphorylation
LmjF.10.0970	hypothetical protein unknown function	0.0291081	-1.3881	0.382068	null	null
LmjF.31.2760	kinetoplast-associated protein-like protein	0.0061006	-1.39082	0.381347	null	null
LmjF.34.0100	hypothetical protein conserved	0.0349144	-1.39408	0.380487	null	null
LmjF.32.1060	dynein putative	0.00919423	-1.3986	0.379298	protein binding	null
LmjF.32.0350	hypothetical protein conserved	0.0021181	-1.40255	0.378259	null	null
LmjF.35.4280	hypothetical protein conserved	0.0110763	-1.40265	0.378234	null	null
LmjF.19.0050	histone H2B	0.00356026	-1.40821	0.376779	DNA binding protein heterodimerization activity	nucleosome assembly
LmjF.33.0819	beta tubulin	0.00325665	-1.41161	0.375893	GTP binding GTPase activity	GTP catabolic process protein polymerization
LmjF.27.1230	hypothetical protein conserved	0.00510031	-1.41581	0.374798	null	null
LmjF.34.1520	hypothetical protein conserved	0.00269394	-1.41737	0.374395	null	null
LmjF.30.2850	hypothetical protein conserved	0.00500173	-1.41822	0.374174	null	null
LmjF.19.0340	hypothetical protein conserved	0.00518154	-1.42252	0.37306	null	null
LmjF.16.0940	dynein light chain putative	0.0328434	-1.42679	0.371956	null	microtubule-based process
LmjF.34.1480	hypothetical protein conserved	0.0161672	-1.42943	0.371277	null	null
LmjF.32.3970	cyclic nucleotide-binding protein-like protein	0.0389557	-1.42951	0.371257	null	null
LmjF.36.3220	hypothetical protein conserved	0.0100023	-1.43101	0.37087	null	null
LmjF.34.3710	hypothetical protein conserved	0.0479518	-1.43317	0.370317	null	null
LmjF.14.1360	inositol-3-phosphate synthase (INO1)	0.00609363	-1.43679	0.369387	inositol-3-phosphate synthase activity	inositol biosynthetic process phospholipid biosynthetic process
LmjF.35.0180	hypothetical protein conserved	0.00661025	-1.43971	0.368642	null	null
LmjF.27.0860	hypothetical protein conserved	0.0330682	-1.4462	0.366986	protein binding	null
LmjF.10.0870	histone H3	0.00269394	-1.45448	0.364887	DNA binding protein heterodimerization activity	nucleosome assembly
LmjF.32.0477	hypothetical protein conserved	0.0142398	-1.4548	0.364804	null	null
LmjF.35.0015	histone H4 putative pseudogene	0.0427878	-1.46136	0.363151	DNA binding protein heterodimerization activity	nucleosome assembly
LmjF.24.0910	DNA replication licensing factor MCM5 putative	0.027662	-1.46219	0.362943	ATP binding DNA binding	DNA replication
LmjF.18.1410	hypothetical protein conserved	0.00700857	-1.4722	0.360433	null	null
LmjF.21.0180	hypothetical protein conserved	0.000948322	-1.4749	0.359759	null	null
LmjF.13.1600	hypothetical protein conserved	0.0104018	-1.47595	0.359498	null	null
LmjF.36.6600	hypothetical protein conserved	0.00330488	-1.47836	0.358898	null	null
LmjF.03.0180	hypothetical protein conserved	0.0438057	-1.48368	0.357575	null	null
LmjF.29.1750	paraflagellar rod protein 1D putative	0.00068881	-1.48409	0.357473	calmodulin binding	null
LmjF.30.2130	protein kinase putative	0.00749037	-1.48541	0.357147	ATP binding protein kinase activity protein tyrosine kinase activity zinc ion binding	protein phosphorylation
LmjF.23.0690	3-ketoacyl-CoA thiolase putative	0.000642374	-1.48977	0.356068	catalytic activity	metabolic process
LmjF.33.3250	hypothetical protein conserved	0.0201787	-1.49361	0.355122	null	null
LmjF.33.1710	protein kinase putative	0.0051158	-1.49618	0.35449	ATP binding calcium ion binding protein kinase activity protein tyrosine kinase activity	protein phosphorylation
LmjF.28.0770	hypothetical protein conserved	0.03326	-1.49647	0.354418	null	null
LmjF.16.0900	hypothetical protein conserved	0.00100338	-1.50379	0.352627	null	null
LmjF.05.0620	hypothetical protein conserved	0.0145654	-1.50492	0.35235	null	null
LmjF.16.1430	paraflagellar rod protein 2C	0.000500657	-1.51024	0.351054	calmodulin binding	null
LmjF.26.2360	SLY1 protein putative	0.00700857	-1.51131	0.350793	null	vesicle docking involved in exocytosis vesicle-mediated transport
LmjF.23.1665	hypothetical protein	0.0315923	-1.5195	0.348808	catalytic activity	null
LmjF.09.1520	hypothetical protein conserved	0.0044478	-1.51984	0.348726	null	null
LmjF.09.0530	leucine-rich repeat protein putative	0.00201087	-1.5199	0.34871	null	null
LmjF.32.0410	hypothetical protein conserved	0.00234254	-1.51992	0.348705	protein binding	null
LmjF.12.0970	hypothetical protein conserved	0.0147652	-1.52835	0.346673	null	null
LmjF.35.3890	calmodulin-like protein	0.0174862	-1.52966	0.34636	calcium ion binding	null
LmjF.34.2560	hypothetical protein conserved	0.000867695	-1.53911	0.344098	null	null
LmjF.05.1100	hypothetical protein conserved	0.00855794	-1.54804	0.341975	null	null
LmjF.34.1310	hypothetical protein conserved	0.00630005	-1.55093	0.341289	null	null
LmjF.16.0660	hypothetical protein conserved	0.0279817	-1.55632	0.340018	null	null
LmjF.34.3170	hypothetical protein conserved	0.0207724	-1.55673	0.33992	null	pathogenesis regulation of protein secretion
LmjF.10.0300	hypothetical protein conserved	0.0136526	-1.55972	0.339216	null	null
LmjF.02.0020	histone H4	0.00013525	-1.56418	0.338169	DNA binding protein heterodimerization activity	nucleosome assembly
LmjF.10.0960	hypothetical protein conserved	0.0191232	-1.58413	0.333527	null	null
LmjF.30.0610	nitrate reductase putative	0.00609363	-1.58555	0.333197	heme binding oxidoreductase activity	oxidation-reduction process
LmjF.17.1380	hypothetical protein conserved	0.0198629	-1.58599	0.333095	protein binding	null
LmjF.16.1425	paraflagellar rod protein 2C	0.00013525	-1.62742	0.323666	calmodulin binding	null
LmjF.12.1280	hypothetical protein unknown function	0.0314255	-1.62888	0.323339	null	null
LmjF.24.1980	STOP axonemal protein putative	0.000922434	-1.63004	0.323079	null	null
LmjF.11.0460	hypothetical protein unknown function	0.0104018	-1.63793	0.321317	null	null
LmjF.03.0870	hypothetical protein conserved	0.0452202	-1.65007	0.318625	protein binding	null
LmjF.17.0880	hypothetical protein conserved	0.00619044	-1.65281	0.31802	null	null
LmjF.32.2610	hypothetical protein conserved	6.26954e-05	-1.65655	0.317198	null	null
LmjF.30.3310	hypothetical protein conserved	0.034055	-1.65956	0.316537	null	null
LmjF.17.0290	hypothetical protein conserved	0.0198723	-1.66155	0.316098	protein binding zinc ion binding	null
LmjF.36.6710	replication factor C subunit 5 putative	0.0147652	-1.66334	0.315707	DNA binding nucleoside-triphosphatase activity nucleotide binding	DNA replication
LmjF.06.0200	hypothetical protein conserved	0.0102038	-1.66638	0.315043	null	null
LmjF.12.0240	hypothetical protein unknown function	0.010751	-1.6848	0.311045	null	null
LmjF.27.1080	hypothetical protein conserved	6.39205e-05	-1.69039	0.309844	protein binding	null
LmjF.16.1460	kinesin putative	6.52166e-06	-1.69673	0.308485	ATP binding microtubule motor activity protein binding	microtubule-based movement
LmjF.28.2830	hypothetical protein conserved	0.00934531	-1.70189	0.307384	null	null
LmjF.34.0920	hypothetical protein conserved	0.00252544	-1.70233	0.307289	null	null
LmjF.33.0650	hypothetical protein conserved	0.00051285	-1.71477	0.30465	null	null
LmjF.27.0140	hypothetical protein conserved	0.028795	-1.71616	0.304357	null	null
LmjF.33.0610	hypothetical protein conserved	0.00108595	-1.72193	0.303144	null	null
LmjF.04.0060	DNA topoisomerase type IB small subunit	0.00662615	-1.72213	0.3031	DNA binding	null
LmjF.07.0040	hypothetical protein conserved	0.00943739	-1.72773	0.301926	null	null
LmjF.15.1450	proliferative cell nuclear antigen (PCNA) putative	0.0061006	-1.74161	0.299036	DNA binding DNA polymerase processivity factor activity	regulation of DNA replication
LmjF.15.1560	condensin subunit 1 putative	0.000581807	-1.77101	0.293003	binding	null
LmjF.29.1720	histone H2A putative	9.51238e-05	-1.78378	0.290421	DNA binding protein heterodimerization activity	nucleosome assembly
LmjF.21.1040	kinesin putative	0.00157742	-1.78623	0.289929	ATP binding microtubule motor activity	microtubule-based movement
LmjF.16.1427	paraflagellar rod protein 2C	6.39205e-05	-1.80005	0.287165	calmodulin binding	null
LmjF.29.2420	hypothetical protein conserved	0.00163125	-1.80537	0.286108	null	null
LmjF.34.2130	hypothetical protein conserved	0.0297972	-1.81762	0.28369	null	null
LmjF.22.0170	hypothetical protein conserved	0.00746832	-1.8179	0.283634	null	null
LmjF.13.0690	hypothetical protein conserved	0.0386073	-1.82615	0.282016	null	null
LmjF.26.2660	hypothetical protein conserved	0.00540298	-1.85135	0.277133	null	null
LmjF.21.1480	hypothetical protein conserved	2.75856e-05	-1.85957	0.275559	null	null
LmjF.12.0620	hypothetical protein conserved	0.0102038	-1.85984	0.275506	null	null
LmjF.24.0740	hypothetical protein conserved	0.000821375	-1.86194	0.275105	null	null
LmjF.28.0390	hypothetical protein conserved	0.0021181	-1.87281	0.273041	null	null
LmjF.32.2940	hypothetical protein conserved	0.002387	-1.88475	0.270791	null	null
LmjF.31.3180	histone H4	6.39205e-05	-1.91317	0.265509	DNA binding protein heterodimerization activity	nucleosome assembly
LmjF.17.0500	hypothetical protein	0.00626345	-1.91468	0.26523	null	null
LmjF.22.0660	glucoamylase-like protein	0.00267761	-1.91486	0.265198	null	null
LmjF.36.5820	mkiaa0324 protein-like protein	0.010258	-1.9331	0.261865	null	null
LmjF.15.1545	hypothetical protein conserved	0.0198723	-1.9401	0.260599	null	null
LmjF.17.0690	hypothetical protein conserved	0.00159787	-1.94081	0.260471	null	null
LmjF.24.1560	hypothetical protein conserved	1.08398e-05	-1.96223	0.256632	null	null
LmjF.23.0542	hypothetical protein	0.0183103	-1.96766	0.255668	null	null
LmjF.24.1720	cell division cycle protein 20 putative (CDC20)	0.000131592	-1.98091	0.253331	protein binding	null
LmjF.36.0020	histone H4	0.000114019	-1.98453	0.252695	DNA binding protein heterodimerization activity	nucleosome assembly
LmjF.20.0030	histone-lysine N-methyltransferase putative (DOT1)	0.000500657	-1.9867	0.252315	histone-lysine N-methyltransferase activity	null
LmjF.29.0270	hypothetical protein conserved	0.0220677	-1.99579	0.25073	null	null
LmjF.31.2750	hypothetical protein conserved	0.000814662	-2.0062	0.248928	null	null
LmjF.16.0600	histone H3 putative	0.000362618	-2.01418	0.247555	DNA binding protein heterodimerization activity	nucleosome assembly
LmjF.10.0260	hypothetical protein conserved	0.0342824	-2.02623	0.245495	null	null
LmjF.32.3780	kinetoplast DNA-associated protein putative	0.0192559	-2.02848	0.245113	null	null
LmjF.16.0570	histone H3	0.000681728	-2.07575	0.237213	DNA binding protein heterodimerization activity	nucleosome assembly
LmjF.23.1040	hydrophilic acylated surface protein a (HASPA1)	0.0381208	-2.08313	0.236002	null	null
LmjF.11.0330	PIF1 helicase-like protein putative	0.000319669	-2.09153	0.234631	nucleoside-triphosphatase activity nucleotide binding	null
LmjF.09.1140	hypothetical protein conserved	0.0368285	-2.11761	0.230428	null	null
LmjF.06.0860	dihydrofolate reductase-thymidylate synthase (DHFR-TS)	0.00861895	-2.12002	0.230044	dihydrofolate reductase activity thymidylate synthase activity	dTMP biosynthetic process glycine biosynthetic process nucleotide biosynthetic process one-carbon metabolic process oxidation-reduction process
LmjF.36.1900	hypothetical protein conserved	0.000158344	-2.13933	0.226985	signal transducer activity	G-protein coupled receptor signaling pathway
LmjF.15.1490	hypothetical protein conserved	0.00276114	-2.14425	0.226212	null	null
LmjF.25.2450	histone H4	6.52166e-06	-2.14611	0.225922	DNA binding protein heterodimerization activity	nucleosome assembly
LmjF.35.3440	hypothetical protein conserved	0.0131831	-2.14721	0.225749	null	null
LmjF.21.0015	histone H4	2.73758e-05	-2.15978	0.22379	DNA binding protein heterodimerization activity	nucleosome assembly
LmjF.25.1010	hypothetical protein conserved	0.00488115	-2.16879	0.222397	oxidoreductase activity	oxidation-reduction process
LmjF.32.3320	cyclin 6 putative (CYC6)	9.54109e-05	-2.17833	0.220931	protein kinase binding	regulation of cell cycle regulation of cyclin-dependent protein kinase activity
LmjF.09.0880	histone h1-like protein	0.00362795	-2.18483	0.219938	null	null
LmjF.12.0860	surface antigen protein putative	5.55569e-08	-2.19658	0.218154	null	null
LmjF.06.1190	hypothetical protein conserved	0.00518154	-2.21977	0.214676	null	cell redox homeostasis
LmjF.30.3190	3-hydroxy-3-methylglutaryl-CoA reductase (HMGR)	0.000298915	-2.22843	0.21339	NADP binding coenzyme binding hydroxymethylglutaryl-CoA reductase (NADPH) activity	coenzyme A metabolic process isoprenoid biosynthetic process oxidation-reduction process
LmjF.30.3330	hypothetical protein conserved	0.000274963	-2.27067	0.207233	null	null
LmjF.36.4350	hypothetical protein conserved	0.0143389	-2.32738	0.199246	null	null
LmjF.09.0930	calmodulin putative	0.00932039	-2.33231	0.198566	calcium ion binding	null
LmjF.02.0550	hypothetical protein unknown function	0.00518154	-2.34961	0.196199	null	null
LmjF.26.0185	hypothetical protein conserved	0.0412162	-2.35979	0.19482	null	null
LmjF.28.0210	histone H2B variant	0.0109124	-2.39015	0.190762	DNA binding protein heterodimerization activity	nucleosome assembly
LmjF.30.0790	hypothetical protein conserved	0.00287503	-2.4028	0.189097	null	null
LmjF.21.1350	hypothetical protein conserved	1.34877e-05	-2.42485	0.186229	protein binding	null
LmjF.36.0550	cell division related protein kinase 2 (CRK3)	0.000642374	-2.46107	0.181612	ATP binding protein kinase activity protein tyrosine kinase activity	protein phosphorylation
LmjF.12.0920	promastigote surface antigen protein PSA	2.91966e-08	-2.48117	0.1791	null	null
LmjF.36.5350	protein kinase putative	6.39205e-05	-2.50158	0.176583	ATP binding protein kinase activity protein tyrosine kinase activity zinc ion binding	protein phosphorylation
LmjF.35.4760	hypothetical protein conserved	0.0386073	-2.51077	0.175462	null	null
LmjF.36.7000	hypothetical protein conserved	2.47385e-05	-2.51635	0.174785	null	null
LmjF.12.1060	surface antigen protein putative	7.7918e-08	-2.57744	0.167538	null	null
LmjF.07.0025	hypothetical protein conserved	2.8692e-05	-2.58266	0.166933	histone-lysine N-methyltransferase activity	null
LmjF.12.1020	surface antigen protein putative	7.7918e-08	-2.62501	0.162104	null	null
LmjF.35.0230	hypothetical protein conserved	0.00749037	-2.65258	0.159036	heat shock protein binding nucleic acid binding zinc ion binding	null
LmjF.27.0430	hypothetical protein conserved	0.000589666	-2.65836	0.158399	null	null
LmjF.27.0870	hypothetical protein conserved	0.00363527	-2.68709	0.155276	calcium ion binding	null
LmjF.02.0610	hypothetical protein conserved	0.017667	-2.71703	0.152088	null	null
LmjF.12.0910	promastigote surface antigen protein PSA	1.58288e-08	-2.73228	0.150488	null	null
LmjF.12.1040	surface antigen protein putative	2.91966e-08	-2.75714	0.147917	null	null
LmjF.08.0890	mitochondrial DNA polymerase beta	0.026118	-2.77023	0.146581	DNA binding DNA-directed DNA polymerase activity catalytic activity nucleotidyltransferase activity	null
LmjF.36.2220	hypothetical protein conserved	0.0179565	-2.7712	0.146482	null	null
LmjF.16.1470	kinesin putative	1.58288e-08	-2.81785	0.141822	ATP binding microtubule motor activity	microtubule-based movement
LmjF.10.0120	hypothetical protein conserved	0.0145654	-2.83282	0.140357	null	null
LmjF.26.1340	DNA ligase k alpha putative	4.11283e-06	-2.86095	0.137648	ATP binding DNA ligase (ATP) activity	DNA recombination DNA repair
LmjF.28.0590	hypothetical protein unknown function	0.0171762	-2.93287	0.130954	null	null
LmjF.35.0950	cell cycle sequence binding phosphoprotein (RBP33) putative	0.00633827	-2.98954	0.125909	null	null
LmjF.24.1400	hypothetical protein conserved	0.00117927	-3.04566	0.121106	null	null
LmjF.25.0160	hypothetical protein conserved	0.0131866	-3.10716	0.116051	null	null
LmjF.17.0790	polo-like protein kinase putative	0.000107367	-3.18164	0.110213	ATP binding protein binding protein kinase activity protein tyrosine kinase activity	protein phosphorylation
LmjF.36.5845	kinetoplast-associated protein putative	0.0115242	-3.32726	0.099631	protein binding	null
LmjF.35.1310	histone H4	0.00236233	-3.51943	0.0872058	DNA binding protein heterodimerization activity	nucleosome assembly

## Sheet: MP vs NP
DEG sandfly4 sandfly15 nocorrection
ID	Product Description	adj.P.Val	logFC	FC	Predicted GO Function	Predicted GO Process
LmjF.23.1050	small hydrophilic endoplasmic reticulum-associated protein (sherp) (SHERP)	4.88279e-06	4.29473	19.6265	null	null
LmjF.12.0480	hypothetical protein unknown function	0.000483977	4.15307	17.7909	null	null
LmjF.23.1086	small hydrophilic endoplasmic reticulum-associated protein (sherp) (SHERP2)	1.53075e-05	3.99673	15.9638	null	null
LmjF.23.1075	hypothetical protein	4.35451e-10	3.97581	15.734	null	null
LmjF.19.0540	hypothetical protein conserved	0.00219215	3.806	13.9868	null	null
LmjF.23.1084	hypothetical protein	5.69456e-09	3.60308	12.1516	`	null
LmjF.36.2350	glyceraldehyde 3-phosphate dehydrogenase cytosolic putative	0.000215391	3.52534	11.5142	NAD binding NADP binding	glucose metabolic process oxidation-reduction process
LmjF.23.1080	small hydrophilic endoplasmic reticulum-associated protein (sherp) (SHERP1)	8.28678e-06	3.48761	11.217	null	null
LmjF.23.1040	hydrophilic acylated surface protein a (HASPA1)	0.00130269	3.30968	9.91544	null	null
LmjF.15.0310	hypothetical protein conserved	0.0321648	3.04987	8.28135	null	null
LmjF.35.0950	cell cycle sequence binding phosphoprotein (RBP33) putative	0.0102485	2.97632	7.86977	null	null
LmjF.14.0440	hypothetical protein conserved	0.0140219	2.86741	7.29755	flavin adenine dinucleotide binding oxidoreductase activity	oxidation-reduction process
LmjF.29.1960	fumarate hydratase putative	0.0197346	2.86566	7.28871	fumarate hydratase activity hydro-lyase activity lyase activity	generation of precursor metabolites and energy
LmjF.04.0350	hypothetical protein conserved	0.000137127	2.71724	6.57612	null	null
LmjF.04.1210	casein kinase I putative	2.59374e-05	2.66994	6.36402	ATP binding protein kinase activity protein tyrosine kinase activity	protein phosphorylation
LmjF.35.5190	NIMA-related kinase putative	0.00780178	2.62786	6.18108	ATP binding phospholipid binding protein binding protein kinase activity protein tyrosine kinase activity	protein phosphorylation
LmjF.36.5640	hypothetical protein conserved	0.0449509	2.52601	5.75976	null	null
LmjF.29.0620	ATP-binding cassette protein subfamily A member 10 putative (ABCA10)	4.13067e-07	2.49358	5.63173	ATP binding ATPase activity nucleoside-triphosphatase activity nucleotide binding	null
LmjF.06.0510	hypothetical protein unknown function	0.0276184	2.35305	5.10902	ubiquitin-protein ligase activity	protein ubiquitination
LmjF.27.0870	hypothetical protein conserved	0.0184859	2.30944	4.9569	calcium ion binding	null
LmjF.23.1088	hydrophilic acylated surface protein a (HASPA2)	0.0102485	2.28805	4.88396	null	null
LmjF.24.1400	hypothetical protein conserved	0.0238534	2.27576	4.84254	null	null
LmjF.28.1120	hypothetical protein conserved	0.0197909	2.22222	4.66611	null	null
LmjF.20.1200	calpain-like cysteine peptidase putative	0.0329305	2.20946	4.62504	calcium-dependent cysteine-type endopeptidase activity	proteolysis
LmjF.35.0450	hypothetical protein unknown function	0.00255527	2.19297	4.57245	null	null
LmjF.24.0670	protein kinase putative	0.035109	2.18506	4.54745	ATP binding protein kinase activity	protein phosphorylation
LmjF.25.0050	hypothetical protein conserved	0.0355373	2.13975	4.40687	null	null
LmjF.28.0320	hypothetical protein conserved	0.0326288	2.13517	4.39289	null	null
LmjF.32.3550	hypothetical protein unknown function	0.0308955	2.13378	4.38866	null	null
LmjF.33.2585	hypothetical protein conserved	0.00705708	2.12488	4.36166	null	null
LmjF.12.1110	hypothetical protein unknown function	0.0312426	2.10285	4.29557	heat shock protein binding	null
LmjF.34.1840	amastin-like surface protein putative	0.0215942	2.09868	4.28317	null	null
LmjF.32.2460	hypothetical protein conserved	0.00250315	2.06019	4.17041	null	null
LmjF.17.0500	hypothetical protein	0.00582371	2.0519	4.14652	null	null
LmjF.33.1290	hypothetical protein conserved	0.00130269	2.05189	4.14648	null	transport
LmjF.29.2400	hypothetical protein conserved	0.0237743	2.04691	4.13219	protein binding	null
LmjF.31.2461	hypothetical protein conserved	0.0101683	2.03461	4.09713	null	null
LmjF.08.0860	hypothetical protein unknown function	0.00780178	2.02928	4.08201	null	null
LmjF.23.1082	hydrophilic acylated surface protein a (HASPA2)	0.0102485	2.0281	4.07869	null	null
LmjF.02.0550	hypothetical protein unknown function	0.0231243	2.01491	4.04156	null	null
LmjF.35.3680	ribulose-phosphate 3-epimerase putative	0.00267728	2.00905	4.02516	catalytic activity	carbohydrate metabolic process metabolic process
LmjF.06.1190	hypothetical protein conserved	0.016599	2.00218	4.00605	null	cell redox homeostasis
LmjF.15.1545	hypothetical protein conserved	0.0215956	2.00129	4.00357	null	null
LmjF.29.1190	hypothetical protein conserved	0.000836922	1.98064	3.94668	null	null
LmjF.31.1165	hypothetical protein	0.0031113	1.97968	3.94406	heme binding	null
LmjF.26.1340	DNA ligase k alpha putative	0.0015159	1.97615	3.93443	ATP binding DNA ligase (ATP) activity	DNA recombination DNA repair
LmjF.29.1990	hypothetical protein conserved	0.0127197	1.97548	3.93259	null	null
LmjF.11.0750	hypothetical protein conserved	0.0328792	1.96606	3.90701	null	null
LmjF.14.0890	hypothetical protein conserved	0.0449509	1.95793	3.88503	null	null
LmjF.19.1580	hypothetical protein unknown function	0.0247472	1.93534	3.82467	null	null
LmjF.12.0730	surface antigen protein 2 putative	0.00065792	1.92983	3.81011	null	null
LmjF.11.0330	PIF1 helicase-like protein putative	0.00176461	1.91861	3.78059	nucleoside-triphosphatase activity nucleotide binding	null
LmjF.28.0570	major surface protease gp63 putative	4.20433e-05	1.91202	3.76334	metalloendopeptidase activity zinc ion binding	cell adhesion proteolysis
LmjF.23.1060	hydrophilic acylated surface protein b (HASPB1)	0.00531216	1.90558	3.7466	null	null
LmjF.31.2460	lipase putative	0.00130269	1.88401	3.691	triglyceride lipase activity	lipid metabolic process
LmjF.23.1690	hypothetical protein	0.0237743	1.86683	3.64729	null	null
LmjF.27.1830	GTP binding protein putative	0.0343849	1.84419	3.59051	GTP binding	null
LmjF.14.0160	hypothetical protein conserved	0.0199384	1.82233	3.53651	null	null
LmjF.32.1040	hypothetical protein conserved	0.0191098	1.79905	3.47991	null	null
LmjF.36.5300	hypothetical protein conserved	0.0073058	1.79844	3.47844	null	null
LmjF.17.0690	hypothetical protein conserved	0.0064563	1.78659	3.44997	null	null
LmjF.29.0868	hypothetical protein conserved	0.00780178	1.77516	3.42276	heme binding	null
LmjF.26.1510	hypothetical protein unknown function	0.000135077	1.77067	3.41213	null	null
LmjF.28.0390	hypothetical protein conserved	0.0064563	1.76472	3.39807	null	null
LmjF.35.5130	hypothetical protein conserved	0.0146243	1.76189	3.39143	null	null
LmjF.14.1380	hypothetical protein unknown function	0.0327729	1.76008	3.38718	null	null
LmjF.31.0710	hypothetical protein unknown function	0.0276184	1.74503	3.35201	null	null
LmjF.36.2450	hypothetical protein conserved	0.0110464	1.73895	3.33792	null	null
LmjF.23.0730	RNA-binding protein putative	0.00123357	1.69947	3.24782	nucleic acid binding	null
LmjF.35.3925	hypothetical protein conserved	0.0095677	1.68767	3.22135	null	null
LmjF.27.0140	hypothetical protein conserved	0.0386429	1.6752	3.19363	null	null
LmjF.36.7000	hypothetical protein conserved	0.0064563	1.66178	3.16406	null	null
LmjF.02.0230	phosphoglycan beta 13 galactosyltransferase (SCGR1)	0.00675866	1.65502	3.14928	null	null
LmjF.36.5350	protein kinase putative	0.0115017	1.64565	3.12888	ATP binding protein kinase activity protein tyrosine kinase activity zinc ion binding	protein phosphorylation
LmjF.30.3330	hypothetical protein conserved	0.0119183	1.64465	3.12673	null	null
LmjF.25.0660	hypothetical protein conserved	0.00705708	1.64339	3.12398	null	null
LmjF.10.0590	hypothetical protein conserved	0.0179761	1.6417	3.12034	null	null
LmjF.36.0550	cell division related protein kinase 2 (CRK3)	0.0321648	1.63422	3.10419	ATP binding protein kinase activity protein tyrosine kinase activity	protein phosphorylation
LmjF.24.1720	cell division cycle protein 20 putative (CDC20)	0.00255419	1.63059	3.09639	protein binding	null
LmjF.09.1290	hypothetical protein conserved	0.0295909	1.61104	3.05472	null	null
LmjF.32.0477	hypothetical protein conserved	0.0103685	1.59497	3.02088	null	null
LmjF.16.1470	kinesin putative	0.000474387	1.59411	3.01909	ATP binding microtubule motor activity	microtubule-based movement
LmjF.36.2390	sterol 24-c-methyltransferase putative (LmSMT)	0.00858264	1.576	2.98141	methyltransferase activity sterol 24-C-methyltransferase activity	metabolic process steroid biosynthetic process
LmjF.23.0840	hypothetical protein unknown function	0.0442506	1.57302	2.97527	null	null
LmjF.19.0290	hypothetical protein conserved	0.0112238	1.57138	2.97189	null	null
LmjF.26.1430	hypothetical protein conserved	0.0343849	1.5707	2.97049	heme binding	null
LmjF.30.2690	SH3 domain protein-like protein	0.0436031	1.5702	2.96946	protein binding	null
LmjF.28.2830	hypothetical protein conserved	0.0231243	1.56531	2.95941	null	null
LmjF.11.0040	ATP-binding cassette protein subfamily H member 1 putative (ABCH1)	0.00423841	1.55069	2.92957	ATP binding ATPase activity nucleoside-triphosphatase activity nucleotide binding	null
LmjF.06.0020	hypothetical protein conserved	0.0103685	1.54047	2.90889	null	null
LmjF.28.0490	propionyl-coa carboxylase beta chain putative	0.0127213	1.51887	2.86567	ligase activity	null
LmjF.16.0895	hypothetical protein conserved	0.0280134	1.51543	2.85883	null	null
LmjF.08.0200	inositol phosphosphingolipid phospholipase C-Like (ISCL)	0.0321648	1.51136	2.85078	null	null
LmjF.27.1080	hypothetical protein conserved	0.00065792	1.51078	2.84964	protein binding	null
LmjF.29.2420	hypothetical protein conserved	0.0131759	1.50012	2.82866	null	null
LmjF.36.1460	hypothetical protein conserved	0.00529628	1.48412	2.79747	null	null
LmjF.09.0530	leucine-rich repeat protein putative	0.00477746	1.4773	2.78427	null	null
LmjF.06.1300	hypothetical protein conserved	0.0451591	1.47087	2.77189	null	null
LmjF.05.1110	hypothetical protein conserved	0.000215391	1.46413	2.75898	nucleic acid binding	null
LmjF.04.1180	hypothetical protein conserved	0.0266219	1.46365	2.75806	null	null
LmjF.02.0190	phosphoglycan beta 13 galactosyltransferase (SCGR4)	0.0400962	1.455	2.74157	null	null
LmjF.26.1130	hypothetical protein unknown function	0.00123906	1.4478	2.72792	null	null
LmjF.15.0630	hypothetical protein unknown function	0.00065792	1.44579	2.72412	null	null
LmjF.09.0340	hypothetical protein conserved	0.0197346	1.44526	2.72312	null	null
LmjF.35.3770	hypothetical protein conserved	0.00151134	1.44521	2.72303	null	null
LmjF.11.1340	hypothetical protein conserved	0.035109	1.4436	2.71998	null	transmembrane transport
LmjF.23.1070	hydrophilic acylated surface protein b (HASPB2)	0.0321648	1.43573	2.70519	null	null
LmjF.28.0840	hypothetical protein conserved	0.0321648	1.43395	2.70186	null	null
LmjF.33.2290	protein kinase putative	0.00871255	1.42967	2.69385	ATP binding protein kinase activity protein tyrosine kinase activity	protein phosphorylation
LmjF.16.1050	hypothetical protein conserved	0.0103685	1.4169	2.67011	null	null
LmjF.13.1570	phosphoprotein phosphatase-like protein	0.00250315	1.41616	2.66875	hydrolase activity	null
LmjF.02.0540	hypothetical protein conserved	0.00196774	1.41318	2.66323	null	null
LmjF.28.1230	hypothetical protein unknown function	0.0220385	1.4112	2.65958	null	null
LmjF.28.2910	glutamate dehydrogenase putative	0.0304379	1.40118	2.64118	oxidoreductase activity	cellular amino acid metabolic process oxidation-reduction process
LmjF.35.0830	NADH-dependent fumarate reductase-like protein	0.00616434	1.40003	2.63907	oxidoreductase activity succinate dehydrogenase activity	oxidation-reduction process
LmjF.34.1310	hypothetical protein conserved	0.0220385	1.3692	2.58327	null	null
LmjF.07.0950	hypothetical protein conserved	0.0184066	1.35102	2.55092	null	null
LmjF.24.1890	cyclin 10 (CYC10)	0.0327059	1.34487	2.54007	protein kinase binding	regulation of cyclin-dependent protein kinase activity
LmjF.35.3820	hypothetical protein conserved	0.0410328	1.33054	2.51496	null	null
LmjF.35.1560	hypothetical protein conserved	0.0127197	1.3301	2.51419	null	null
LmjF.29.0970	kinesin putative	0.0181376	1.32374	2.50314	ATP binding microtubule motor activity	microtubule-based movement
LmjF.33.3070	hypothetical protein conserved	0.00372555	1.3216	2.49943	null	null
LmjF.18.1360	hypothetical protein conserved	0.0103685	1.3027	2.46691	null	null
LmjF.13.1510	phosphoprotein phosphatase putative	0.0162387	1.28773	2.44143	hydrolase activity	null
LmjF.36.6680	hypothetical protein conserved	0.0453537	1.28078	2.42971	null	null
LmjF.20.0960	protein kinase putative	0.0064563	1.27802	2.42506	ATP binding protein kinase activity protein tyrosine kinase activity	protein phosphorylation
LmjF.25.2450	histone H4	0.00705708	1.27492	2.41985	DNA binding protein heterodimerization activity	nucleosome assembly
LmjF.33.2110	phosphoglycerate mutase putative (iPGAM)	0.0408184	1.27342	2.41734	null	null
LmjF.12.0760	surface antigen protein 2 putative	0.00104234	1.27	2.41162	null	null
LmjF.35.2340	Poly(A)-specific ribonuclease PARN putative	0.00641845	1.26597	2.40488	nucleic acid binding	null
LmjF.21.0180	hypothetical protein conserved	0.00780178	1.2614	2.39729	null	null
LmjF.16.1427	paraflagellar rod protein 2C	0.00673959	1.25845	2.39239	calmodulin binding	null
LmjF.14.0820	hypothetical protein conserved	0.0312426	1.25384	2.38475	null	null
LmjF.27.1490	hypothetical protein conserved	0.0215956	1.25253	2.38259	null	null
LmjF.35.4670	katanin putative	0.0449509	1.24836	2.37571	protein binding	null
LmjF.32.2660	L-Lysine transport protein putative (AAT16)	0.0177391	1.24321	2.36725	null	null
LmjF.07.0250	protein kinase putative	0.0031113	1.23222	2.34929	ATP binding protein kinase activity protein tyrosine kinase activity	protein phosphorylation
LmjF.36.4260	hypothetical protein conserved	0.0267831	1.22282	2.33403	null	null
LmjF.33.2900	hypothetical protein unknown function	0.0378094	1.21771	2.32577	null	null
LmjF.15.1480	cAMP specific phosphodiesterase putative	0.0301375	1.21597	2.32298	catalytic activity protein binding	signal transduction
LmjF.32.3000	hypothetical protein conserved	0.0162387	1.21454	2.32067	null	null
LmjF.34.4190	protein serine/threonine phosphatase putativee	0.0312426	1.20529	2.30584	hydrolase activity	null
LmjF.36.5830	hypothetical protein conserved	0.0327059	1.19386	2.28764	oxidoreductase activity	null
LmjF.18.1030	hypothetical protein conserved	0.0137768	1.18658	2.27612	null	null
LmjF.34.0920	hypothetical protein conserved	0.0474888	1.18061	2.26673	null	null
LmjF.31.1290	ATP-binding cassette protein subfamily C member 6 putative (ABCC6)	0.00887655	1.18009	2.26591	ATP binding ATPase activity nucleoside-triphosphatase activity nucleotide binding	transmembrane transport transport
LmjF.31.0490	hypothetical protein unknown function	0.0192095	1.1773	2.26154	null	null
LmjF.35.2400	hypothetical protein conserved	0.0215942	1.16867	2.24804	protein binding	null
LmjF.18.0130	hypothetical protein conserved	0.0250943	1.16575	2.2435	protein binding	null
LmjF.13.0230	hypothetical protein conserved	0.0143868	1.16145	2.23682	protein binding zinc ion binding	null
LmjF.32.2155	hypothetical protein conserved	0.0327059	1.16002	2.23461	null	null
LmjF.15.1560	condensin subunit 1 putative	0.0312426	1.15833	2.232	binding	null
LmjF.28.1060	hypothetical protein conserved	0.0472152	1.14982	2.21886	null	null
LmjF.14.0830	protein kinase putative	0.0327059	1.14315	2.20863	ATP binding protein kinase activity	protein phosphorylation
LmjF.16.1460	kinesin putative	0.0023389	1.14145	2.20603	ATP binding microtubule motor activity protein binding	microtubule-based movement
LmjF.31.2040	hypothetical protein unknown function	0.0343849	1.13852	2.20156	null	null
LmjF.23.1100	hypothetical protein conserved	0.0197346	1.13652	2.1985	null	null
LmjF.19.1130	hypothetical protein conserved	0.00172942	1.13424	2.19502	protein binding	null
LmjF.14.0760	guanine nucleotide-binding protein-like protein	0.0183722	1.13252	2.19242	GTP binding GTPase activity	GTP catabolic process protein transport signal transduction small GTPase mediated signal transduction
LmjF.36.2080	streptococcal hemagglutinin-like protein	0.0162387	1.12976	2.18822	null	null
LmjF.15.0250	hypothetical protein conserved	0.0321648	1.12668	2.18356	null	null
LmjF.28.2330	hypothetical protein conserved	0.0457732	1.12657	2.1834	protein binding	null
LmjF.36.6150	hypothetical protein conserved	0.0312426	1.12314	2.17821	protein binding	null
LmjF.33.0610	hypothetical protein conserved	0.0495102	1.10019	2.14384	null	null
LmjF.32.0780	protein kinase putative	0.0214134	1.09959	2.14294	ATP binding protein kinase activity protein tyrosine kinase activity	protein phosphorylation
LmjF.34.2640	hypothetical protein unknown function	0.022304	1.09903	2.1421	null	null
LmjF.19.1420	cysteine peptidase A (CPA) (CPA)	0.0321648	1.09318	2.13344	cysteine-type peptidase activity	proteolysis
LmjF.31.2010	hypothetical protein unknown function	0.0135693	1.08785	2.12557	null	null
LmjF.23.0450	permease-like protein	0.0336269	1.08717	2.12456	null	null
LmjF.34.0770	hypothetical protein conserved	0.0343849	1.08597	2.1228	null	null
LmjF.36.1290	hypothetical protein conserved	0.0247983	1.07876	2.11221	null	null
LmjF.24.1125	hypothetical protein conserved	0.0326206	1.07801	2.11111	null	null
LmjF.29.0780	U-box domain protein putative	0.0442506	1.07545	2.10738	ubiquitin-protein ligase activity	protein ubiquitination
LmjF.31.1240	hypothetical protein conserved	0.0255202	1.074	2.10526	null	null
LmjF.15.1230	nucleoside transporter 1 putative	0.0274331	1.07101	2.10091	nucleoside transmembrane transporter activity	transport
LmjF.24.1980	STOP axonemal protein putative	0.0394248	1.06783	2.09628	null	null
LmjF.16.1005	hypothetical protein unknown function	0.0303397	1.06171	2.0874	null	null
LmjF.20.1680	separin putative	0.0359985	1.05561	2.07859	peptidase activity	proteolysis
LmjF.24.1560	hypothetical protein conserved	0.0183722	1.04614	2.065	null	null
LmjF.33.2760	hypothetical protein conserved	0.0487086	1.04433	2.06241	null	null
LmjF.28.2760	gamma-tubulin complex subunit putative	0.0389195	1.04306	2.0606	null	microtubule cytoskeleton organization
LmjF.21.1240	hypothetical protein conserved	0.0190814	1.03336	2.04679	protein binding	null
LmjF.35.3980	4E-interacting protein putative	0.0327059	1.03082	2.04318	null	null
LmjF.35.2990	hypothetical protein conserved	0.0400962	1.0287	2.04019	3 -5 exonuclease activity nucleic acid binding zinc ion binding	nucleobase-containing compound metabolic process
LmjF.21.0015	histone H4	0.0494744	1.0229	2.032	DNA binding protein heterodimerization activity	nucleosome assembly
LmjF.32.0600	hypothetical protein conserved	0.0278069	1.02115	2.02954	null	null
LmjF.16.0630	hypothetical protein conserved	0.0461557	1.01901	2.02653	ATP binding DNA binding catalytic activity	DNA metabolic process
LmjF.31.2400	hypothetical protein unknown function	0.0238534	1.01431	2.01993	null	null
LmjF.16.1425	paraflagellar rod protein 2C	0.0229755	0.999941	1.99992	calmodulin binding	null
LmjF.18.1250	ttaggg binding factor putative	0.0376165	0.976169	1.96724	null	null
LmjF.36.5340	hypothetical protein conserved	0.0254058	0.969134	1.95767	null	null
LmjF.17.0590	hypothetical protein conserved	0.0442506	0.967044	1.95483	null	null
LmjF.36.6690	f2o10.10 protein-like protein	0.0111531	0.962859	1.94917	null	null
LmjF.25.1460	hypothetical protein conserved	0.0442506	0.960628	1.94616	null	null
LmjF.30.1080	hypothetical protein unknown function	0.0280134	0.960117	1.94547	protein binding	null
LmjF.16.1240	hypothetical protein unknown function	0.0248194	0.955592	1.93938	null	null
LmjF.31.0090	hypothetical protein conserved	0.0230949	0.94943	1.93111	null	null
LmjF.32.3930	hypothetical protein conserved	0.0442506	0.934589	1.91135	acid-amino acid ligase activity protein binding zinc ion binding	cellular protein modification process
LmjF.19.0560	hypothetical protein conserved	0.0264045	0.926181	1.90024	null	null
LmjF.16.1430	paraflagellar rod protein 2C	0.0394752	0.922668	1.89562	calmodulin binding	null
LmjF.30.1950	hypothetical protein unknown function	0.0431343	0.916247	1.8872	null	null
LmjF.12.0570	hypothetical protein conserved	0.0238534	0.915677	1.88645	null	null
LmjF.05.0870	hypothetical protein conserved	0.0303397	0.913283	1.88333	null	null
LmjF.21.1690	hypothetical protein conserved	0.0470597	0.909561	1.87847	null	null
LmjF.02.0020	histone H4	0.0312426	0.903744	1.87092	DNA binding protein heterodimerization activity	nucleosome assembly
LmjF.30.0290	hypothetical protein unknown function	0.0255202	0.90199	1.86864	null	null
LmjF.28.2610	hypothetical protein conserved	0.0398382	0.885436	1.84732	protein binding	null
LmjF.30.1850	phosphatidylinositol kinase putative	0.0300196	0.845693	1.79713	metal ion binding	null
LmjF.08.1190	hypothetical protein conserved	0.0464859	0.820205	1.76566	protein binding	null
LmjF.06.1260	pteridine transporter putative	0.0308283	0.810926	1.75434	null	null
LmjF.16.0950	sucrose-phosphate synthase-like protein	0.0489391	0.807829	1.75058	null	biosynthetic process
LmjF.27.0130	hypothetical protein conserved	0.0467159	0.790146	1.72925	nucleic acid binding protein binding zinc ion binding	null
LmjF.24.1430	kinesin putative	0.0340542	-0.693293	0.618441	ATP binding microtubule motor activity	microtubule-based movement
LmjF.29.0940	5-histidylcysteine sulfoxide synthase putative	0.0327059	-0.716777	0.608455	null	null
LmjF.36.0190	elongation factor 2 (EF2-2)	0.0199384	-0.736408	0.600232	GTP binding GTPase activity	null
LmjF.19.0650	hypothetical protein conserved	0.0327729	-0.763708	0.588981	RNA binding	RNA processing
LmjF.31.1800	amino acid permease (AAT8.2)	0.0416985	-0.79432	0.576615	null	null
LmjF.16.1230	hypothetical protein conserved	0.0312426	-0.801911	0.573589	null	null
LmjF.08.0440	hypothetical protein conserved	0.0464859	-0.807159	0.571506	null	null
LmjF.31.2610	RNA polymerase ii largest subunit (RPOIILS)	0.0214134	-0.816262	0.567912	DNA binding DNA-directed RNA polymerase activity	null
LmjF.36.0180	elongation factor 2 (EF2-1)	0.0149281	-0.818971	0.566846	GTP binding GTPase activity	null
LmjF.14.0750	hypothetical protein conserved	0.0400962	-0.823608	0.565027	null	null
LmjF.24.1280	amastin-like surface protein-like protein	0.0326206	-0.830655	0.562274	null	null
LmjF.31.3090	phosphoglycan beta 13 galactosyltransferase 5 (SCG5)	0.0327059	-0.841235	0.558166	catalytic activity metal ion binding metalloendopeptidase activity zinc ion binding	proteolysis
LmjF.34.2530	hypothetical protein unknown function	0.024574	-0.844192	0.557023	nucleotide binding	null
LmjF.31.0250	ATP-dependent RNA helicase putative	0.037054	-0.847199	0.555863	ATP binding ATP-dependent helicase activity helicase activity nucleic acid binding	null
LmjF.36.0830	hypothetical protein conserved	0.0332665	-0.848685	0.555291	protein binding	null
LmjF.20.0010	DNA-directed RNA polymerase polypeptide putative	0.0347948	-0.861142	0.550517	DNA binding DNA-directed RNA polymerase activity	null
LmjF.15.0800	hypothetical protein conserved	0.0317927	-0.871877	0.546436	null	null
LmjF.34.1190	ATP-dependent RNA helicase-like protein	0.0310339	-0.877498	0.544311	ATP binding ATP-dependent helicase activity helicase activity nucleic acid binding	null
LmjF.30.2470	heat shock 70-related protein 1 mitochondrial precursor putative	0.0303397	-0.879916	0.543399	ATP binding unfolded protein binding	protein folding
LmjF.36.5800	hypothetical protein conserved	0.0494744	-0.882255	0.542519	null	null
LmjF.35.1410	threonyl-tRNA synthetase putative	0.0301375	-0.884116	0.54182	ATP binding aminoacyl-tRNA ligase activity nucleotide binding threonine-tRNA ligase activity	tRNA aminoacylation tRNA aminoacylation for protein translation threonyl-tRNA aminoacylation
LmjF.35.0290	hypothetical protein conserved	0.0347948	-0.889223	0.539905	null	oxidation-reduction process
LmjF.28.1940	hypothetical protein conserved	0.0247909	-0.894219	0.538038	null	null
LmjF.14.0320	amino acid permease putative (AAT21)	0.0220385	-0.896704	0.537112	null	null
LmjF.23.0220	ATP-binding cassette protein subfamily C member 2 putative (ABCC2)	0.024574	-0.907704	0.533033	ATP binding ATPase activity nucleoside-triphosphatase activity nucleotide binding	transmembrane transport transport
LmjF.20.0260	hypothetical protein conserved	0.035109	-0.909886	0.532227	ATP binding ATPase activity nucleoside-triphosphatase activity nucleotide binding	protein complex assembly
LmjF.31.2150	prostaglandin f2-alpha synthase/D-arabinose dehydrogenase (PGFS)	0.0476182	-0.913799	0.530786	null	null
LmjF.27.2330	GTP binding protein putative	0.0453537	-0.915959	0.529992	GTP binding	null
LmjF.25.0620	RNA polymerase I second largest subunit putative	0.0254058	-0.918988	0.52888	DNA binding DNA-directed RNA polymerase activity	null
LmjF.12.0990	surface antigen protein putative	0.0154473	-0.919671	0.528629	null	null
LmjF.35.1090	hypothetical protein conserved	0.0295909	-0.924827	0.526744	null	null
LmjF.04.0550	hypothetical protein conserved	0.0400962	-0.929038	0.525208	identical protein binding protein binding	null
LmjF.15.1190	hypothetical protein conserved	0.0400962	-0.940509	0.521049	scavenger receptor activity	null
LmjF.09.0460	hypothetical protein conserved	0.0199384	-0.941234	0.520787	null	null
LmjF.35.3950	U5 snRNA-associated splicing factor	0.0394752	-0.959362	0.514284	protein binding	null
LmjF.31.0190	nucleolar protein putative	0.0321648	-0.964644	0.512405	RNA binding S-adenosylmethionine-dependent methyltransferase activity	rRNA processing
LmjF.31.1010	hypothetical protein conserved	0.0321648	-0.966539	0.511732	null	null
LmjF.09.0980	hypothetical protein conserved	0.0153994	-0.974426	0.508942	null	null
LmjF.17.1370	hypothetical protein conserved	0.0476182	-0.975338	0.508621	binding	null
LmjF.10.0030	phosphate-Repressible Phosphate Permease-like protein	0.0348418	-0.983408	0.505784	inorganic phosphate transmembrane transporter activity	phosphate ion transport
LmjF.35.1200	pre-mRNA splicing factor ATP-dependent RNA helicase putative	0.0295909	-0.985732	0.504969	ATP binding ATP-dependent helicase activity helicase activity nucleic acid binding nucleoside-triphosphatase activity nucleotide binding	null
LmjF.23.0210	ATP-binding cassette protein subfamily C member 1 putative (ABCC1)	0.0149281	-0.98624	0.504791	ATP binding ATPase activity nucleoside-triphosphatase activity nucleotide binding	transmembrane transport transport
LmjF.25.1180	ATPase beta subunit putative	0.0413931	-0.990277	0.503381	ATP binding nucleoside-triphosphatase activity nucleotide binding	ATP hydrolysis coupled proton transport ATP metabolic process ATP synthesis coupled proton transport proton transport
LmjF.32.1160	long chain polyunsaturated fatty acid elongation enzyme-like protein	0.0394047	-0.99101	0.503125	null	null
LmjF.31.0020	aquaglyceroporin (AQP1)	0.0286299	-0.993722	0.50218	transporter activity	transport
LmjF.27.0660	hypothetical protein conserved	0.0359985	-0.994745	0.501825	null	null
LmjF.29.2190	hypothetical protein conserved	0.00887655	-0.995344	0.501616	null	null
LmjF.03.0690	hypothetical protein conserved	0.00524085	-0.999098	0.500313	ATP binding ATP-dependent helicase activity helicase activity nucleic acid binding	null
LmjF.14.0930	tc40 antigen-like	0.0343849	-1.00703	0.49757	null	null
LmjF.24.2250	fatty-acid desaturase putative	0.0104931	-1.0089	0.496926	heme binding stearoyl-CoA 9-desaturase activity	fatty acid biosynthetic process lipid metabolic process oxidation-reduction process
LmjF.34.3960	hypothetical protein conserved	0.0336269	-1.01297	0.495525	acid-amino acid ligase activity	cellular protein modification process
LmjF.35.1990	hypothetical protein conserved	0.0348418	-1.01778	0.493876	null	null
LmjF.36.1170	hypothetical protein conserved	0.0116459	-1.02244	0.492283	null	null
LmjF.11.1200	hypothetical protein conserved	0.0451323	-1.02786	0.490436	null	null
LmjF.12.0870	surface antigen protein 2 putative	0.00780178	-1.02992	0.489736	null	null
LmjF.04.0130	hypothetical protein conserved in leishmania	0.0321648	-1.03245	0.48888	null	null
LmjF.26.1300	hypothetical protein conserved	0.0308955	-1.0326	0.48883	null	null
LmjF.09.1220	AAA family ATPase putative	0.0229365	-1.04573	0.484401	ATP binding nucleoside-triphosphatase activity nucleotide binding	null
LmjF.18.0830	periodic tryptophan protein 2-like protein	0.0165878	-1.04668	0.484082	protein binding	null
LmjF.35.0640	beta-fructofuranosidase-like protein	0.016599	-1.04738	0.483846	null	carbohydrate metabolic process
LmjF.22.1540	alanyl-tRNA synthetase putative	0.0255202	-1.04861	0.483435	ATP binding alanine-tRNA ligase activity nucleic acid binding nucleotide binding	alanyl-tRNA aminoacylation tRNA aminoacylation
[truncated: 197 more rows]

## Sheet: MP vs PP
DEG sandfly2 sandfly15 nocorrection
[truncated: 514 more rows]

## Sheet: SFMP VS CMP
DEG cultureM sandfly15 nocorrection
[truncated: 27 more rows]
