# Supplementary material for: The Transcriptome of Leishmania major Developmental Stages in Their Natural Sand Fly Vector
Source: mBio. 2017 Apr 4;8(2):e00029-17. doi: 10.1128/mBio.00029-17 (PMC5380837; doi:10.1128/mBio.00029-17)
Supplement: DATA SET S4 [file mbo002173254sd4.xlsx]

## Sheet: mRNA data
gene_id	module	description	chromosome	strand	transcript_length	expr_variance	expr_mean
LmjF.01.0230	1	hypothetical protein, conserved	LmjF.01	-	417	0.646531	4.22807
LmjF.01.0270	1	thioredoxin, putative	LmjF.01	-	324	0.896613	3.78866
LmjF.01.0350	1	hypothetical protein, conserved	LmjF.01	+	2205	0.0716955	6.24194
LmjF.01.0370	1	hypothetical protein, conserved	LmjF.01	+	567	0.480513	4.12123
LmjF.01.0500	1	fatty acyl CoA synthetase 2, putative	LmjF.01	+	2124	0.519565	2.97393
LmjF.01.0790	1	hypothetical protein, conserved	LmjF.01	+	1587	3.00554	2.12862
LmjF.01.0810	1	calcium/potassium channel (CAKC), putative	LmjF.01	+	3054	0.297541	3.78806
LmjF.02.0030	1	tagatose-6-phosphate kinase-like protein	LmjF.02	-	1146	0.636428	3.8381
LmjF.02.0155	1	hypothetical protein	LmjF.02	-	300	0.571293	3.23827
LmjF.02.0220	1	phosphoglycan beta 1,2 arabinosyltransferase (SCA1)	LmjF.02	-	2829	0.628286	3.64606
LmjF.03.0190	1	U2 splicing auxiliary factor, putative	LmjF.03	+	633	0.689424	4.13526
LmjF.03.0410	1	MFS transporter, putative	LmjF.03	+	2052	2.54992	2.11659
LmjF.03.0480	1	hypothetical protein, conserved	LmjF.03	+	3030	0.15156	5.47021
LmjF.03.0670	1	hypothetical protein, conserved	LmjF.03	+	1710	1.67804	3.03649
LmjF.04.0460	1	adenylosuccinate lyase, putative (ASL)	LmjF.04	-	1440	0.446375	4.61381
LmjF.04.1070	1	hypothetical protein, conserved	LmjF.04	-	390	0.138336	5.20999
LmjF.05.0110	1	hypothetical protein, conserved	LmjF.05	+	372	1.07504	4.01992
LmjF.05.0220	1	dual specificity phosphatase-like protein	LmjF.05	+	1998	1.94678	2.02483
LmjF.05.0330	1	DNA replication licensing factor MCM8, putative	LmjF.05	+	2982	0.155605	6.5293
LmjF.05.0470	1	hypothetical protein, unknown function	LmjF.05	+	1032	0.845529	3.47905
LmjF.05.0480	1	monocarboxylate transporter-like protein	LmjF.05	+	1725	0.897371	3.42482
LmjF.05.0900	1	surface antigen-like protein	LmjF.05	+	861	0.848661	3.30259
LmjF.05.1000	1	hypothetical protein, conserved	LmjF.05	-	312	1.09072	4.10311
LmjF.05.1130	1	hypothetical protein, conserved	LmjF.05	-	1695	0.213397	3.72765
LmjF.05.1230	1	GIPL galf transferase, putative (LPG1G)	LmjF.05	+	1800	0.126906	5.74389
LmjF.06.0450	1	hypothetical protein, unknown function	LmjF.06	+	1383	1.65177	3.15623
LmjF.06.0730	1	serine-threonine dehydratase, putative	LmjF.06	+	1017	0.331474	5.47807
LmjF.06.0920	1	hypothetical protein, conserved	LmjF.06	+	1350	3.53985	3.34495
LmjF.07.0170	1	protein kinase, putative	LmjF.07	-	3195	3.36812	2.95273
LmjF.07.0410	1	hypothetical protein, conserved	LmjF.07	-	1548	4.07765	0.854414
LmjF.07.0440	1	3-hydroxyacyl-ACP dehydratase, putative (HTD2-1)	LmjF.07	-	474	1.81612	-0.07033
LmjF.07.0490	1	hypothetical protein, conserved	LmjF.07	+	1197	1.59451	1.88765
LmjF.07.0800	1	flavoprotein subunit-like protein	LmjF.07	+	2013	2.03383	2.22682
LmjF.07.1070	1	RNA-editing complex protein, putative	LmjF.07	+	1506	2.78943	0.838213
LmjF.08.0210	1	hypothetical protein, unknown function	LmjF.08	+	1512	0.377981	5.64899
LmjF.08.0310	1	hypothetical protein, unknown function	LmjF.08	+	936	0.298448	5.41953
LmjF.08.0480	1	hypothetical protein, conserved	LmjF.08	+	849	0.393415	4.35778
LmjF.08.0650	1	hypothetical protein, unknown function	LmjF.08	+	861	0.479892	4.21997
LmjF.08.0700	1	amastin-like protein	LmjF.08	+	600	6.95688	1.44541
LmjF.08.0710	1	amastin-like protein	LmjF.08	+	615	6.03099	1.70237
LmjF.08.0730	1	amastin-like protein	LmjF.08	+	615	4.45666	1.97675
LmjF.08.0800	1	amastin-like protein	LmjF.08	+	582	1.17764	2.63838
LmjF.08.0840	1	amastin-like protein	LmjF.08	+	582	2.36643	2.12177
LmjF.08.0980	1	hypothetical protein, unknown function	LmjF.08	-	3126	3.75215	1.17249
LmjF.08.1050	1	cathepsin L-like protease	LmjF.08	-	1047	2.89772	2.50088
LmjF.08.1160	1	hypothetical protein, conserved	LmjF.08	+	1281	0.197268	6.23599
LmjF.08.1280	1	protein kinase, putative	LmjF.08	+	2559	0.572574	3.79849
LmjF.09.0080	1	RNA-binding protein 5-like protein	LmjF.09	+	738	0.88085	3.47041
LmjF.09.0152	1	ATG8/AUT7/APG8/PAZ2, putative (ATG8C.2)	LmjF.09	+	375	0.993259	3.50566
LmjF.09.0158	1	ATG8/AUT7/APG8/PAZ2, putative (ATG8C.5)	LmjF.09	+	405	3.24191	2.66761
LmjF.09.0640	1	palmitoyl acyltransferase 5, putative	LmjF.09	+	1503	0.0847667	6.23817
LmjF.09.0650	1	hypothetical protein, conserved	LmjF.09	+	1863	0.440396	5.47884
LmjF.09.1130	1	mitochondrial import inner membrane translocase subunit TIM17, putative	LmjF.09	-	459	0.552596	4.47797
LmjF.10.0230	1	hypothetical protein, conserved	LmjF.10	+	1257	1.17303	3.72819
LmjF.10.0730	1	deaminase, putative	LmjF.10	-	846	0.139613	6.04445
LmjF.10.1228	1	hypothetical protein	LmjF.10	+	747	0.215922	6.28853
LmjF.11.0150	1	hypothetical protein, conserved	LmjF.11	+	2658	3.56977	3.40818
LmjF.11.0200	1	hypothetical protein, conserved	LmjF.11	+	555	0.206929	4.15169
LmjF.11.0270	1	NADH-cytochrome b5 reductase-like protein	LmjF.11	+	1038	2.66777	2.85385
LmjF.11.0300	1	hypothetical protein, conserved	LmjF.11	+	690	0.197386	5.2957
LmjF.11.0670	1	hypothetical protein, conserved in leishmania	LmjF.11	+	1641	0.238791	5.68397
LmjF.11.1010	1	inositol-1,4,5-trisphosphate (IP3) 5-phosphatase, putative	LmjF.11	+	2067	2.47253	2.35684
LmjF.11.1080	1	palmitoyl acyltransferase 7, putative	LmjF.11	+	1563	0.570201	3.06993
LmjF.12.0360	1	hypothetical protein, conserved	LmjF.12	+	1113	1.94695	1.93539
LmjF.12.0370	1	hypothetical protein, conserved	LmjF.12	+	954	0.336677	4.89039
LmjF.12.0460	1	hypothetical protein, unknown function	LmjF.12	-	2358	1.79295	2.03742
LmjF.12.0480	1	hypothetical protein, unknown function	LmjF.12	-	1830	6.66141	3.908
LmjF.12.0500	1	hypothetical protein, unknown function	LmjF.12	-	3111	3.00458	0.846234
LmjF.12.0770	1	hypothetical protein, conserved	LmjF.12	+	1449	2.42056	2.72936
LmjF.13.0620	1	hypothetical protein, conserved	LmjF.13	+	1281	3.56073	3.61529
LmjF.13.0790	1	hypothetical protein, conserved	LmjF.13	-	2082	0.14254	4.48829
LmjF.13.1310	1	hypothetical protein, unknown function	LmjF.13	-	1263	0.985031	3.46624
LmjF.13.1460	1	programmed cell death 6 protein-like protein	LmjF.13	-	705	3.58425	1.85212
LmjF.14.0160	1	hypothetical protein, conserved	LmjF.14	+	1056	0.793326	4.9707
LmjF.14.0440	1	hypothetical protein, conserved	LmjF.14	+	1653	3.0854	2.62454
LmjF.14.0660	1	fatty acid elongase, putative (ELO1.3)	LmjF.14	-	855	0.742193	4.16351
LmjF.15.0150	1	hypothetical protein, unknown function	LmjF.15	-	549	0.151578	4.36919
LmjF.15.0185	1	hypothetical protein, conserved	LmjF.15	-	1761	0.840056	4.25988
LmjF.15.0240	1	sterol carrier protein, putative	LmjF.15	+	1218	0.415124	5.791
LmjF.15.0580	1	hypothetical protein, conserved	LmjF.15	+	975	0.158175	5.7304
LmjF.16.0840	1	hypothetical protein, conserved	LmjF.16	-	2406	1.74111	2.0133
LmjF.16.1040	1	hypothetical protein, unknown function	LmjF.16	+	2073	2.55805	2.45673
LmjF.16.1090	1	hypothetical protein, unknown function	LmjF.16	+	6444	2.05134	4.78328
LmjF.16.1250	1	hypothetical protein, conserved	LmjF.16	-	453	2.76836	0.876629
LmjF.16.1310	1	cytochrome c, putative	LmjF.16	-	342	3.60581	1.89892
LmjF.16.1380	1	ADP-ribosylation factor-like, putative	LmjF.16	-	549	1.18827	4.61388
LmjF.17.0280	1	histone H2A, putative	LmjF.17	-	534	3.48638	0.647144
LmjF.17.1300	1	hypothetical protein, conserved	LmjF.17	+	567	0.761555	3.47457
LmjF.17.1375	1	hypothetical protein, conserved	LmjF.17	+	387	1.33384	4.12914
LmjF.17.1430	1	hypothetical protein, unknown function	LmjF.17	+	1503	0.427609	5.40492
LmjF.18.0070	1	hypothetical protein, conserved	LmjF.18	-	2172	3.14312	2.91244
LmjF.18.0260	1	hypothetical protein, conserved	LmjF.18	-	357	1.06165	3.63586
LmjF.18.0340	1	hypothetical protein, conserved	LmjF.18	-	1170	0.0911703	5.82012
LmjF.18.0760	1	hypothetical protein, conserved	LmjF.18	+	291	0.427065	4.20483
LmjF.18.1000	1	hypothetical protein, conserved	LmjF.18	+	1344	0.786897	3.25269
LmjF.18.1120	1	hypothetical protein, conserved	LmjF.18	+	1071	2.10312	2.05214
LmjF.18.1420	1	pumilio protein 2, putative (PUF2)	LmjF.18	+	2673	4.06178	3.85532
LmjF.18.1670	1	hypothetical protein, unknown function	LmjF.18	+	1722	0.147703	6.20022
LmjF.19.0840	1	ATG8/AUT7/APG8/PAZ2, putative (ATG8A.1)	LmjF.19	+	411	1.26376	-0.00635264
LmjF.19.1000	1	glycerol uptake protein, putative	LmjF.19	+	2076	0.223161	6.04901
LmjF.19.1310	1	hypothetical protein, conserved	LmjF.19	+	2931	4.47823	3.92492
LmjF.19.1630	1	ATG8/AUT7/APG8/PAZ2, putative (ATG8)	LmjF.19	+	378	2.72436	2.60766
LmjF.20.0190	1	hypothetical protein, unknown function	LmjF.20	-	609	0.475339	4.34017
LmjF.20.0230	1	transmembrane protein, putative	LmjF.20	-	450	0.497635	4.89932
LmjF.20.0280	1	developmentally regulated phosphoprotein-like protein	LmjF.20	+	1359	0.274669	5.07758
LmjF.20.0360	1	hypothetical protein, conserved	LmjF.20	+	948	2.42464	2.2571
LmjF.20.0430	1	glycerol-3-phosphate dehydrogenase-like protein	LmjF.20	+	2376	0.306333	5.8718
LmjF.20.0800	1	hypothetical protein, unknown function	LmjF.20	+	1077	0.160126	5.46418
LmjF.20.1010	1	glutaredoxin, putative	LmjF.20	+	324	0.977066	4.20187
LmjF.20.1020	1	hypothetical protein, unknown function	LmjF.20	+	3063	4.12047	2.98816
LmjF.20.1040	1	hypothetical protein, conserved	LmjF.20	+	2679	2.03834	3.25517
LmjF.20.1620	1	hypothetical protein, conserved	LmjF.20	-	891	0.0459388	6.17715
LmjF.21.0300	1	hypothetical protein, conserved	LmjF.21	+	732	0.66037	4.34532
LmjF.21.0460	1	hypothetical protein, unknown function	LmjF.21	+	2772	0.735745	3.93216
LmjF.21.0500	1	hypothetical protein, conserved	LmjF.21	+	645	0.507205	4.58397
LmjF.21.0650	1	hypothetical protein, conserved	LmjF.21	-	1920	0.155734	5.50753
LmjF.21.1440	1	hypothetical protein, conserved	LmjF.21	-	666	3.87789	3.65008
LmjF.21.1563	1	choline dehydrogenase, like protein	LmjF.21	-	1608	0.10277	6.06236
LmjF.21.1570	1	hypothetical protein, unknown function	LmjF.21	-	1803	2.02943	2.02521
LmjF.21.1630	1	calcineurin b subunit (CNB)	LmjF.21	-	528	0.223577	5.78892
LmjF.22.0370	1	hypothetical protein, unknown function	LmjF.22	-	825	0.0817696	5.57462
LmjF.22.0450	1	hypothetical protein, conserved	LmjF.22	-	870	3.63073	3.54888
LmjF.22.1040	1	hypothetical protein, conserved	LmjF.22	+	2220	5.96816	4.9456
LmjF.22.1130	1	hypothetical protein, conserved	LmjF.22	+	1281	0.799588	3.79281
LmjF.22.1160	1	hypothetical protein, conserved	LmjF.22	+	1362	0.298245	5.46975
LmjF.22.1360	1	farnesyl pyrophosphate synthase (FPPS)	LmjF.22	-	1089	0.491114	4.0771
LmjF.23.0025	1	hypothetical protein, conserved	LmjF.23	+	879	0.22261	6.03664
LmjF.23.0170	1	hypothetical protein, conserved	LmjF.23	+	684	0.0923666	6.18411
LmjF.23.0560	1	kinesin, putative	LmjF.23	-	1971	0.685241	3.95186
LmjF.23.1070	1	hydrophilic acylated surface protein b (HASPB2)	LmjF.23	-	534	0.57639	5.78351
LmjF.23.1710	1	Meckel syndrome type 1 protein, putative (mks1)	LmjF.23	+	2040	0.255578	5.98578
LmjF.23.1740	1	Qb-SNARE protein, putative	LmjF.23	+	753	4.40244	3.31151
LmjF.24.0440	1	hypothetical predicted transmembrane protein	LmjF.24	+	4110	0.131972	6.14633
LmjF.24.0552	1	hypothetical protein, conserved	LmjF.24	+	393	0.367493	3.05948
LmjF.24.0670	1	protein kinase, putative	LmjF.24	+	3492	1.26443	3.57872
LmjF.24.0880	1	hypothetical predicted transmembrane protein	LmjF.24	+	354	3.06201	3.1044
LmjF.24.1200	1	hypothetical protein, conserved	LmjF.24	+	975	0.0968896	5.79577
LmjF.24.1270	1	amastin-like surface protein-like protein	LmjF.24	+	525	1.98543	1.1687
LmjF.24.1390	1	hypothetical protein, conserved	LmjF.24	+	1005	0.385546	3.6585
LmjF.24.1940	1	hypothetical protein, conserved	LmjF.24	-	1101	1.28268	1.40021
LmjF.25.0120	1	electron transfer flavoprotein, putative	LmjF.25	-	777	0.087035	5.12491
LmjF.25.0360	1	hypothetical protein, conserved	LmjF.25	-	375	2.83292	2.30356
LmjF.25.0580	1	hypothetical protein, conserved	LmjF.25	-	573	3.71	3.6669
LmjF.25.0820	1	hypothetical protein, conserved	LmjF.25	+	384	0.323732	3.95062
LmjF.25.0940	1	hypothetical protein, conserved	LmjF.25	+	1938	0.576979	5.38416
LmjF.25.1315	1	RNA polymerase subunit RPB10, putative (RPB10)	LmjF.25	-	255	0.445861	5.31887
LmjF.25.1440	1	hypothetical protein, conserved	LmjF.25	-	1530	0.106314	6.24741
LmjF.25.1650	1	hypothetical protein, conserved	LmjF.25	-	702	2.30968	2.61761
LmjF.25.2030	1	hypothetical protein, conserved	LmjF.25	-	1095	0.219148	5.99
LmjF.25.2100	1	hypothetical protein, conserved	LmjF.25	-	1062	0.180933	5.66731
LmjF.25.2250	1	hypothetical protein, conserved	LmjF.25	+	897	0.822768	3.74954
LmjF.26.0520	1	hypothetical protein, conserved (pseudogene)	LmjF.26	-	2529	0.200036	6.15699
LmjF.26.0810	1	type II (glutathione peroxidase-like) tryparedoxin peroxidase (TDPX)	LmjF.26	-	573	0.274702	5.41292
LmjF.26.0990	1	hypothetical protein, conserved	LmjF.26	-	1773	0.9967	3.55716
LmjF.26.1330	1	hypothetical protein, conserved	LmjF.26	+	1236	0.204182	6.15834
LmjF.26.1380	1	prefoldin-like protein	LmjF.26	+	585	0.06449	6.42609
LmjF.26.1550	1	trifunctional enzyme alpha subunit, mitochondrial precursor-like protein	LmjF.26	+	2181	0.240019	6.14234
LmjF.26.1665	1	hypothetical protein, conserved	LmjF.26	+	792	2.84127	2.70438
LmjF.26.1830	1	hypothetical protein, conserved	LmjF.26	+	2262	0.130102	5.6935
LmjF.26.2490	1	hypothetical protein, conserved	LmjF.26	+	4386	0.0975536	7.48712
LmjF.27.1410	1	hypothetical protein, conserved	LmjF.27	+	1128	1.20955	3.88284
LmjF.27.1600	1	hypothetical protein, conserved	LmjF.27	+	792	0.495192	4.84868
LmjF.27.1670	1	molybdopterin synthase sulphurylase-like protein, putative	LmjF.27	+	1392	0.0597821	6.25636
LmjF.28.0350	1	hypothetical protein, unknown function	LmjF.28	+	729	2.25653	2.39149
LmjF.28.0410	1	hypothetical protein, conserved	LmjF.28	-	1968	1.3894	3.44417
LmjF.28.0630	1	ER lumen retaining receptor-like protein	LmjF.28	-	660	0.651737	3.95692
LmjF.28.0822	1	hypothetical protein, conserved	LmjF.28	+	762	1.08284	3.835
LmjF.28.1180	1	hypothetical protein, conserved	LmjF.28	+	681	0.64759	4.48793
LmjF.28.1350	1	haloacid dehalogenase-like hydrolase-like protein	LmjF.28	+	1002	0.392799	4.16066
LmjF.28.2565	1	hypothetical protein, conserved	LmjF.28	+	795	0.492017	5.11198
LmjF.28.2570	1	splicing factor 3B subunit 1, putative	LmjF.28	+	3081	0.140219	7.3469
LmjF.28.2630	1	hypothetical protein, unknown function	LmjF.28	+	1326	0.11207	5.79468
LmjF.28.2710	1	hypothetical protein, conserved	LmjF.28	-	861	0.125256	5.80155
LmjF.28.2960	1	U5 snRNP-specific 40 kDa protein, putative	LmjF.28	-	1344	0.324217	5.81484
LmjF.29.0090	1	intraflagellar transport protein 27 (IFT27)	LmjF.29	-	561	0.289438	5.6224
LmjF.29.0720	1	Elongation factor Ts, mitochondrial, putative (EF-Ts)	LmjF.29	-	831	3.04188	0.990269
LmjF.29.0867	1	guanine deaminase, putative	LmjF.29	-	1365	0.359267	5.86505
LmjF.29.0935	1	A-1 protein, putative	LmjF.29	+	528	0.373801	6.06039
LmjF.29.1210	1	hypothetical protein, conserved	LmjF.29	+	1140	0.207035	6.08849
LmjF.29.1350	1	RNA binding protein, putative	LmjF.29	+	2763	0.681976	3.64135
LmjF.29.1640	1	ATP-binding cassette protein subfamily H, member 2, putative (ABCH2)	LmjF.29	-	1395	2.6098	2.69203
LmjF.29.1960	1	Fumarate hydratase class I, cytosolic (FHc)	LmjF.29	-	1707	3.34889	2.54733
LmjF.29.1990	1	hypothetical protein, conserved	LmjF.29	-	1611	0.876771	5.40142
LmjF.29.1995	1	hypothetical protein, conserved	LmjF.29	-	1116	0.234869	4.95233
LmjF.29.2290	1	hypothetical protein, unknown function	LmjF.29	-	1239	0.395736	6.04451
LmjF.29.2640	1	hypothetical protein, conserved	LmjF.29	+	1326	0.22605	6.21753
LmjF.30.0500	1	hypothetical protein, conserved	LmjF.30	-	1458	0.0889931	5.62592
LmjF.30.0590	1	hypothetical protein, conserved	LmjF.30	-	1965	2.06713	2.1067
LmjF.30.0930	1	hypothetical protein, conserved	LmjF.30	+	1740	0.164121	6.02997
LmjF.30.1190	1	hypothetical protein, unknown function	LmjF.30	+	1887	0.399062	5.39483
LmjF.30.1410	1	ama1 protein, putative	LmjF.30	+	528	3.26129	3.20457
LmjF.30.1430	1	ama1 protein, putative	LmjF.30	+	528	0.552823	3.65142
LmjF.30.1600	1	hypothetical protein, conserved	LmjF.30	+	1599	0.146571	6.25504
LmjF.30.1625	1	hypothetical protein, conserved	LmjF.30	+	453	2.30268	2.66928
LmjF.30.1650	1	hypothetical protein, conserved	LmjF.30	+	453	2.11229	-0.021529
LmjF.30.1710	1	small GTP-binding protein Rab28, putative	LmjF.30	+	708	0.0732697	5.3605
LmjF.30.2090	1	alcohol dehydrogenase, putative	LmjF.30	+	1200	3.28665	1.68097
LmjF.30.2780	1	hypothetical protein, unknown function	LmjF.30	-	1017	3.2587	2.907
LmjF.30.3320	1	hypothetical protein, conserved	LmjF.30	+	1077	0.0785828	6.05779
LmjF.30.3445	1	hypothetical protein, conserved	LmjF.30	+	564	0.720409	5.22368
LmjF.30.3460	1	zinc-binding protein (Yippee), putative	LmjF.30	+	435	0.0742597	5.98401
LmjF.30.3550	1	cytochrome p450-like protein	LmjF.30	+	1527	0.247073	7.34789
LmjF.31.0170	1	hypothetical protein, conserved	LmjF.31	-	1527	0.121706	6.16811
LmjF.31.0530	1	hypothetical protein, unknown function	LmjF.31	-	2037	0.482048	2.93443
LmjF.31.0910	1	hypothetical protein, unknown function	LmjF.31	-	507	0.314588	5.13084
LmjF.31.1450	1	surface membrane protein gp46-like protein	LmjF.31	-	909	4.52481	2.07033
LmjF.31.1580	1	hypothetical protein, conserved	LmjF.31	-	372	0.154252	6.06444
LmjF.31.1970	1	tryparedoxin 4, putative (TXN4)	LmjF.31	-	543	0.244144	5.83043
LmjF.31.2461	1	hypothetical protein, conserved	LmjF.31	-	1008	0.850359	5.49619
LmjF.31.2630	1	serine/threonine protein phosphatase pp1(5.9), putative	LmjF.31	-	1098	0.755696	3.35304
LmjF.31.2790	1	ADP-ribosylation factor, putative	LmjF.31	-	537	4.06078	3.84666
LmjF.31.2800	1	hypothetical protein, unknown function	LmjF.31	-	810	1.73151	1.72277
LmjF.31.2830	1	hypothetical protein, conserved	LmjF.31	-	1878	2.83334	0.969247
LmjF.32.0050	1	protein transport protein SEC13, putative	LmjF.32	-	1002	0.0865481	6.19229
LmjF.32.0440	1	hypothetical protein, conserved	LmjF.32	-	876	1.06505	5.15885
LmjF.32.0610	1	hypothetical protein, conserved	LmjF.32	+	1092	0.0766814	5.90263
LmjF.32.0980	1	hypothetical protein, conserved	LmjF.32	+	1683	4.47455	2.70609
LmjF.32.1290	1	hypothetical protein, conserved	LmjF.32	+	1698	0.517675	3.58846
LmjF.32.1380	1	hypothetical protein, conserved	LmjF.32	-	1059	5.89811	1.82219
LmjF.32.2110	1	hypothetical protein, conserved	LmjF.32	-	2616	0.932086	2.59957
LmjF.32.2770	1	hypothetical protein, conserved	LmjF.32	-	2883	0.165571	7.44333
LmjF.32.3030	1	chaperone protein DNAj, putative	LmjF.32	+	990	2.74965	2.49024
LmjF.32.3180	1	mitochondrial RNA binding protein, putative	LmjF.32	+	2022	0.222725	5.97563
LmjF.32.3508	1	hypothetical protein, conserved	LmjF.32	+	1515	1.03265	1.34428
LmjF.32.3510	1	hypothetical protein, conserved	LmjF.32	+	1515	3.35538	0.641498
LmjF.32.3512	1	hypothetical protein, conserved	LmjF.32	+	1515	2.74784	0.513751
LmjF.32.3515	1	hypothetical protein, conserved	LmjF.32	+	1515	2.3891	1.36851
LmjF.32.3535	1	hypothetical protein, conserved	LmjF.32	+	1515	2.03138	0.642162
LmjF.33.0180	1	hypothetical protein, unknown function	LmjF.33	-	489	0.0541257	5.13233
LmjF.33.0565	1	hypothetical protein, conserved	LmjF.33	-	435	3.49594	3.47869
LmjF.33.0960	1	nicotinate phosphoribosyltransferase, putative	LmjF.33	+	1245	0.872404	3.21205
LmjF.33.1150	1	pumilio protein 6, putative (PUF6)	LmjF.33	+	2553	0.221712	5.78897
LmjF.33.1310	1	expression-site associated gene (ESAG3), putative	LmjF.33	+	2013	1.01159	3.88278
LmjF.33.1440	1	hypothetical protein, conserved	LmjF.33	+	2049	4.01742	2.10489
LmjF.33.2860	1	hypothetical protein, conserved	LmjF.33	+	1458	0.189583	5.57796
LmjF.34.0085	1	hypothetical protein, conserved	LmjF.34	+	561	2.97913	2.54461
LmjF.34.0290	1	hypothetical protein, conserved	LmjF.34	+	2043	0.177222	4.93329
LmjF.34.0730	1	hypothetical protein, conserved	LmjF.34	+	633	0.156579	4.78287
LmjF.34.0760	1	hypothetical protein, conserved	LmjF.34	+	1413	0.0864459	6.4403
LmjF.34.0930	1	hypothetical protein, conserved	LmjF.34	+	324	0.252614	4.25094
LmjF.34.1020	1	hypothetical protein, conserved	LmjF.34	+	1371	1.95817	0.281513
LmjF.34.1245	1	hypothetical protein, conserved	LmjF.34	-	279	1.53235	1.7494
LmjF.34.1300	1	hypothetical protein, conserved	LmjF.34	-	1071	0.268164	5.6773
LmjF.34.1600	1	amastin-like surface protein, putative	LmjF.34	-	528	5.07499	2.67032
LmjF.34.1650	1	tuzin-like protein	LmjF.34	-	1995	1.46957	0.0701031
LmjF.34.1660	1	amastin-like surface protein, putative	LmjF.34	-	579	3.03048	4.10773
LmjF.34.1680	1	amastin-like surface protein, putative	LmjF.34	-	579	6.69868	2.96619
LmjF.34.1740	1	amastin-like surface protein, putative	LmjF.34	-	576	10.206	3.65996
LmjF.34.1780	1	amastin-like surface protein, putative	LmjF.34	-	615	3.74087	2.53482
LmjF.34.1800	1	amastin-like surface protein, putative	LmjF.34	-	615	4.7443	0.862264
LmjF.34.1830	1	tuzin-like protein	LmjF.34	-	1995	2.02197	0.305539
LmjF.34.1860	1	amastin-like surface protein, putative	LmjF.34	-	615	4.74224	0.795751
LmjF.34.1900	1	amastin-like surface protein, putative	LmjF.34	-	576	3.60428	4.08125
LmjF.34.1940	1	amastin-like surface protein, putative	LmjF.34	-	615	4.09044	1.83654
LmjF.34.1960	1	amastin-like surface protein, putative	LmjF.34	-	579	6.80951	2.48363
LmjF.34.1980	1	amastin-like surface protein, putative	LmjF.34	-	615	3.86794	0.667057
LmjF.34.2310	1	hypothetical protein, conserved	LmjF.34	-	252	0.260378	3.56487
LmjF.34.2770	1	calcineurin-like phosphoesterase-like protein	LmjF.34	+	1887	0.315506	5.51194
LmjF.34.2950	1	hypothetical protein, conserved	LmjF.34	+	1269	2.82732	2.4592
LmjF.34.3370	1	hypothetical protein, conserved	LmjF.34	+	453	4.13539	2.23456
LmjF.34.3645	1	hypothetical protein (pseudogene)	LmjF.34	+	318	4.80598	0.946809
LmjF.34.4490	1	20s proteasome beta 7 subunit, (putative)	LmjF.34	+	663	1.20334	1.58509
LmjF.34.4610	1	hypothetical protein, conserved	LmjF.34	+	1668	0.840593	3.33758
LmjF.35.0130	1	ADP-ribosylation factor-like 2, arl2, putative (ARL2)	LmjF.35	-	561	0.0410897	4.48792
LmjF.35.0390	1	hypothetical protein, conserved	LmjF.35	+	1644	0.158026	6.07739
LmjF.35.1040	1	hypothetical protein, conserved	LmjF.35	+	954	0.473143	5.97127
LmjF.35.1610	1	hypothetical protein, conserved	LmjF.35	-	2826	0.0913286	7.31314
LmjF.35.2125	1	hypothetical protein, unknown function	LmjF.35	+	816	0.150759	5.67644
LmjF.35.2490	1	hypothetical protein, conserved	LmjF.35	+	4971	2.38413	2.36187
LmjF.35.2510	1	hypothetical protein, conserved	LmjF.35	+	336	0.128879	5.84895
LmjF.35.3030	1	prenyl protein specific carboxyl methyltransferase, putative	LmjF.35	-	801	0.13411	5.82686
LmjF.35.3110	1	Present in the outer mitochondrial membrane proteome 7 (POMP7)	LmjF.35	-	1809	0.249166	5.7726
LmjF.35.3925	1	hypothetical protein, conserved	LmjF.35	+	1431	0.594951	6.03805
LmjF.35.4480	1	hypothetical protein, conserved	LmjF.35	+	351	0.304822	3.88088
LmjF.35.4610	1	hypothetical protein, conserved	LmjF.35	+	864	0.0279055	5.27836
LmjF.35.4620	1	protein kinase, putative	LmjF.35	+	867	2.74215	3.02594
LmjF.35.5050	1	hypothetical protein, conserved	LmjF.35	+	1947	0.549181	5.8171
LmjF.35.5220	1	hypothetical protein, conserved	LmjF.35	+	957	0.2184	5.84196
LmjF.36.0290	1	hypothetical protein, conserved	LmjF.36	-	951	0.262812	5.91764
LmjF.36.0450	1	hypothetical protein, conserved	LmjF.36	-	2460	0.134443	6.00965
LmjF.36.1180	1	hypothetical protein, conserved	LmjF.36	+	1011	0.538827	4.15773
LmjF.36.1710	1	phosphatidylinositolN-acetylglucosaminyltransfe ra sesubunit c, putative	LmjF.36	-	1164	0.229483	5.8436
LmjF.36.2220	1	hypothetical protein, conserved	LmjF.36	+	1128	3.44789	3.22548
LmjF.36.2440	1	hypothetical protein, conserved	LmjF.36	+	702	2.36964	0.652051
LmjF.36.2970	1	hypothetical protein, conserved	LmjF.36	-	516	0.105518	4.64416
LmjF.36.3250	1	hypothetical protein, conserved	LmjF.36	-	1548	0.2733	5.95465
LmjF.36.3330	1	hypothetical protein, conserved	LmjF.36	-	1227	3.24007	1.83601
LmjF.36.3830	1	hypothetical protein, conserved	LmjF.36	+	939	1.75661	1.67899
LmjF.36.4130	1	hypothetical protein, unknown function	LmjF.36	+	714	1.42368	1.83297
LmjF.36.4540	1	elongation factor-2 kinase-like protein	LmjF.36	+	1110	2.30532	2.5371
LmjF.36.5290	1	hypothetical protein, conserved	LmjF.36	-	588	0.324234	4.98399
LmjF.36.5640	1	hypothetical protein, conserved	LmjF.36	-	1485	4.83944	3.90205
LmjF.36.5770	1	hypothetical protein, conserved	LmjF.36	-	516	0.777097	4.47451
LmjF.36.5960	1	glycerophosphoryl diester phosphodiesterase, putative	LmjF.36	-	951	1.34635	3.94987
LmjF.36.6440	1	hypothetical protein, conserved	LmjF.36	-	927	0.12983	6.30958
LmjF.01.0730	2	Meckel syndrome type 6 protein, putative (mks6)	LmjF.01	+	6726	0.131336	6.70704
LmjF.06.0080	2	ATP-binding cassette protein subfamily G, member 1, putative (ABCG1)	LmjF.06	-	1974	0.629686	5.56545
LmjF.08.0620	2	hypothetical protein, conserved	LmjF.08	+	8469	0.0521887	6.35421
LmjF.08.0670	2	amastin-like protein	LmjF.08	+	615	2.65073	5.40304
LmjF.08.0680	2	amastin-like protein	LmjF.08	+	615	1.72924	4.86854
LmjF.08.0690	2	amastin-like protein	LmjF.08	+	615	2.17281	5.54353
LmjF.08.0810	2	amastin-like protein	LmjF.08	+	564	2.06907	4.96341
LmjF.08.0820	2	amastin-like protein	LmjF.08	+	582	2.04671	4.75472
LmjF.08.1040	2	cathepsin L-like protease	LmjF.08	-	1047	0.8194	4.2931
LmjF.08.1225	2	hypothetical protein, unknown function	LmjF.08	+	861	1.39886	4.92618
LmjF.10.0020	2	pteridin transporter, putative	LmjF.10	-	1980	0.385575	5.83672
LmjF.10.0110	2	WD-repeat containing protein	LmjF.10	+	1188	0.138569	6.40008
LmjF.10.0250	2	hypothetical protein, conserved	LmjF.10	+	780	0.0760246	5.87142
LmjF.10.0390	2	folate/biopterin transporter, putative	LmjF.10	+	2199	0.435666	6.17142
LmjF.10.0620	2	hypothetical protein, conserved	LmjF.10	-	2274	0.216282	6.10163
LmjF.10.1310	2	pteridine transporter, putative	LmjF.10	+	1980	0.527141	5.92168
LmjF.11.1230	2	ABC transporter-like protein	LmjF.11	+	1020	0.55635	5.80729
LmjF.13.0990	2	hypothetical protein, conserved	LmjF.13	-	1473	0.12855	6.24613
LmjF.14.0840	2	SNF2 family helicase-like protein, putative	LmjF.14	-	3759	0.118385	6.71663
LmjF.14.1045	2	hypothetical protein, conserved	LmjF.14	-	624	0.130015	6.51753
LmjF.15.0090	2	ATP-dependent protease ATPase subunit HslU1, putative (HslU1)	LmjF.15	-	1272	0.218356	6.2585
LmjF.15.0920	2	protein phosphatase 2A regulatory subunit, putative	LmjF.15	-	2496	0.0604056	6.48752
LmjF.15.1100	2	tryparedoxin peroxidase (TRYP4)	LmjF.15	-	573	1.70468	4.84413
LmjF.15.1210	2	inositol/phosphatidylinositol phosphatase, putative	LmjF.15	-	2379	0.226969	6.12267
LmjF.16.0300	2	protein kinase, putative	LmjF.16	-	1896	0.0763528	6.10052
LmjF.16.0500	2	hypothetical protein, unknown function	LmjF.16	-	648	2.46777	5.26806
LmjF.16.0710	2	hypothetical protein, conserved	LmjF.16	-	3030	0.203703	6.04147
LmjF.16.1220	2	hypothetical protein, conserved	LmjF.16	-	6609	0.104261	5.85723
LmjF.16.1385	2	hypothetical protein, conserved	LmjF.16	-	2808	0.354166	6.40628
LmjF.17.0020	2	hypothetical protein, conserved	LmjF.17	-	666	2.47683	5.2653
LmjF.17.0370	2	hypothetical protein, unknown function	LmjF.17	-	2403	0.176963	5.60272
LmjF.17.1260	2	hypothetical protein, conserved	LmjF.17	+	1362	0.248862	6.2191
LmjF.17.1400	2	otubain cysteine peptidase, Clan CA, family C65, putative	LmjF.17	+	813	0.174961	6.07128
LmjF.21.0310	2	hypothetical protein, conserved	LmjF.21	+	969	0.14259	6.15423
LmjF.21.1320	2	hypothetical protein, conserved	LmjF.21	-	486	0.0930076	6.06903
LmjF.21.1370	2	hypothetical protein, unknown function	LmjF.21	-	3150	0.177843	6.23512
LmjF.21.1850	2	hypothetical protein, conserved	LmjF.21	+	1938	0.1659	6.48274
LmjF.22.0490	2	protein kinase, putative	LmjF.22	-	2172	0.213816	6.32802
LmjF.23.0230	2	hypothetical protein, conserved	LmjF.23	+	558	0.0682004	5.76043
LmjF.23.0355	2	hypothetical protein	LmjF.23	+	1077	0.116466	6.17451
LmjF.23.0800	2	hypothetical protein, conserved	LmjF.23	-	669	0.159831	6.33263
LmjF.24.1435	2	hypothetical protein	LmjF.24	+	2754	0.592537	5.6905
LmjF.24.1905	2	hypothetical protein, conserved	LmjF.24	-	1653	0.421181	6.26846
LmjF.25.0130	2	elongation factor, putative	LmjF.25	-	1905	0.445006	6.26083
LmjF.25.0440	2	transcription factor IIIb, putative	LmjF.25	-	2112	0.197779	6.25908
LmjF.25.1870	2	hypothetical protein, unknown function	LmjF.25	-	1581	0.125315	6.04688
LmjF.25.2160	2	hypothetical protein, conserved	LmjF.25	-	711	0.237632	6.05221
LmjF.26.0040	2	protein kinase, putative	LmjF.26	-	891	0.0484334	5.98932
LmjF.26.0075	2	hypothetical protein, conserved	LmjF.26	-	669	0.338009	6.05006
LmjF.26.1460	2	hypothetical protein, unknown function	LmjF.26	+	1008	2.9603	4.39976
LmjF.26.2050	2	hypothetical protein, conserved	LmjF.26	+	2667	0.262932	5.71926
LmjF.26.2710	2	glutamate 5-kinase, putative	LmjF.26	+	795	0.874175	6.10002
LmjF.27.0340	2	MP44, putative	LmjF.27	+	1122	0.126759	6.13612
LmjF.27.1540	2	hypothetical protein, unknown function	LmjF.27	+	519	0.286282	5.84285
LmjF.27.1920	2	hypothetical protein, conserved	LmjF.27	-	2019	0.13955	6.66091
LmjF.28.1600	2	helicase-like protein	LmjF.28	-	3384	0.358897	6.20715
LmjF.28.2670	2	protein phosphatase 4 catalytic subunit, putative	LmjF.28	+	924	0.200439	6.13744
LmjF.28.2800	2	hypothetical protein, conserved	LmjF.28	-	1497	0.292572	6.60784
LmjF.29.0050	2	hypothetical protein, conserved	LmjF.29	-	2016	0.13514	6.30884
LmjF.29.0340	2	UBX domain-containing protein	LmjF.29	-	1287	0.106041	5.91451
LmjF.29.0630	2	Qc-SNARE protein, putative	LmjF.29	-	420	0.452421	5.5633
LmjF.29.1430	2	hypothetical protein, conserved	LmjF.29	+	1521	0.474733	5.92404
LmjF.29.1550	2	hypothetical protein, conserved	LmjF.29	-	1428	0.188615	5.72417
LmjF.29.2000	2	hypothetical protein, conserved	LmjF.29	-	2133	0.216623	6.08434
LmjF.29.2580	2	hypothetical protein, conserved	LmjF.29	+	2034	0.21803	5.88164
LmjF.29.2590	2	hypothetical protein, conserved	LmjF.29	+	2088	0.375569	6.02132
LmjF.30.0350	2	kinesin, putative	LmjF.30	-	1824	0.264969	5.96793
LmjF.30.0640	2	hypothetical protein, conserved	LmjF.30	-	597	0.633265	4.55813
LmjF.30.0705	2	hypothetical protein, conserved	LmjF.30	-	798	0.075599	6.00042
LmjF.30.0745	2	hypothetical protein, conserved	LmjF.30	+	840	0.112907	5.84171
LmjF.30.1490	2	class i nuclease-like protein	LmjF.30	+	492	1.66136	4.79325
LmjF.30.1510	2	p1/s1 nuclease	LmjF.30	+	951	1.32172	5.17329
LmjF.30.1540	2	phosphopantothenoylcysteine decarboxylase, putative (PPCDC)	LmjF.30	+	972	0.145219	6.24578
LmjF.30.1980	2	hypothetical protein, conserved	LmjF.30	+	1026	0.128128	5.66408
LmjF.30.2330	2	hypothetical protein, unknown function	LmjF.30	-	1023	0.399897	6.0879
LmjF.30.2880	2	hypothetical protein, conserved	LmjF.30	-	2022	0.399799	6.46792
LmjF.31.0150	2	hypothetical protein, conserved	LmjF.31	-	969	0.274804	6.31954
LmjF.31.0450	2	amastin, putative	LmjF.31	-	594	1.73636	4.6831
LmjF.31.0590	2	C-5 sterol desaturase, putative	LmjF.31	-	825	0.16619	6.54575
LmjF.31.0600	2	hypothetical protein, conserved	LmjF.31	-	1377	0.179758	6.32993
LmjF.32.1170	2	hypothetical protein, conserved	LmjF.32	+	1245	0.17687	5.92155
LmjF.32.1300	2	polypeptide deformylase-like protein, putative	LmjF.32	+	816	0.134048	5.55944
LmjF.32.1620	2	hypothetical protein, conserved	LmjF.32	-	2304	0.243981	6.32565
LmjF.32.1790	2	hypothetical protein, conserved	LmjF.32	-	1965	0.193706	6.45903
LmjF.32.2600	2	hypothetical protein, conserved	LmjF.32	-	1923	0.21651	6.30459
LmjF.32.3640	2	hypothetical protein, conserved	LmjF.32	+	1347	0.0814306	6.22506
LmjF.33.2650	2	hypothetical protein, conserved	LmjF.33	+	2364	0.0760374	6.33633
LmjF.33.2660	2	hypothetical protein, conserved	LmjF.33	+	3501	0.311815	6.43502
LmjF.33.2790	2	GTP-binding elongation factor tu family protein, putative	LmjF.33	+	2520	0.121308	6.47209
LmjF.34.1080	2	amastin-like surface protein, putative	LmjF.34	-	789	0.794517	4.26511
LmjF.34.1560	2	amastin-like surface protein, putative	LmjF.34	-	576	3.46059	4.289
LmjF.34.3030	2	hypothetical protein, conserved	LmjF.34	+	1053	0.262174	6.06254
LmjF.34.3270	2	hypothetical protein, conserved	LmjF.34	+	555	0.130283	6.01161
LmjF.34.3490	2	hypothetical protein, conserved	LmjF.34	+	1278	0.239774	6.16682
LmjF.34.3800	2	hypothetical protein, conserved	LmjF.34	+	1068	0.337888	5.66022
LmjF.34.4080	2	hypothetical protein, conserved	LmjF.34	+	774	0.0759779	6.03298
LmjF.34.4090	2	hypothetical protein, conserved	LmjF.34	+	1308	0.252395	5.83853
LmjF.35.0760	2	AMPK subunit gamma (AMPKG)	LmjF.35	+	1446	0.160093	6.58417
LmjF.35.1590	2	hypothetical protein, conserved	LmjF.35	-	1737	0.211566	6.13257
LmjF.35.1940	2	hypothetical protein, unknown function	LmjF.35	+	1347	0.136342	6.23652
LmjF.35.2100	2	hypothetical protein, conserved	LmjF.35	+	2172	0.13661	5.97325
LmjF.35.2310	2	hypothetical protein, conserved	LmjF.35	+	747	0.200565	5.87267
LmjF.35.2840	2	aminotransferase, putative	LmjF.35	-	1368	0.106728	6.48835
LmjF.35.3520	2	hypothetical protein, unknown function	LmjF.35	-	1749	0.416289	5.71191
LmjF.35.4320	2	hypothetical protein, conserved	LmjF.35	+	1650	0.326333	6.22547
LmjF.35.5110	2	hypothetical protein, conserved	LmjF.35	+	2226	0.10228	6.4396
LmjF.35.5120	2	hypothetical protein, conserved	LmjF.35	+	2163	0.202339	6.65437
LmjF.35.5170	2	hypothetical protein, conserved	LmjF.35	+	948	0.469978	4.91471
LmjF.36.0140	2	hypothetical protein, unknown function	LmjF.36	-	1953	0.441517	6.09713
LmjF.36.0440	2	hypothetical protein, conserved	LmjF.36	-	1449	0.38885	6.18381
LmjF.36.1150	2	endonuclease/exonuclease/phosphatase, putative	LmjF.36	+	3069	0.225889	6.21844
LmjF.36.2380	2	sterol 24-c-methyltransferase, putative	LmjF.36	+	1062	0.129257	6.27715
LmjF.36.2560	2	hypothetical protein, conserved	LmjF.36	+	2781	0.194043	6.35606
LmjF.36.2810	2	hypothetical protein, conserved	LmjF.36	-	1941	0.0297595	6.55733
LmjF.36.3670	2	hypothetical protein, conserved	LmjF.36	+	1023	0.370974	6.20031
LmjF.36.4530	2	ABC1 protein, putative	LmjF.36	+	1602	0.298885	6.01139
LmjF.36.5450	2	hypothetical protein, conserved	LmjF.36	-	1278	0.118943	6.01718
LmjF.36.5560	2	aminopeptidase P1, putative	LmjF.36	-	2523	0.258726	6.22839
LmjF.36.5730	2	hypothetical protein, conserved	LmjF.36	-	2013	0.452101	6.15917
LmjF.36.6050	2	hypothetical protein, conserved	LmjF.36	-	996	0.143383	6.00291
LmjF.09.1170	3	hypothetical protein, conserved	LmjF.09	-	591	0.224228	4.99725
LmjF.10.0900	3	hypothetical protein, conserved	LmjF.10	-	5286	0.285151	4.92187
LmjF.12.0860	3	surface antigen protein, putative	LmjF.12	+	2331	3.26072	8.8884
LmjF.12.0910	3	promastigote surface antigen protein PSA	LmjF.12	+	1539	3.04452	8.28423
LmjF.12.0920	3	promastigote surface antigen protein PSA	LmjF.12	+	1539	2.92027	8.29748
LmjF.12.1020	3	surface antigen protein, putative	LmjF.12	+	1611	2.97489	7.10537
LmjF.12.1040	3	surface antigen protein, putative	LmjF.12	+	1683	3.28099	7.01338
LmjF.12.1060	3	surface antigen protein, putative	LmjF.12	+	1683	4.07161	8.85751
LmjF.14.0240	3	hypothetical protein, conserved	LmjF.14	+	429	0.33045	4.82658
LmjF.14.1110	3	kinesin K39, putative	LmjF.14	+	3690	0.0994556	9.70659
LmjF.16.1150	3	hypothetical protein, conserved	LmjF.16	-	729	0.24856	5.1209
LmjF.22.0190	3	hypothetical protein, conserved	LmjF.22	-	1347	0.15417	5.02304
LmjF.22.1330	3	hypothetical protein, conserved	LmjF.22	-	6030	0.130651	9.08795
LmjF.22.1410	3	centrin-4, putative (Centrin4)	LmjF.22	-	450	0.50281	5.34852
LmjF.24.0630	3	ATPase subunit 9, putative	LmjF.24	+	321	0.468173	5.71619
LmjF.34.0705	3	hypothetical protein, conserved	LmjF.34	+	483	0.413464	5.13157
LmjF.34.1530	3	hypothetical protein, conserved	LmjF.34	-	390	0.584772	5.07991
LmjF.35.0030	3	pyruvate kinase (PYK)	LmjF.35	-	1500	0.100581	9.20259
LmjF.35.0270	3	hypothetical protein, conserved	LmjF.35	+	234	0.336723	4.97853
LmjF.35.5260	3	hypothetical protein, conserved	LmjF.35	+	258	0.682102	5.28728
LmjF.35.5270	3	hypothetical protein, conserved	LmjF.35	+	1071	0.278161	5.12183
LmjF.36.6270	3	chaperone protein DNAj, putative	LmjF.36	-	1038	0.0590504	8.87692
LmjF.04.0510	4	hypothetical protein	LmjF.04	-	4515	0.150639	7.9782
LmjF.10.0460	4	GP63, leishmanolysin (GP63-1)	LmjF.10	+	1809	1.31891	7.19534
LmjF.10.0465	4	GP63, leishmanolysin (GP63-2)	LmjF.10	+	1809	1.09694	6.7585
LmjF.12.0755	4	surface antigen protein 2, putative	LmjF.12	+	1713	1.06777	7.17113
LmjF.12.0765	4	surface antigen protein 2, putative	LmjF.12	+	1719	0.475708	6.80579
LmjF.12.1005	4	surface antigen protein 2, putative	LmjF.12	+	912	0.574733	7.0804
LmjF.12.1070	4	surface antigen protein 2, putative	LmjF.12	+	2115	1.1306	7.26031
LmjF.17.0870	4	META domain containing protein (META2)	LmjF.17	+	1335	0.683529	7.58717
LmjF.18.0570	4	hypothetical protein, conserved	LmjF.18	+	3195	0.468731	7.68678
LmjF.19.0360	4	protein kinase, putative	LmjF.19	+	5583	0.173537	7.8487
LmjF.20.1180	4	calpain-like cysteine peptidase, putative	LmjF.20	+	2931	0.921241	7.70734
LmjF.20.1185	4	calpain-like cysteine peptidase, putative	LmjF.20	+	2472	0.717328	7.40848
LmjF.22.0440	4	hypothetical protein, conserved	LmjF.22	-	3660	0.226811	7.9408
LmjF.27.0270	4	hypothetical protein, conserved	LmjF.27	-	3210	0.447565	7.34469
LmjF.27.1480	4	hypothetical protein, conserved	LmjF.27	+	4041	0.390009	7.58765
LmjF.30.2970	4	glyceraldehyde 3-phosphate dehydrogenase, glycosomal	LmjF.30	-	1086	0.461715	7.53732
LmjF.30.3360	4	calmodulin-related protein, putative	LmjF.30	+	2178	0.990148	7.3247
LmjF.31.0390	4	Calpain-like protein 2 (CALP2)	LmjF.31	-	2568	0.413179	7.88366
LmjF.33.0950	4	hypothetical protein, conserved	LmjF.33	+	4698	0.70167	7.7599
LmjF.33.2170	4	hypothetical protein, conserved	LmjF.33	+	4431	0.433758	7.83135
LmjF.35.3700	4	Gim5A protein, putative	LmjF.35	-	678	0.382347	7.31724
LmjF.01.0540	5	hypothetical protein, conserved	LmjF.01	+	1980	0.269193	6.78667
LmjF.01.0740	5	hypothetical protein, conserved	LmjF.01	+	2256	0.144551	5.98494
LmjF.02.0085	5	hypothetical protein, conserved	LmjF.02	-	945	0.268161	5.9609
LmjF.02.0100	5	hypothetical protein, conserved (pseudogene)	LmjF.02	-	2757	0.108246	6.60108
LmjF.02.0200	5	phosphoglycan beta 1,3 galactosyltransferase (SCGR3)	LmjF.02	-	2322	0.250925	6.32589
LmjF.02.0300	5	ATP-binding cassette subfamily A, member 1, putative (ABCA1)	LmjF.02	-	7173	0.816995	6.06973
LmjF.02.0440	5	amino acid permease, putative (AAT18)	LmjF.02	-	2046	1.1501	2.68561
LmjF.02.0570	5	protein kinase, putative	LmjF.02	-	4275	4.57093	2.21344
LmjF.03.0010	5	hypothetical protein	LmjF.03	-	3012	1.24291	6.41943
LmjF.03.0030	5	D-3-phosphoglycerate dehydrogenase-like protein	LmjF.03	+	1536	1.08928	5.82542
LmjF.03.0040	5	2-aminoethylphosphonate:pyruvateaminotransferas e-like protein	LmjF.03	+	1308	2.49574	4.78658
LmjF.04.0130	5	hypothetical protein, conserved in leishmania	LmjF.04	+	1596	0.644361	6.45525
LmjF.04.0140	5	hypothetical protein, conserved in leishmania	LmjF.04	+	1596	1.01981	6.45341
LmjF.04.0160	5	hypothetical protein, conserved in leishmania	LmjF.04	+	1596	1.0111	3.28594
LmjF.04.0180	5	surface antigen-like protein	LmjF.04	+	1515	1.49513	6.9361
LmjF.04.0190	5	surface antigen-like protein	LmjF.04	+	2130	1.20346	7.2857
LmjF.04.0210	5	surface antigen-like protein	LmjF.04	+	834	4.20302	1.6227
LmjF.04.0390	5	hypothetical protein	LmjF.04	-	735	1.6119	1.67751
LmjF.04.0610	5	hypothetical protein, conserved	LmjF.04	-	507	0.454035	4.74704
LmjF.05.0230	5	hydrogenase, putative	LmjF.05	+	1929	1.48482	1.63441
LmjF.06.0310	5	folate/biopterin transporter, putative	LmjF.06	-	2031	4.17559	3.20036
LmjF.06.0610	5	carbonic anhydrase family protein, putative	LmjF.06	+	921	0.25293	6.27614
LmjF.07.0530	5	adp/ATP carrier-like protein	LmjF.07	+	1095	1.61327	3.36545
LmjF.07.0810	5	cytochrome b5-like protein	LmjF.07	+	192	0.205447	6.06388
LmjF.08.0580	5	hypothetical protein, unknown function	LmjF.08	+	504	2.81559	2.75942
LmjF.09.0150	5	ATG8/AUT7/APG8/PAZ2, putative (ATG8C.1)	LmjF.09	+	405	0.890486	5.2439
LmjF.09.0154	5	ATG8/AUT7/APG8/PAZ2, putative (ATG8C.3)	LmjF.09	+	405	0.43206	5.027
LmjF.09.0156	5	ATG8/AUT7/APG8/PAZ2, putative (ATG8C.4)	LmjF.09	+	375	0.385991	1.75041
LmjF.09.0162	5	ATG8/AUT7/APG8/PAZ2, putative (ATG8C.7)	LmjF.09	+	405	0.401259	2.65251
LmjF.09.0170	5	ATG8/AUT7/APG8/PAZ2, putative (ATG8C.10)	LmjF.09	+	405	0.955618	2.74837
LmjF.09.0172	5	ATG8/AUT7/APG8/PAZ2, putative (ATG8C.11)	LmjF.09	+	375	1.63031	1.17748
LmjF.09.0174	5	ATG8/AUT7/APG8/PAZ2, putative (ATG8C.12)	LmjF.09	+	405	1.16219	2.91609
LmjF.09.0580	5	surface antigen-like protein	LmjF.09	+	858	0.906929	2.20034
LmjF.09.1350	5	hypothetical protein, conserved	LmjF.09	-	579	0.817302	2.78558
LmjF.10.0090	5	dehydrogenase-like protein	LmjF.10	+	1239	1.53584	5.91764
LmjF.10.1030	5	RNA-binding protein-like protein	LmjF.10	-	1140	0.68279	3.88502
LmjF.10.1230	5	hypothetical protein, conserved	LmjF.10	+	987	0.460005	6.69398
LmjF.11.0475	5	hypothetical protein	LmjF.11	+	1695	1.27119	1.59341
LmjF.11.0580	5	cytochrome b5, putative	LmjF.11	+	429	2.2266	1.79506
LmjF.11.0660	5	Protein Associated with Differentiation, putative	LmjF.11	+	1962	0.179242	6.43887
LmjF.12.0590	5	hypothetical protein, conserved	LmjF.12	+	5577	1.49202	3.24333
LmjF.12.1125	5	N-acyl-L-amino acid amidohydrolase	LmjF.12	+	849	1.39983	2.84654
LmjF.13.0090	5	carboxypeptidase, putative	LmjF.13	-	1512	0.870475	6.69208
LmjF.13.0110	5	hypothetical protein, conserved	LmjF.13	-	1059	0.207766	6.16881
LmjF.13.0190	5	hypothetical protein, unknown function	LmjF.13	-	747	6.99474	3.05265
LmjF.13.1020	5	hypothetical protein, unknown function	LmjF.13	-	3912	0.101473	6.31656
LmjF.13.1260	5	hypothetical protein, unknown function	LmjF.13	-	579	3.60133	1.91925
LmjF.13.1410	5	hypothetical protein, unknown function	LmjF.13	-	4230	1.2189	2.43473
LmjF.14.0060	5	hypothetical protein, conserved	LmjF.14	+	576	0.143797	5.98439
LmjF.14.0480	5	hypothetical protein, unknown function	LmjF.14	-	828	1.0125	6.08532
LmjF.14.0700	5	fatty acid elongase, putative (ELO3.3)	LmjF.14	-	978	0.786339	5.97605
LmjF.14.0705	5	fatty acid elongase, putative (ELO3.4)	LmjF.14	-	972	0.279646	5.986
LmjF.14.0720	5	fatty acid elongase, putative (ELO4.2)	LmjF.14	-	1194	0.808842	5.2273
LmjF.14.1310	5	hypothetical protein, conserved	LmjF.14	+	1092	3.31553	3.26322
LmjF.15.0140	5	zinc finger (CCCH type) protein, putative	LmjF.15	-	648	3.62456	1.74777
LmjF.15.0570	5	hypothetical protein, unknown function	LmjF.15	+	1002	0.785521	5.14098
LmjF.16.0540	5	aspartate carbamoyltransferase, putative	LmjF.16	-	984	0.0648356	6.37496
LmjF.16.0770	5	hypothetical protein, conserved	LmjF.16	-	1845	0.782969	2.27639
LmjF.17.0200	5	receptor-type adenylate cyclase a (RAC-A)	LmjF.17	-	4134	0.74462	6.23846
LmjF.17.0420	5	hypothetical protein, conserved	LmjF.17	-	1668	0.0501084	5.73465
LmjF.17.0490	5	protein kinase, putative	LmjF.17	-	2721	0.265762	6.03447
LmjF.17.0630	5	hypothetical protein, unknown function	LmjF.17	-	1167	2.04913	3.68815
LmjF.17.0860	5	hypothetical protein, unknown function	LmjF.17	-	444	0.567245	5.17224
LmjF.17.1330	5	hypothetical protein, conserved	LmjF.17	+	726	0.1695	7.12596
LmjF.17.1470	5	hypothetical protein, conserved	LmjF.17	+	732	2.31643	2.27339
LmjF.18.0030	5	RNA-binding protein 27, putative (RBP27)	LmjF.18	-	1035	0.124305	6.37911
LmjF.18.0460	5	tubulin-specific chaperone, putative	LmjF.18	-	699	0.0380403	6.01721
LmjF.18.0640	5	serine/threonine kinase-like protein, putative	LmjF.18	+	816	1.25978	2.86539
LmjF.18.1260	5	hypothetical protein, conserved	LmjF.18	+	963	2.76309	2.28198
LmjF.19.0820	5	ATG8/AUT7/APG8/PAZ2, putative (ATG8B.1)	LmjF.19	+	366	1.16801	6.47191
LmjF.19.0842	5	ATG8/AUT7/APG8/PAZ2, putative (ATG8B.2)	LmjF.19	+	366	1.65574	4.58825
LmjF.19.0846	5	ATG8/AUT7/APG8/PAZ2, putative (ATG8B.3)	LmjF.19	+	366	1.41326	6.19403
LmjF.19.0860	5	ATG8/AUT7/APG8/PAZ2, putative (ATG8B.5)	LmjF.19	+	378	1.27551	5.72331
LmjF.19.0870	5	ATG8/AUT7/APG8/PAZ2, putative (ATG8B.6)	LmjF.19	+	378	1.19982	6.24814
LmjF.19.0900	5	ATG8/AUT7/APG8/PAZ2, putative (ATG8B.8)	LmjF.19	+	378	0.942115	5.66908
LmjF.19.0920	5	folate/biopterin transporter, putative	LmjF.19	+	2019	1.75846	3.91756
LmjF.19.1190	5	hypothetical protein, conserved	LmjF.19	+	393	0.689242	5.44566
LmjF.19.1360	5	hypothetical protein, unknown function	LmjF.19	+	267	1.23652	3.50625
LmjF.19.1440	5	mitogen activated protein kinase 4, putative (MPK4)	LmjF.19	+	1092	0.156257	6.1763
LmjF.20.1170	5	endo-1,4-beta-xylanase z precursor-like protein	LmjF.20	+	1260	3.09714	2.97484
LmjF.21.0440	5	ubiquitin-conjugating enzyme-like protein	LmjF.21	+	813	0.456178	5.85314
LmjF.21.0823	5	hypothetical protein, conserved	LmjF.21	+	2937	0.0393107	6.69348
LmjF.21.1170	5	surface antigen-like protein	LmjF.21	-	1371	2.94582	2.97573
LmjF.21.1450	5	arginine N-methyltransferase, type II, putative (PRMT5)	LmjF.21	-	3219	0.148887	6.89925
LmjF.22.0130	5	hypothetical protein, conserved	LmjF.22	-	1344	0.780191	2.046
LmjF.22.0620	5	proteasome regulatory ATPase subunit 5, putative	LmjF.22	-	1335	0.106688	6.06542
LmjF.23.0100	5	hypothetical protein, unknown function	LmjF.23	+	783	0.171985	5.84411
LmjF.23.0223	5	hypothetical protein, conserved	LmjF.23	+	459	0.715867	3.10391
LmjF.23.0780	5	hypothetical protein, conserved	LmjF.23	-	2796	2.18682	2.96195
LmjF.23.1620	5	hypothetical protein	LmjF.23	+	1839	0.303658	5.84865
LmjF.24.1250	5	amastin-like surface protein-like protein	LmjF.24	+	561	0.746411	6.12675
LmjF.24.1450	5	NPK1-related protein kinase-like	LmjF.24	+	1806	0.446905	5.09499
LmjF.25.1443	5	hypothetical protein, conserved	LmjF.25	-	789	0.289414	5.32694
LmjF.25.1750	5	hypothetical protein, conserved	LmjF.25	-	429	0.861392	4.43589
LmjF.26.1450	5	hypothetical protein, conserved	LmjF.26	+	3978	1.4573	3.78925
LmjF.26.1980	5	hypothetical protein, conserved	LmjF.26	+	621	2.37828	2.15438
LmjF.26.2100	5	serine/threonine protein phosphatase-like protein	LmjF.26	+	3024	0.254317	6.69484
LmjF.26.2680	5	hypothetical protein, unknown function	LmjF.26	+	1134	1.64176	5.53848
LmjF.27.0120	5	hypothetical protein, conserved	LmjF.27	-	1905	0.0482332	6.46057
LmjF.27.0150	5	hypothetical protein, conserved	LmjF.27	-	552	0.749901	2.19438
LmjF.27.0420	5	ribokinase, putative	LmjF.27	+	990	1.02654	2.56874
LmjF.27.1810	5	Phosphoenolpyruvate carboxykinase [ATP], glycosomal	LmjF.27	-	1578	0.150323	6.1178
LmjF.28.0650	5	protein transport protein SEC13, putative	LmjF.28	-	906	0.0427209	6.69436
LmjF.28.1310	5	ATP-dependent RNA helicase, putative	LmjF.28	+	2703	0.152319	6.38235
LmjF.28.1405	5	hypothetical protein	LmjF.28	+	1197	2.81045	2.84697
LmjF.29.1050	5	KU70 protein, putative	LmjF.29	+	2778	0.0290249	7.34398
LmjF.29.2140	5	C-8 sterol isomerase-like protein	LmjF.29	-	672	0.917255	4.29559
LmjF.29.2510	5	ATP-dependent 6-phosphofructokinase, glycosomal (PFK)	LmjF.29	+	1461	0.423083	3.08147
LmjF.29.2850	5	hypothetical protein, conserved	LmjF.29	+	378	0.123745	5.10059
LmjF.30.0800	5	rac serine-threonine kinase, putative	LmjF.30	+	1533	0.139573	6.05975
LmjF.30.1170	5	hypothetical protein, unknown function	LmjF.30	+	2049	1.46908	6.51985
LmjF.30.1200	5	ubiquitin hydrolase, putative	LmjF.30	+	3021	0.0942039	7.51144
LmjF.30.1450	5	kinesin, putative	LmjF.30	+	3639	0.299761	6.53937
LmjF.30.1840	5	hypothetical protein, conserved	LmjF.30	+	2463	0.141235	6.56075
LmjF.30.2560	5	hypothetical protein, conserved	LmjF.30	-	3231	0.0439713	7.06007
LmjF.30.3380	5	PAS-domain containing phosphoglycerate kinase, putative	LmjF.30	+	1584	0.133577	6.15699
LmjF.30.3530	5	thiosulfate sulfurtransferase, mitochondrial, putative	LmjF.30	+	744	0.319528	4.93617
LmjF.30.3640	5	hypothetical protein, conserved	LmjF.30	+	1668	0.060285	6.28757
LmjF.31.0330	5	amino acid transporter aATP11, putative (AAT1.2)	LmjF.31	-	1503	0.0867535	6.41327
LmjF.31.0500	5	hypothetical protein, conserved	LmjF.31	-	1923	0.825377	6.1577
LmjF.31.0730	5	hypothetical protein, unknown function	LmjF.31	-	336	2.18132	1.80761
LmjF.31.0750	5	hypothetical protein, unknown function	LmjF.31	-	894	0.126392	6.0303
LmjF.31.0810	5	hypothetical protein, conserved	LmjF.31	-	1890	0.607209	4.97479
LmjF.31.1070	5	biotin/lipoate protein ligase-like protein	LmjF.31	-	792	0.173013	6.34657
LmjF.31.1410	5	hypothetical protein, conserved	LmjF.31	-	7158	0.493014	6.46195
LmjF.31.1540	5	hypothetical protein, unknown function	LmjF.31	-	1278	0.797971	5.85095
LmjF.31.1760	5	hypothetical protein, unknown function	LmjF.31	-	1128	0.984888	2.62622
LmjF.31.1840	5	hypothetical protein, unknown function	LmjF.31	-	4077	0.379701	5.54936
LmjF.31.1910	5	hypothetical protein, unknown function	LmjF.31	-	2547	0.253947	5.63619
LmjF.31.2070	5	hypothetical protein, unknown function	LmjF.31	-	1446	0.368563	5.98863
LmjF.31.2115	5	hypothetical protein, unknown function	LmjF.31	-	1083	1.35062	4.80467
LmjF.31.2180	5	hypothetical protein, unknown function	LmjF.31	-	2631	0.832502	3.3969
LmjF.31.2200	5	hypothetical protein, unknown function	LmjF.31	-	1458	0.993448	2.8894
LmjF.31.2670	5	hypothetical protein, unknown function	LmjF.31	-	2526	0.614618	3.43462
LmjF.31.3110	5	hypothetical protein, conserved	LmjF.31	-	2541	0.0801604	7.05776
LmjF.32.1260	5	hypothetical protein, conserved	LmjF.32	+	1437	2.03817	5.04963
LmjF.32.3210	5	hypothetical protein, conserved	LmjF.32	+	657	0.220059	5.36506
LmjF.32.3506	5	hypothetical protein, conserved	LmjF.32	+	1515	1.24012	1.51378
LmjF.32.3540	5	hypothetical protein, conserved	LmjF.32	+	1515	2.06858	1.13707
LmjF.33.0270	5	hypothetical protein, conserved	LmjF.33	-	1068	0.148311	4.15777
LmjF.33.1030	5	hypothetical protein, conserved	LmjF.33	+	1473	0.320306	6.29826
LmjF.33.1035	5	hypothetical protein, conserved	LmjF.33	+	534	2.15166	1.52853
LmjF.33.1120	5	hypothetical protein, conserved	LmjF.33	+	1002	0.272371	3.67356
LmjF.33.3000	5	hypothetical protein, unknown function	LmjF.33	+	2973	0.514518	2.37931
LmjF.33.3020	5	hypothetical protein, unknown function	LmjF.33	+	2928	0.75644	5.76322
LmjF.34.0190	5	hypothetical protein, conserved	LmjF.34	+	1476	0.757885	1.92093
LmjF.34.0460	5	hypothetical protein, unknown function	LmjF.34	+	7044	2.59656	4.51689
LmjF.34.2000	5	Cysteine peptidase, Clan CF, family C15 (PPI)	LmjF.34	-	834	0.133761	6.34172
LmjF.34.2500	5	protein phosphatase 2C-like protein	LmjF.34	-	1176	2.15146	3.96421
LmjF.34.2900	5	ribosomal protein L3, putative	LmjF.34	+	1260	0.0268105	7.11901
LmjF.34.3330	5	cytochrome p450-like protein	LmjF.34	+	1602	1.84729	3.75362
LmjF.35.1960	5	ribosomal protein L32-like protein	LmjF.35	+	636	0.175602	3.5418
LmjF.35.2130	5	hypothetical protein, unknown function	LmjF.35	+	1512	3.13232	2.52699
LmjF.35.3140	5	hypothetical protein, conserved	LmjF.35	-	1131	0.288646	6.21803
LmjF.35.4220	5	hypothetical protein, unknown function	LmjF.35	+	1809	1.95051	2.29861
LmjF.35.4880	5	hypothetical protein, conserved	LmjF.35	+	1149	0.528397	5.77541
LmjF.35.5360	5	amino acid permease, putative (AAT27.2)	LmjF.35	+	1218	0.137324	6.13779
LmjF.36.0970	5	hypothetical protein, conserved	LmjF.36	+	687	1.14889	3.11108
LmjF.36.1160	5	hypothetical protein, conserved	LmjF.36	+	1113	0.202492	6.13317
LmjF.36.1760	5	aldehyde dehydrogenase, putative	LmjF.36	-	1530	0.0612865	6.64219
LmjF.36.2290	5	serine/threonine protein kinase, putative	LmjF.36	+	1431	0.578016	2.31648
LmjF.36.3630	5	hypothetical protein, unknown function	LmjF.36	-	873	0.750805	3.17708
LmjF.36.3700	5	hypothetical protein, conserved	LmjF.36	+	585	1.59574	2.69482
LmjF.36.4090	5	hypothetical protein, conserved	LmjF.36	+	1299	0.27765	5.9056
LmjF.36.5070	5	hypothetical protein, conserved	LmjF.36	-	1212	0.422841	2.76936
LmjF.36.5910	5	hypothetical protein, conserved	LmjF.36	-	1125	2.38263	2.06298
LmjF.36.6523	5	hypothetical protein, conserved	LmjF.36	-	411	2.99894	2.40881
LmjF.36.6760	5	hypothetical protein, conserved	LmjF.36	-	777	0.262952	6.16044
LmjF.01.0010	6	hypothetical protein, unknown function	LmjF.01	-	999	1.33627	5.4714
LmjF.01.0630	6	hypothetical protein, unknown function	LmjF.01	+	1878	0.212468	4.74376
LmjF.03.0600	6	arginine N-methyltransferase, putative	LmjF.03	+	1218	0.19584	6.21185
LmjF.04.0300	6	hypothetical protein, conserved	LmjF.04	+	759	0.313419	4.54074
LmjF.04.0310	6	beta-fructofuranosidase, putative	LmjF.04	+	1923	0.779463	4.93803
LmjF.04.0590	6	hypothetical protein	LmjF.04	-	804	0.192826	4.91204
LmjF.04.0660	6	hypothetical protein, conserved	LmjF.04	-	450	0.266896	4.58278
LmjF.05.0760	6	kinesin-like protein	LmjF.05	+	3765	1.45123	5.32452
LmjF.05.1215	6	surface antigen-like protein	LmjF.05	+	855	1.10609	4.37845
LmjF.10.0200	6	Mitogen-activated protein kinase 10, putative (MPK10)	LmjF.10	+	1224	0.293076	5.4316
LmjF.10.0219	6	hypothetical protein, unknown function	LmjF.10	+	831	0.438548	5.00488
LmjF.10.0510	6	glycerol-3-phosphate dehydrogenase [NAD ], glycosomal (GPD)	LmjF.10	+	1104	0.288094	5.09092
LmjF.14.0080	6	hypothetical protein, conserved	LmjF.14	+	837	0.147017	5.27088
LmjF.14.1150	6	tub family protein-like protein	LmjF.14	+	1083	0.391827	4.9917
LmjF.15.0520	6	ecotin, putative (ISP3)	LmjF.15	+	1146	1.1365	3.74917
LmjF.16.0080	6	hypothetical protein, conserved	LmjF.16	-	2211	0.135583	5.51784
LmjF.16.0470	6	hypothetical protein, conserved	LmjF.16	-	555	0.472284	5.11299
LmjF.16.0490	6	hypothetical protein, conserved	LmjF.16	-	600	0.899146	3.73469
LmjF.16.0970	6	hypothetical protein, conserved	LmjF.16	+	2286	0.499443	4.93997
LmjF.17.0610	6	hypothetical protein, unknown function	LmjF.17	-	1497	1.74599	4.76013
LmjF.19.0310	6	membrane protein, putative	LmjF.19	+	759	0.444347	4.75437
LmjF.19.1280	6	hypothetical protein, conserved	LmjF.19	+	834	0.0753189	4.98452
LmjF.21.0845	6	hypoxanthine-guanine phosphoribosyltransferase (HGPRT)	LmjF.21	+	636	0.322736	4.69521
LmjF.23.0660	6	hypothetical protein, unknown function	LmjF.23	-	2664	0.270234	5.5042
LmjF.24.0870	6	hypothetical protein, conserved	LmjF.24	+	684	0.656248	4.90588
LmjF.26.0640	6	10 kDa heat shock protein, putative	LmjF.26	-	303	0.520605	4.1626
LmjF.27.0540	6	hypothetical protein, conserved	LmjF.27	+	630	1.75072	4.67002
LmjF.27.1110	6	guide RNA-binding protein of 21 kDa (gBP21)	LmjF.27	-	705	0.210762	4.63869
LmjF.27.1580	6	amino acid transporter, putative (AAT24)	LmjF.27	+	1443	0.469363	4.63251
LmjF.27.2150	6	hypothetical protein, unknown function	LmjF.27	-	162	0.139401	5.14529
LmjF.28.1000	6	hypothetical protein, conserved	LmjF.28	+	2820	0.264134	6.69808
LmjF.28.1250	6	hypothetical protein, conserved	LmjF.28	+	1317	0.627915	5.38577
LmjF.28.2870	6	hypothetical protein, unknown function	LmjF.28	-	753	0.203123	4.986
LmjF.30.0410	6	WD-40 repeat protein	LmjF.30	-	1431	0.14556	6.55164
LmjF.30.3470	6	casein kinase 1 isoform 2, putative	LmjF.30	+	1131	0.597469	5.01933
LmjF.31.2660	6	glutamamyl carboxypeptidase (pseudogene), putative	LmjF.31	-	1652	0.828514	5.16563
LmjF.31.2730	6	hypothetical protein, conserved	LmjF.31	-	792	0.224771	5.48749
LmjF.32.0320	6	hypothetical protein, unknown function	LmjF.32	-	753	0.123356	5.34868
LmjF.33.1330	6	glutamine aminotransferase, putative (GlnAT)	LmjF.33	+	1245	0.434767	6.14132
LmjF.33.1420	6	amino acid permease-like protein (AAT26)	LmjF.33	+	1464	0.348714	3.96616
LmjF.33.1780	6	hypothetical protein, conserved	LmjF.33	-	4896	0.129228	4.76514
LmjF.33.2955	6	hypothetical protein	LmjF.33	+	306	0.348048	4.86553
LmjF.33.2960	6	hypothetical protein, conserved	LmjF.33	+	2013	0.712613	5.33968
LmjF.34.2320	6	hypothetical protein, conserved	LmjF.34	-	399	0.757388	5.09562
LmjF.34.2400	6	hypothetical protein, conserved	LmjF.34	-	1005	0.734636	5.39715
LmjF.34.3100	6	hypothetical protein, conserved	LmjF.34	+	1194	0.112076	4.93594
LmjF.34.3745	6	hypothetical protein	LmjF.34	+	1500	0.750143	5.6825
LmjF.35.1370	6	hypothetical protein, unknown function	LmjF.35	+	363	0.253804	4.68458
LmjF.35.2075	6	hypothetical protein	LmjF.35	+	705	0.375955	4.67918
LmjF.35.2880	6	hypothetical protein, conserved	LmjF.35	-	426	0.123394	4.524
LmjF.35.3960	6	protein kinase A catalytic subunit isoform 2	LmjF.35	+	1023	0.190919	4.62395
LmjF.36.0360	6	hypothetical protein, conserved	LmjF.36	-	780	0.316034	6.20827
LmjF.36.0820	6	ADP-ribosylation factor-like protein	LmjF.36	+	906	0.226903	5.51001
LmjF.36.5480	6	hypothetical protein, conserved	LmjF.36	-	2001	0.980284	4.48694
LmjF.36.6950	6	delta-6 fatty acid desaturase	LmjF.36	-	1203	0.355622	6.39393
LmjF.04.0600	7	hypothetical protein	LmjF.04	-	9192	0.63264	8.30351
LmjF.12.0730	7	surface antigen protein 2, putative	LmjF.12	+	1644	1.11834	7.3496
LmjF.15.0630	7	hypothetical protein, unknown function	LmjF.15	+	3813	1.68277	7.79505
LmjF.16.0950	7	sucrose-phosphate synthase-like protein	LmjF.16	+	1395	0.113663	8.79364
LmjF.20.0960	7	protein kinase, putative	LmjF.20	+	10323	0.432325	8.35418
LmjF.23.1075	7	hypothetical protein	LmjF.23	-	318	4.44728	7.9317
LmjF.23.1084	7	hypothetical protein	LmjF.23	-	318	4.58399	7.90532
LmjF.26.1510	7	hypothetical protein, unknown function	LmjF.26	+	4548	1.18358	7.80603
LmjF.28.0570	7	major surface protease gp63, putative	LmjF.28	-	1701	0.90568	7.40604
LmjF.29.0620	7	ATP-binding cassette protein subfamily A, member 10, putative (ABCA10)	LmjF.29	-	5601	2.04187	8.16291
LmjF.29.2860	7	40S ribosomal protein S19-like protein	LmjF.29	+	486	0.0475701	9.01799
LmjF.30.0290	7	hypothetical protein, unknown function	LmjF.30	-	4563	0.240689	8.0802
LmjF.31.1280	7	ATP-binding cassette protein subfamily C, member 5, putative (ABCC5)	LmjF.31	-	4617	0.0867903	8.50452
LmjF.35.0830	7	NADH-dependent fumarate reductase-like protein	LmjF.35	+	3585	0.868799	8.61844
LmjF.01.0150	8	hypothetical protein, conserved	LmjF.01	-	351	0.112645	5.63858
LmjF.01.0620	8	hypothetical protein, conserved	LmjF.01	+	1776	0.407832	7.24784
LmjF.04.0280	8	adenosine monophosphate deaminase, putative	LmjF.04	+	6282	0.232462	4.28248
LmjF.04.0990	8	hypothetical protein, conserved	LmjF.04	-	1335	0.244578	5.43842
LmjF.05.0630	8	kinesin, putative	LmjF.05	+	3684	0.164139	7.70241
LmjF.06.0440	8	hypothetical protein, conserved	LmjF.06	+	2982	0.446722	5.65078
LmjF.08.0960	8	hypothetical protein, conserved	LmjF.08	-	1698	0.225151	5.86434
LmjF.10.0480	8	GP63, leishmanolysin (GP63-4)	LmjF.10	+	1809	1.5487	5.42168
LmjF.10.0910	8	small GTP-binding protein Rab11, putative (Rab11)	LmjF.10	-	627	0.385803	4.06706
LmjF.10.0990	8	histone H3	LmjF.10	-	393	0.707704	7.91908
LmjF.10.1180	8	hypothetical protein, conserved	LmjF.10	-	423	0.388539	4.3092
LmjF.11.0330	8	PIF1 helicase-like protein, putative	LmjF.11	+	2985	1.05894	7.10309
LmjF.11.0490	8	tetratricopeptide repeat (TPR) protein	LmjF.11	+	1224	0.204016	5.68935
LmjF.11.0570	8	argonaute like protein (pseudogene)	LmjF.11	+	942	1.03946	5.46845
LmjF.11.1090	8	palmitoyl acyltransferase 7, putative	LmjF.11	+	930	0.142775	4.9569
LmjF.13.0240	8	hypothetical protein, conserved	LmjF.13	-	924	0.159558	5.704
LmjF.13.0920	8	hypothetical protein, conserved	LmjF.13	-	4572	0.23371	7.24804
LmjF.14.0625	8	hypothetical protein, conserved	LmjF.14	-	681	0.147796	5.52622
LmjF.14.1020	8	hypothetical protein, conserved	LmjF.14	-	945	0.310696	5.49462
LmjF.15.0930	8	calmodulin-like protein	LmjF.15	-	570	0.36096	5.49699
LmjF.15.1450	8	proliferative cell nuclear antigen (PCNA), putative	LmjF.15	-	882	0.608424	5.57465
LmjF.16.0575	8	histone H3	LmjF.16	-	393	0.594573	7.16228
LmjF.16.0610	8	histone H3, putative	LmjF.16	-	393	0.468687	7.17974
LmjF.16.0920	8	flagellar calcium-binding protein, putative	LmjF.16	-	504	1.67511	5.1861
LmjF.16.0940	8	dynein light chain, putative	LmjF.16	+	339	0.827521	5.12932
LmjF.16.1080	8	hypothetical protein, conserved	LmjF.16	+	1923	0.266438	4.46324
LmjF.16.1145	8	hypothetical protein	LmjF.16	-	354	0.0670179	4.46427
LmjF.17.0150	8	hypothetical protein, conserved	LmjF.17	-	2121	0.706912	4.32183
LmjF.17.0290	8	hypothetical protein, conserved	LmjF.17	-	2178	0.534737	5.6128
LmjF.17.0880	8	hypothetical protein, conserved	LmjF.17	+	1686	0.697472	5.76149
LmjF.18.0670	8	citrate synthase, putative	LmjF.18	+	1365	0.330636	4.95546
LmjF.18.1080	8	protein kinase A catalytic subunit (PKAC3)	LmjF.18	+	999	1.50037	4.10675
LmjF.19.0050	8	histone H2B	LmjF.19	-	324	0.843891	8.12605
LmjF.19.0520	8	hypothetical protein, conserved	LmjF.19	+	1710	0.982566	3.99163
LmjF.19.0530	8	hypothetical protein, conserved	LmjF.19	+	2241	1.7153	3.5567
LmjF.19.0600	8	hypothetical protein, unknown function	LmjF.19	+	2292	0.30139	5.5224
LmjF.20.0700	8	conserved protein, unknown function	LmjF.20	+	3183	0.411346	4.88865
LmjF.21.0120	8	cysteine peptidase, Clan CA, family C2, putative	LmjF.21	+	4887	0.136837	7.67701
LmjF.21.0220	8	calmodulin-like protein	LmjF.21	+	465	0.11679	5.21916
LmjF.21.1020	8	dynein arm light chain, putative	LmjF.21	+	885	0.086956	5.66798
LmjF.21.1380	8	hypothetical protein, conserved	LmjF.21	-	1104	0.732042	4.41384
LmjF.21.1552	8	ATP-dependent RNA helicase SUB2, putative (SUB2)	LmjF.21	-	1308	0.325485	7.09262
LmjF.22.1280	8	hypothetical protein, unknown function	LmjF.22	-	1176	0.429733	5.35916
LmjF.23.0070	8	agmatinase-like protein	LmjF.23	+	999	0.136599	7.55331
LmjF.24.0100	8	hypothetical protein, conserved	LmjF.24	+	840	0.929726	4.72377
LmjF.24.0770	8	malic enzyme, putative	LmjF.24	+	1722	0.177531	5.73237
LmjF.24.1030	8	dynein light chain, putative	LmjF.24	+	633	0.185908	5.10133
LmjF.25.1600	8	hypothetical protein, conserved	LmjF.25	-	3516	0.503651	7.34428
LmjF.25.2010	8	2,4-dihydroxyhept-2-ene-1,7-dioic acid aldolase, putative	LmjF.25	-	840	0.305163	5.0031
LmjF.25.2140	8	succinyl-CoA synthetase alpha subunit, putative	LmjF.25	-	900	0.0581027	5.42101
LmjF.27.0350	8	hypothetical protein, conserved	LmjF.27	+	1488	0.686635	4.40295
LmjF.27.1260	8	T-complex protein 1, beta subunit, putative	LmjF.27	-	1590	0.13245	7.79237
LmjF.27.2170	8	hypothetical protein, conserved	LmjF.27	-	4776	0.279916	7.05533
LmjF.27.2310	8	hypothetical protein, conserved	LmjF.27	-	744	0.370672	4.8466
LmjF.28.0440	8	hypothetical protein, conserved	LmjF.28	-	2325	0.168326	7.1444
LmjF.28.0500	8	hypothetical protein, conserved	LmjF.28	-	2139	0.225424	4.67196
LmjF.28.2000	8	protein kinase, putative (LDK)	LmjF.28	-	2634	0.324754	4.72276
LmjF.29.0300	8	hypothetical protein, conserved	LmjF.29	-	1314	0.183018	7.2444
LmjF.29.0510	8	ADF/Cofilin	LmjF.29	-	420	0.417966	4.6946
LmjF.29.2220	8	hypothetical protein, unknown function	LmjF.29	-	1008	0.456238	4.64983
LmjF.29.2270	8	hypothetical protein, unknown function	LmjF.29	-	957	0.144668	4.81959
LmjF.31.0980	8	hypothetical protein, conserved	LmjF.31	-	2310	0.0977364	7.12904
LmjF.31.1100	8	hypothetical protein, conserved	LmjF.31	-	1146	0.237802	5.69207
LmjF.31.2760	8	kinetoplast-associated protein-like protein	LmjF.31	-	3888	0.421291	8.02153
LmjF.32.0300	8	hypothetical protein, conserved	LmjF.32	-	2292	0.296581	7.16738
LmjF.32.1220	8	hypothetical protein, conserved	LmjF.32	+	2394	0.280746	7.15269
LmjF.32.1680	8	Paraflagellar Rod Proteome Component 9, putative (PFC9)	LmjF.32	-	411	1.82401	5.61504
LmjF.32.1830	8	iron superoxide dismutase, putative (SODB2)	LmjF.32	-	627	0.174932	4.39809
LmjF.32.1910	8	hypothetical protein, conserved	LmjF.32	-	1353	0.82961	5.51029
LmjF.33.0800	8	beta tubulin	LmjF.33	+	1332	1.3976	3.75374
LmjF.33.0802	8	beta tubulin	LmjF.33	+	1332	0.991354	3.71317
LmjF.33.0806	8	beta tubulin	LmjF.33	+	1332	0.935256	4.01151
LmjF.33.0810	8	beta tubulin	LmjF.33	+	1332	1.33948	3.76804
LmjF.33.0812	8	beta tubulin	LmjF.33	+	1332	0.92151	4.14506
LmjF.33.0814	8	beta tubulin	LmjF.33	+	1332	1.30006	3.82692
LmjF.33.0818	8	beta tubulin	LmjF.33	+	1332	1.25844	3.8973
LmjF.33.0820	8	beta tubulin	LmjF.33	+	1332	1.51298	4.84424
LmjF.33.0990	8	hypothetical protein, unknown function	LmjF.33	+	429	1.18421	4.22387
LmjF.34.0810	8	serine/threonine-protein phosphatase PP1, putative	LmjF.34	+	906	0.26477	4.32736
LmjF.34.2030	8	hypothetical protein, conserved	LmjF.34	-	3516	0.396911	7.50015
LmjF.34.2590	8	AP-3 complex subunit mu, putative (AP3M)	LmjF.34	+	1407	0.100542	7.22142
LmjF.34.3040	8	hypothetical protein, conserved	LmjF.34	+	1794	0.213802	6.82693
LmjF.34.3600	8	adenosine kinase-like protein	LmjF.34	+	1167	0.685713	3.69654
LmjF.35.0015	8	histone H4, putative, pseudogene	LmjF.35	-	273	0.914709	5.17099
LmjF.35.2210	8	kinetoplastid membrane protein-11 (KMPII-1)	LmjF.35	+	279	0.318003	7.36748
LmjF.35.2660	8	hypothetical protein, conserved	LmjF.35	-	1998	0.25073	5.74367
LmjF.35.2740	8	galactokinase-like protein	LmjF.35	-	1431	0.342857	5.38094
LmjF.35.4010	8	protein kinase A catalytic subunit isoform 1	LmjF.35	+	1116	0.4827	4.24734
LmjF.35.4060	8	hypothetical protein, conserved	LmjF.35	+	840	0.330613	5.6601
LmjF.35.4160	8	hypothetical protein, conserved	LmjF.35	+	1479	0.10055	7.43911
LmjF.35.5080	8	hypothetical protein, conserved	LmjF.35	+	516	0.46124	4.8729
LmjF.36.0770	8	hypothetical protein, conserved	LmjF.36	+	1314	0.31282	5.49699
LmjF.36.1810	8	hypothetical protein, conserved	LmjF.36	-	2817	0.16378	7.71016
LmjF.36.2470	8	acid phosphatase, putative (AP)	LmjF.36	+	1338	0.275582	5.80069
LmjF.36.2590	8	membrane-bound acid phosphatase 2, putative	LmjF.36	-	1716	0.944896	5.97432
LmjF.36.3120	8	hypothetical protein, conserved	LmjF.36	-	1707	0.426783	7.32277
LmjF.36.3140	8	hypothetical protein, conserved	LmjF.36	-	750	0.414735	5.17976
LmjF.36.3610	8	hypothetical protein, unknown function	LmjF.36	-	1605	0.401744	5.0683
LmjF.36.3950	8	hypothetical protein, conserved	LmjF.36	+	753	0.526854	5.70073
LmjF.36.4080	8	hypothetical protein, conserved	LmjF.36	+	1599	0.25422	5.34895
LmjF.36.4100	8	glycosyl hydrolase-like protein	LmjF.36	+	4410	0.371914	5.46472
LmjF.36.4895	8	exosome-associated protein 4, putative	LmjF.36	-	666	0.136953	4.72944
LmjF.36.5110	8	hypothetical protein, conserved	LmjF.36	-	795	0.776696	5.14729
LmjF.36.6590	8	hypothetical protein, conserved	LmjF.36	-	1947	0.26204	7.08519
LmjF.36.6710	8	replication factor C subunit 3, putative	LmjF.36	-	1056	0.647191	5.65394
LmjF.36.6730	8	hypothetical protein, conserved	LmjF.36	-	4083	0.353977	7.39985
LmjF.05.0390	9	protein kinase, putative	LmjF.05	+	2160	0.692568	5.38401
LmjF.05.0720	9	phophatase-like protein	LmjF.05	+	4047	0.411962	5.57819
LmjF.06.1300	9	hypothetical protein, conserved	LmjF.06	+	1929	0.553107	5.46615
LmjF.08.0200	9	inositol phosphosphingolipid phospholipase C-Like (ISCL)	LmjF.08	+	1962	0.726995	5.51815
LmjF.09.1290	9	hypothetical protein, conserved	LmjF.09	-	1764	0.572123	5.12818
LmjF.10.0630	9	flagellar glycoprotein-like protein	LmjF.10	-	1722	0.964962	5.54991
LmjF.10.0920	9	hypothetical protein, conserved	LmjF.10	-	600	0.248745	5.57741
LmjF.11.0010	9	hypothetical protein, conserved	LmjF.11	+	513	0.492311	5.41928
LmjF.12.1150	9	hypothetical protein, unknown function	LmjF.12	+	3363	0.276444	5.83919
LmjF.13.0150	9	hypothetical protein, conserved	LmjF.13	-	1422	0.3005	5.19369
LmjF.14.1380	9	hypothetical protein, unknown function	LmjF.14	+	954	0.691464	4.67083
LmjF.15.1500	9	hypothetical protein, conserved	LmjF.15	-	879	0.228655	5.55242
LmjF.15.1545	9	hypothetical protein, conserved	LmjF.15	-	669	1.17605	5.20806
LmjF.16.0130	9	hypothetical protein, unknown function	LmjF.16	-	627	0.32953	5.52217
LmjF.16.1630	9	hypothetical protein, conserved	LmjF.16	+	720	0.562028	5.56216
LmjF.18.0060	9	hypothetical protein, conserved	LmjF.18	-	474	0.0772558	5.13156
LmjF.18.0420	9	hypothetical protein, conserved	LmjF.18	-	414	0.289973	5.33471
LmjF.19.1580	9	hypothetical protein, unknown function	LmjF.19	+	1185	1.03737	4.69969
LmjF.21.0770	9	hypothetical protein, conserved	LmjF.21	+	1494	0.218591	5.24165
LmjF.23.1040	9	hydrophilic acylated surface protein a (HASPA1)	LmjF.23	-	222	2.31512	4.88794
LmjF.23.1082	9	hydrophilic acylated surface protein a (HASPA2)	LmjF.23	-	222	0.85499	5.08146
LmjF.23.1088	9	hydrophilic acylated surface protein a (HASPA2)	LmjF.23	-	222	1.13235	4.88936
LmjF.24.1590	9	hypothetical protein, conserved	LmjF.24	+	1671	0.437917	5.62113
LmjF.25.0800	9	hypothetical protein, conserved	LmjF.25	+	732	0.58252	4.97497
LmjF.26.0058	9	hypothetical protein	LmjF.26	-	810	0.515925	5.56998
LmjF.28.0770	9	hypothetical protein, conserved	LmjF.28	-	1425	0.871034	5.65782
LmjF.30.2690	9	SH3 domain protein-like protein	LmjF.30	-	885	0.604143	5.0564
LmjF.31.0800	9	hypothetical protein, conserved	LmjF.31	-	1773	0.661522	5.21589
LmjF.32.0030	9	hypothetical protein, unknown function	LmjF.32	-	1104	0.51202	5.5968
LmjF.32.1590	9	DNA repair and recombination protein, mitochondrial precursor, putative	LmjF.32	-	2814	0.72204	5.59684
LmjF.33.2120	9	hypothetical protein, conserved	LmjF.33	+	660	0.646549	5.54987
LmjF.33.2585	9	hypothetical protein, conserved	LmjF.33	+	1767	0.92991	4.98029
LmjF.34.2140	9	Sir2-related protein 3, putative (SIR2rp3)	LmjF.34	-	732	0.34592	5.77662
LmjF.34.2440	9	hypothetical protein, conserved	LmjF.34	-	567	0.430863	5.59056
LmjF.35.1650	9	hypothetical protein, conserved	LmjF.35	-	1920	0.414302	5.72766
LmjF.35.4570	9	hypothetical protein, conserved	LmjF.35	+	423	0.391771	5.32207
LmjF.36.1420	9	hypothetical protein, conserved	LmjF.36	-	1686	0.480355	5.34492
LmjF.36.3730	9	hypothetical protein, conserved	LmjF.36	+	546	0.136845	5.82963
LmjF.36.4190	9	hypothetical protein, conserved	LmjF.36	+	1032	0.350427	5.6581
LmjF.36.5030	9	hypothetical protein, conserved	LmjF.36	-	1167	0.271396	5.26927
LmjF.36.6700	9	hypothetical protein, conserved	LmjF.36	-	1422	0.361404	5.61297
LmjF.36.6740	9	hypothetical protein, conserved	LmjF.36	-	822	0.386402	5.33386
LmjF.04.1020	10	hypothetical protein, conserved	LmjF.04	-	627	0.573123	8.45812
LmjF.05.0500	10	ATP synthase F1, alpha subunit, putative (ATPF1A)	LmjF.05	+	1725	0.171495	8.19612
LmjF.08.0010	10	adaptor complex protein (AP) 3 delta subunit 1, putative	LmjF.08	+	3597	0.312024	7.96639
LmjF.09.0970	10	elongation factor-1 gamma (EF1G)	LmjF.09	-	1215	0.138763	7.98799
LmjF.11.0590	10	3-methylcrotonoyl-CoA carboxylase beta subunit, putative	LmjF.11	+	1605	0.151898	8.00474
LmjF.11.1330	10	hypothetical protein, conserved	LmjF.11	+	5316	0.280191	8.34536
LmjF.12.0630	10	alanine aminotransferase (ALAT)	LmjF.12	+	1494	0.173061	8.15247
LmjF.13.1350	10	hypothetical protein, conserved	LmjF.13	-	3441	0.11701	7.91486
LmjF.21.0130	10	serine/threonine protein kinase, putative	LmjF.21	+	5169	0.567527	8.30769
LmjF.21.0930	10	histone H2A, putative	LmjF.21	+	399	0.312001	8.59967
LmjF.21.0980	10	intraflagellar transport protein 172, putative (IFT172)	LmjF.21	+	5403	0.253255	7.91407
LmjF.27.0240	10	kinetoplast-associated protein-like protein	LmjF.27	-	2190	0.322849	8.19562
LmjF.27.0380	10	serine peptidase, Clan SP, family S59, putative (Nup158)	LmjF.27	+	4671	0.178112	8.32749
LmjF.29.0760	10	heat shock protein 90, putative (LPG3)	LmjF.29	-	2316	0.711346	8.21458
LmjF.31.0420	10	hypothetical protein, unknown function	LmjF.31	-	474	0.288265	7.80934
LmjF.31.0560	10	mevalonate kinase, putative	LmjF.31	-	990	0.264349	8.59719
LmjF.31.1800	10	amino acid permease (AAT8.2)	LmjF.31	-	1764	0.415926	8.49613
LmjF.32.2550	10	adenosine monophosphate deaminase-like protein	LmjF.32	-	4833	0.425186	7.79015
LmjF.34.2080	10	hypothetical protein, conserved	LmjF.34	-	5649	0.111993	8.33883
LmjF.35.0020	10	pyruvate kinase (PYK)	LmjF.35	-	1575	0.0581671	8.07786
LmjF.35.4350	10	hypothetical protein, conserved	LmjF.35	+	3876	0.170441	7.83785
LmjF.35.4800	10	AMP deaminase, putative	LmjF.35	+	4422	0.371761	7.78236
LmjF.35.4870	10	hypothetical protein, conserved	LmjF.35	+	3003	0.209898	7.70657
LmjF.36.1000	10	intraflagellar transport protein 122, putative (IFT122)	LmjF.36	+	3891	0.342623	8.65734
LmjF.36.6980	10	eukaryotic translation initiation factor 3 subunit 8, putative	LmjF.36	-	2196	0.158715	8.31504
LmjF.03.0980	11	eukaryotic initiation factor 2a, putative	LmjF.03	-	1299	0.471836	7.87709
LmjF.04.0550	11	hypothetical protein, conserved	LmjF.04	-	4584	0.266284	7.75024
LmjF.06.0880	11	acyl-coenzyme a dehydrogenase, putative	LmjF.06	+	1251	0.075309	7.06796
LmjF.11.0050	11	SNF2/RAD54 related DNA helicase, putative	LmjF.11	+	2877	0.0805641	7.10583
LmjF.11.1160	11	protein transport protein SEC31, putative	LmjF.11	+	3477	0.127751	7.54914
LmjF.13.0430	11	flagellar radial spoke protein, putative	LmjF.13	-	1776	0.0666053	6.59945
LmjF.14.0040	11	j-binding protein, putative	LmjF.14	+	3069	0.460554	7.52431
LmjF.14.0910	11	glutathione synthetase, putative	LmjF.14	-	1821	0.0625388	7.08594
LmjF.17.0010	11	hypothetical protein, conserved	LmjF.17	-	2325	0.181083	7.90804
LmjF.18.0990	11	UDP-glucose pyrophosphorylase	LmjF.18	+	1485	0.280156	6.94815
LmjF.18.1510	11	P-type H -ATPase, putative (H1A-1)	LmjF.18	+	2925	0.167018	9.07288
LmjF.18.1520	11	P-type H -ATPase, putative (H1A-2)	LmjF.18	+	2925	0.0912704	8.91933
LmjF.22.1500	11	ATP-dependent DEAD/H RNA helicase, putative	LmjF.22	+	3264	0.160599	8.76475
LmjF.25.0200	11	Intraflagellar transport protein 144, putative (PIFTF6)	LmjF.25	-	4131	0.0870254	8.44618
LmjF.25.1970	11	kinesin, putative	LmjF.25	-	3195	0.168257	7.14191
LmjF.26.1570	11	thimet oligopeptidase, putative	LmjF.26	+	2058	0.241424	7.64783
LmjF.27.0880	11	2-oxoglutarate dehydrogenase subunit, putative	LmjF.27	+	3021	0.356875	7.95415
LmjF.27.2070	11	hypothetical protein, conserved	LmjF.27	-	2559	0.065013	7.17435
LmjF.28.2620	11	Coatomer subunit gamma (COPG)	LmjF.28	+	2598	0.158167	6.98847
LmjF.29.0020	11	transcription factor-like protein	LmjF.29	-	3138	0.219743	7.88305
LmjF.29.0200	11	hypothetical protein, conserved	LmjF.29	-	4731	0.155431	7.33378
LmjF.30.2460	11	heat shock 70-related protein 1, mitochondrial precursor, putative	LmjF.30	-	1908	0.0806483	7.95657
LmjF.30.2470	11	heat shock 70-related protein 1, mitochondrial precursor, putative	LmjF.30	-	1989	0.196911	8.13871
LmjF.30.2480	11	heat shock 70-related protein 1, mitochondrial precursor, putative	LmjF.30	-	1989	0.11747	8.12466
LmjF.31.1230	11	hypothetical protein, unknown function	LmjF.31	-	2928	0.146645	7.943
LmjF.31.3090	11	phosphoglycan beta 1,3 galactosyltransferase 5 (SCG5)	LmjF.31	-	3393	0.307854	8.58212
LmjF.31.3120	11	phosphatidylethanolaminen-methyltransferase-lik e protein	LmjF.31	-	1749	0.102673	8.61674
LmjF.32.1340	11	cleavage and polyadenylation specificity factor- like protein	LmjF.32	+	4626	0.102348	8.64755
LmjF.32.1460	11	phosphatidylinositol 3-related kinase, putative	LmjF.32	-	9624	0.0949142	8.85547
LmjF.33.1140	11	hypothetical protein, conserved	LmjF.33	+	1299	1.34099	7.9175
LmjF.33.1360	11	hypothetical protein, conserved	LmjF.33	+	1395	0.114593	6.53515
LmjF.33.2390	11	heat shock protein, putative	LmjF.33	+	1905	0.26674	7.61758
LmjF.34.0040	11	hypothetical protein, conserved	LmjF.34	+	2040	0.0548153	7.34793
LmjF.34.2720	11	hypothetical protein, conserved	LmjF.34	+	2055	0.0982889	8.45184
LmjF.35.4710	11	hypothetical protein, conserved	LmjF.35	+	2172	0.143414	7.21119
LmjF.36.1370	11	Valosin-containing protein, putative (VCP)	LmjF.36	-	2355	0.0202508	8.50701
LmjF.36.5620	11	isoleucyl-tRNA synthetase, putative (ILERS)	LmjF.36	-	3300	0.113078	8.74292
LmjF.36.6610	11	hypothetical protein, conserved	LmjF.36	-	1110	0.0795211	7.72949
LmjF.01.0280	12	pseudouridylate synthase-like protein	LmjF.01	-	1242	0.261084	5.70039
LmjF.02.0700	12	hypothetical protein, conserved	LmjF.02	+	2814	0.0671648	6.53963
LmjF.04.0250	12	RNA pseudouridylate synthase-like protein	LmjF.04	+	4410	0.618964	6.47176
LmjF.06.1000	12	hypothetical protein, conserved	LmjF.06	+	1506	0.440561	5.66794
LmjF.11.1100	12	sterol 14-alpha-demethylase, putative (CYP51)	LmjF.11	+	1440	0.971132	5.66089
LmjF.14.0110	12	hypothetical protein, conserved	LmjF.14	+	1572	0.301843	5.91209
LmjF.14.0780	12	hypothetical protein, conserved	LmjF.14	-	561	0.172798	6.05931
LmjF.15.0980	12	DNA repair protein Rad9, putative (Rad9)	LmjF.15	-	2466	0.186697	5.92413
LmjF.17.1320	12	hypothetical protein, conserved	LmjF.17	+	1773	0.266481	6.48288
LmjF.18.0870	12	hypothetical protein, conserved	LmjF.18	+	1611	0.224079	5.79269
LmjF.18.0930	12	hypothetical protein, conserved	LmjF.18	+	2628	0.240761	6.25626
LmjF.21.0580	12	hypothetical protein, conserved	LmjF.21	-	1401	0.474852	5.51946
LmjF.21.0905	12	hypothetical protein, conserved	LmjF.21	+	1347	0.0911438	6.47985
LmjF.25.0210	12	mitochondrial carrier protein, putative	LmjF.25	-	912	0.283242	5.75134
LmjF.26.0950	12	hypothetical protein, conserved	LmjF.26	-	1854	0.474083	5.49613
LmjF.26.1580	12	hypothetical protein, conserved	LmjF.26	+	1761	0.26866	6.00266
LmjF.26.1850	12	Engulfment and cell motility domain-containing protein (POMP3)	LmjF.26	+	1257	0.0999966	5.88775
LmjF.28.0180	12	hypothetical protein, conserved	LmjF.28	+	639	0.448475	5.56798
LmjF.28.0700	12	hypothetical protein, conserved	LmjF.28	-	1428	0.486329	6.45505
LmjF.28.1820	12	replication factor A, 51kDa subunit, putative (RPA1)	LmjF.28	-	1404	0.432031	6.22844
LmjF.29.0100	12	hypothetical protein, conserved	LmjF.29	-	1611	0.306314	5.35393
LmjF.29.0640	12	hypothetical protein, conserved	LmjF.29	-	1230	0.295043	5.66282
LmjF.30.1790	12	DNAJ domain protein, putative	LmjF.30	+	1371	0.583712	5.80503
LmjF.31.2510	12	ferredoxin, 2fe-2s-like protein	LmjF.31	-	549	0.286791	5.70126
LmjF.32.0500	12	hypothetical protein, conserved	LmjF.32	+	783	0.150038	5.89658
LmjF.32.0630	12	hypothetical protein, conserved	LmjF.32	+	561	0.303145	5.71752
LmjF.33.0090	12	hypothetical protein, conserved	LmjF.33	-	1845	0.323975	6.53038
LmjF.33.1190	12	hypothetical protein, conserved	LmjF.33	+	2655	0.433551	6.43967
LmjF.33.1990	12	hypothetical protein, conserved	LmjF.33	+	1701	0.272784	6.00725
LmjF.33.3050	12	tyrosyl-DNA phosphodiesterase 1 (TDBP1)	LmjF.33	+	2487	0.238947	6.17637
LmjF.34.0220	12	hypothetical protein, unknown function	LmjF.34	+	1008	0.126817	5.75947
LmjF.34.0370	12	hypothetical protein, conserved	LmjF.34	+	3420	0.243099	5.56524
LmjF.34.0495	12	splicing factor ptsr1 interacting protein, putative	LmjF.34	+	774	0.244131	5.93759
LmjF.34.3010	12	hypothetical protein, conserved	LmjF.34	+	750	0.469881	6.04323
LmjF.34.3380	12	aldose 1-epimerase-like protein	LmjF.34	+	906	0.446238	5.82917
LmjF.34.4000	12	hypothetical protein, conserved	LmjF.34	+	1521	0.303345	6.23077
LmjF.35.0010	12	phosphoglycan beta 1,3 galactosyltransferase 7 (SCG7)	LmjF.35	-	2451	1.66652	5.28664
LmjF.35.2420	12	Sorting nexin-4 (ATG24)	LmjF.35	+	1254	0.412742	5.32291
LmjF.35.3270	12	hypothetical protein, conserved	LmjF.35	-	570	0.171928	5.52251
LmjF.35.4650	12	protein phosphatase, putative	LmjF.35	+	1095	0.208397	6.29624
LmjF.36.0640	12	ribonuclease H, putative	LmjF.36	+	906	0.281499	5.74943
LmjF.36.4050	12	hypothetical protein, conserved	LmjF.36	+	1305	0.286586	5.49516
LmjF.36.5430	12	hypothetical protein, conserved	LmjF.36	-	1161	0.442351	6.20347
LmjF.07.0360	13	hypothetical protein, conserved	LmjF.07	-	558	0.228171	4.50932
LmjF.07.1170	13	phosphoglycan beta 1,3 galactosyltransferase 1 (SCG1)	LmjF.07	+	2445	0.68703	7.25575
LmjF.11.0720	13	PUF nine target 1	LmjF.11	+	1962	0.0788151	6.99708
LmjF.15.0400	13	hypothetical protein, conserved	LmjF.15	+	2043	0.229262	6.24369
LmjF.20.1680	13	Peptidase C50 separase, putative	LmjF.20	-	3840	0.234604	6.99847
LmjF.21.0865	13	hypothetical protein, conserved	LmjF.21	+	2031	0.134719	7.19307
LmjF.24.1125	13	hypothetical protein, conserved	LmjF.24	+	2409	0.318109	7.11805
LmjF.24.1960	13	hypothetical protein, conserved	LmjF.24	-	2601	0.148829	7.06258
LmjF.25.2460	13	phosphoglycan beta 1,3 galactosyltransferase 6 (SCG6)	LmjF.25	+	2445	0.465155	4.62666
LmjF.26.0840	13	hypothetical protein, conserved	LmjF.26	-	2841	0.049683	7.63225
LmjF.27.2440	13	3-oxoacyl-ACP reductase, putative (KAR1)	LmjF.27	+	882	0.545233	4.78324
LmjF.28.0490	13	propionyl-coa carboxylase beta chain, putative	LmjF.28	-	1569	0.549442	6.79695
LmjF.29.0570	13	hypothetical protein, conserved	LmjF.29	-	2538	0.14136	6.64055
LmjF.29.1160	13	tryparedoxin 1, putative (TXN1)	LmjF.29	+	438	0.285531	7.89663
LmjF.31.2400	13	hypothetical protein, unknown function	LmjF.31	-	3678	0.274701	8.16321
LmjF.33.3220	13	hypothetical protein, conserved	LmjF.33	+	1605	0.163056	6.45496
LmjF.34.3320	13	hypothetical protein, conserved	LmjF.34	+	462	0.112919	4.64362
LmjF.36.4850	13	hypothetical protein, conserved	LmjF.36	+	1830	0.130355	7.08518
LmjF.02.0310	14	hypothetical protein, conserved	LmjF.02	-	2085	1.07988	6.85011
LmjF.05.1080	14	MORN repeat-containing protein	LmjF.05	+	2181	0.400713	7.00318
LmjF.09.0530	14	leucine-rich repeat protein, putative	LmjF.09	+	2994	0.903544	6.92873
LmjF.11.0100	14	seryl-tRNA synthetase, putative	LmjF.11	+	1425	0.169847	6.75206
LmjF.13.0310	14	alpha tubulin	LmjF.13	-	1356	0.238026	6.77955
LmjF.13.0320	14	alpha tubulin	LmjF.13	-	1356	0.37956	6.71775
LmjF.13.0330	14	alpha tubulin	LmjF.13	-	1356	0.294796	6.86676
LmjF.13.0360	14	alpha tubulin	LmjF.13	-	1356	0.319261	6.87889
LmjF.13.0370	14	alpha tubulin	LmjF.13	-	1356	0.357904	6.90926
LmjF.13.0380	14	alpha tubulin	LmjF.13	-	1356	0.412085	6.77904
LmjF.14.1220	14	hypothetical protein, conserved	LmjF.14	+	2808	0.933005	6.7438
LmjF.16.1425	14	paraflagellar rod protein 2C	LmjF.16	-	1800	1.87444	7.08288
LmjF.16.1427	14	paraflagellar rod protein 2C	LmjF.16	-	1800	1.92752	7.12372
LmjF.16.1430	14	paraflagellar rod protein 2C	LmjF.16	-	1800	1.76832	7.20017
LmjF.17.0260	14	hypothetical protein, conserved	LmjF.17	-	2358	0.509664	6.60329
LmjF.18.1640	14	hypothetical protein, conserved	LmjF.18	+	357	1.5264	6.55956
LmjF.19.0080	14	hypothetical protein, conserved	LmjF.19	-	1299	0.508228	6.68162
LmjF.24.1350	14	hypothetical protein, conserved	LmjF.24	+	2667	0.6637	6.83858
LmjF.28.0090	14	oxygen-sensing adenylate cyclase (HemAC)	LmjF.28	+	1851	0.460135	6.6711
LmjF.29.1750	14	paraflagellar rod protein 1D, putative	LmjF.29	-	1788	1.51279	6.89006
LmjF.29.1760	14	paraflagellar rod protein 1D, putative	LmjF.29	-	1788	1.34658	6.46853
LmjF.29.1770	14	paraflagellar rod protein 1D, putative	LmjF.29	-	1788	1.26271	6.30458
LmjF.30.0900	14	hypothetical protein, conserved	LmjF.30	+	2073	0.547751	6.42919
LmjF.31.0430	14	calpain-like cysteine peptidase, putative	LmjF.31	-	2817	0.271206	6.89409
LmjF.31.1130	14	amidohydrolase, putative	LmjF.31	-	1218	0.481562	6.87109
LmjF.32.0350	14	hypothetical protein, conserved	LmjF.32	-	1413	0.626906	6.94836
LmjF.32.0730	14	Leucine-rich repeat-containing protein ODA7 (ODA7)	LmjF.32	+	1794	0.721471	6.55718
LmjF.32.2040	14	hypothetical protein, conserved	LmjF.32	-	2544	0.701356	6.97855
LmjF.32.2900	14	outer dynein arm docking complex, putative (DC2)	LmjF.32	-	1857	0.352674	6.69714
LmjF.35.5340	14	hypothetical protein, conserved	LmjF.35	+	1041	1.23831	6.60089
LmjF.04.1230	15	actin (ACT)	LmjF.04	-	1131	0.158794	8.0853
LmjF.05.0070	15	dynein light chain, putative	LmjF.05	+	276	0.32891	5.64934
LmjF.05.0510	15	ATP synthase F1, alpha subunit, putative (ATPF1A)	LmjF.05	+	1725	0.154451	7.93394
LmjF.08.1120	15	hypothetical protein, conserved	LmjF.08	+	2610	0.311995	5.77697
LmjF.10.0290	15	isocitrate dehydrogenase [NADP], mitochondrial precursor, putative	LmjF.10	+	1308	0.139308	7.88281
LmjF.12.0530	15	glucose-6-phosphate isomerase (PGI)	LmjF.12	+	1818	0.174798	8.38866
LmjF.12.0780	15	surface antigen protein 2 precursor	LmjF.12	+	1128	2.56317	6.50116
LmjF.12.0810	15	promastigote surface antigen protein 2 PSA2	LmjF.12	+	1158	1.73917	6.19563
LmjF.14.0260	15	hypothetical protein, conserved	LmjF.14	+	2169	0.185035	5.91491
LmjF.14.0850	15	small myristoylated protein-3, putative (SMP-3)	LmjF.14	-	348	0.87344	5.71921
LmjF.15.0110	15	hypothetical protein, conserved	LmjF.15	-	2394	0.143074	5.6391
LmjF.17.1290	15	translation initiation factor, putative	LmjF.17	+	2130	0.179077	7.85366
LmjF.19.0960	15	dynein light chain, putative	LmjF.19	+	339	0.160332	5.26552
LmjF.29.1030	15	hypothetical protein, conserved	LmjF.29	+	594	0.533842	5.46013
LmjF.29.1170	15	hypothetical protein, conserved	LmjF.29	+	1113	0.592221	6.07549
LmjF.30.2980	15	glyceraldehyde 3-phosphate dehydrogenase, glycosomal	LmjF.30	-	1086	0.312064	8.14725
LmjF.33.0796	15	beta tubulin	LmjF.33	+	1332	1.1296	5.1892
LmjF.33.0798	15	beta tubulin	LmjF.33	+	1332	1.29971	6.21421
LmjF.33.0804	15	beta tubulin	LmjF.33	+	1332	1.14651	6.0643
LmjF.33.0808	15	beta tubulin	LmjF.33	+	1332	1.53176	5.9886
LmjF.33.0816	15	beta tubulin	LmjF.33	+	1332	1.24587	6.08815
LmjF.33.0819	15	beta tubulin	LmjF.33	+	1332	1.34792	6.07544
LmjF.34.1520	15	hypothetical protein, conserved	LmjF.34	-	462	1.44136	6.19868
LmjF.35.0980	15	aldose 1-epimerase-like protein	LmjF.35	+	1134	0.941438	5.28689
LmjF.35.3550	15	hypothetical protein, conserved	LmjF.35	-	2250	0.0958149	8.14424
LmjF.35.3920	15	hypothetical protein, conserved	LmjF.35	+	2415	0.123368	8.35412
LmjF.35.4750	15	glyceraldehyde-3-phosphate dehydrogenase-like protein	LmjF.35	+	1050	0.536652	6.21115
LmjF.36.1170	15	hypothetical protein, conserved	LmjF.36	+	1914	0.441161	8.22267
LmjF.36.3470	15	2-oxoglutarate dehydrogenase E1 component, putative	LmjF.36	-	2940	0.205268	8.43072
LmjF.06.0140	16	20S proteasome beta 6 subunit, putative	LmjF.06	-	744	0.106417	6.8181
LmjF.07.1105	16	ATPase subunit 9, putative, pseudogene	LmjF.07	+	1287	0.303613	6.86573
LmjF.09.0770	16	oligopeptidase b (OPB)	LmjF.09	-	2196	0.258039	7.28769
LmjF.11.0550	16	nucleobase transporter (NT4)	LmjF.11	+	1653	0.791985	6.70681
LmjF.15.0280	16	ribonucleoprotein p18, mitochondrial precursor, putative	LmjF.15	+	564	0.13836	6.20894
LmjF.15.1520	16	hypothetical protein, conserved	LmjF.15	-	330	0.0889337	6.8273
LmjF.18.0200	16	UDP-galactopyranose mutase (GLF)	LmjF.18	-	1476	0.302528	7.00058
LmjF.20.0150	16	hypothetical protein	LmjF.20	-	2727	1.64446	6.48164
LmjF.23.1490	16	hypothetical protein, unknown function	LmjF.23	+	918	0.311202	6.45173
LmjF.24.0800	16	hypothetical protein, unknown function	LmjF.24	+	1809	0.0614198	6.71932
LmjF.24.1510	16	translationally controlled tumor protein (TCTP), putative	LmjF.24	+	513	0.179472	6.03
LmjF.25.1170	16	ATP synthase F1, beta subunit, putative (ATPB)	LmjF.25	-	1578	0.466355	7.07875
LmjF.25.1180	16	ATP synthase F1, beta subunit, putative (ATPB)	LmjF.25	-	1578	0.462687	7.13591
LmjF.29.2540	16	hypothetical protein, conserved	LmjF.29	+	1917	0.146262	6.5586
LmjF.31.1790	16	amino acid permease (AAT8.1)	LmjF.31	-	1818	0.0306354	6.39773
LmjF.31.1960	16	tryparedoxin 3, putative (TXN3)	LmjF.31	-	561	0.17025	6.44813
LmjF.33.0510	16	hypothetical protein, conserved	LmjF.33	-	2664	0.121944	6.92273
LmjF.33.2570	16	metallo-peptidase, Clan MF, Family M17	LmjF.33	+	1587	0.126758	7.0416
LmjF.34.0710	16	hypothetical protein, conserved	LmjF.34	+	2310	0.25699	7.68692
LmjF.34.2610	16	ruvB-like DNA helicase, putative (RUVBL)	LmjF.34	+	1452	0.0688426	7.03909
LmjF.36.0250	16	eukaryotic translation initiation factor 3 subunit L, putative	LmjF.36	-	1902	0.218149	7.35937
LmjF.36.0840	16	zinc finger protein family member, putative	LmjF.36	+	2355	0.226744	6.56403
LmjF.36.1130	16	hypothetical protein, unknown function	LmjF.36	+	1365	0.30748	7.025
LmjF.36.2020	16	chaperonin HSP60, mitochondrial precursor	LmjF.36	+	1698	0.343986	6.91287
LmjF.36.6750	16	prolyl endopeptidase (POP)	LmjF.36	-	2094	0.359635	7.33153
LmjF.06.0370	17	glutamine synthetase, putative	LmjF.06	+	1611	0.0865099	7.76308
LmjF.10.0710	17	amino acid permease 24, putative (AAT20.1)	LmjF.10	-	1467	0.338768	8.27991
LmjF.10.0715	17	amino acid permease 24, putative (AAT20.2)	LmjF.10	-	1467	0.418108	8.45769
LmjF.10.0720	17	amino acid permease 24, putative (AAT20.3)	LmjF.10	-	1467	0.440245	8.3831
LmjF.12.0760	17	surface antigen protein 2, putative	LmjF.12	+	1764	1.80775	9.30646
LmjF.12.0870	17	surface antigen protein 2, putative	LmjF.12	+	1644	0.781157	9.05018
LmjF.12.0990	17	surface antigen protein, putative	LmjF.12	+	1833	1.82488	9.18042
LmjF.13.0460	17	hypothetical protein, conserved	LmjF.13	+	1494	0.509306	8.02786
LmjF.13.1470	17	hypothetical protein, conserved	LmjF.13	-	16911	0.147368	9.53412
LmjF.14.0790	17	hypothetical protein, conserved	LmjF.14	-	12498	0.277895	8.93173
LmjF.15.0160	17	zinc finger (CCCH type) protein, putative	LmjF.15	-	2508	0.0395746	7.52346
LmjF.17.0180	17	receptor-type adenylate cyclase b (RAC-B1)	LmjF.17	-	3978	0.79451	9.19362
LmjF.17.0190	17	receptor-type adenylate cyclase, putative	LmjF.17	-	4245	0.689072	8.91787
LmjF.17.0230	17	receptor-type adenylate cyclase b (RAC-B2)	LmjF.17	-	3795	0.716066	9.01442
LmjF.17.0235	17	receptor-type adenylate cyclase b (RAC-B3)	LmjF.17	-	3987	0.793332	9.18952
LmjF.18.1340	17	hypothetical protein, conserved	LmjF.18	+	2307	0.614138	8.76712
LmjF.21.0490	17	DnaJ protein, putative	LmjF.21	+	1347	0.055573	7.69531
LmjF.23.0710	17	acetyl-CoA synthetase, putative	LmjF.23	-	2088	0.386507	8.17658
LmjF.23.0950	17	cytosolic leucyl aminopeptidase (LAP)	LmjF.23	-	1698	0.0456959	7.68918
LmjF.25.0040	17	hypothetical protein, conserved	LmjF.25	-	3804	0.188097	8.06167
LmjF.26.2170	17	hypothetical protein, unknown function	LmjF.26	+	8346	0.142917	9.78258
LmjF.26.2570	17	protein kinase, putative	LmjF.26	+	1302	4.04878	7.21726
LmjF.27.0680	17	amino acid permease, putative (AAT23.2)	LmjF.27	+	1608	1.97697	9.43222
LmjF.28.1710	17	hypothetical protein, conserved	LmjF.28	-	6522	0.184999	8.38574
LmjF.29.2760	17	Putative intraflagellar transport protein C3 (PIFTC3)	LmjF.29	+	1707	0.167034	8.32302
LmjF.30.0100	17	hypothetical protein, conserved	LmjF.30	-	4689	0.134623	8.76696
LmjF.30.0850	17	surface protein amastin, putative	LmjF.30	+	588	0.273214	7.674
LmjF.30.0860	17	surface protein amastin, putative	LmjF.30	+	588	0.42332	7.47527
LmjF.30.1260	17	hypothetical protein, conserved	LmjF.30	+	5973	0.196466	7.44016
LmjF.30.1940	17	succinyl-coa:3-ketoacid-coenzyme a transferase- like protein	LmjF.30	+	1500	0.974109	8.41185
LmjF.31.0320	17	amino acid transporter, putative (AAT1.1)	LmjF.31	-	1608	1.40867	8.85482
LmjF.31.0660	17	hypothetical protein, conserved	LmjF.31	-	5730	0.153036	9.45359
LmjF.31.1160	17	hypothetical protein, unknown function	LmjF.31	-	1890	0.555068	7.61338
LmjF.31.1520	17	hypothetical protein, conserved	LmjF.31	-	2856	0.266115	7.77243
LmjF.31.1770	17	hypothetical protein, unknown function	LmjF.31	-	3375	0.281939	7.92831
LmjF.31.2710	17	phosphatidylinositol-4-phosphate 5-kinase-like protein	LmjF.31	-	3255	0.328468	8.13829
LmjF.32.0640	17	phosphatase, putative	LmjF.32	+	1818	0.114593	7.20411
LmjF.32.0850	17	hypothetical protein, conserved	LmjF.32	+	2292	0.089759	7.73408
LmjF.32.0990	17	hypothetical protein, conserved	LmjF.32	+	4536	0.105252	7.50404
LmjF.32.2660	17	L-Lysine transport protein, putative (AAT16)	LmjF.32	-	1467	3.80297	7.67465
LmjF.32.3930	17	hypothetical protein, conserved	LmjF.32	+	12264	0.415678	9.06122
LmjF.33.0585	17	hypothetical protein, conserved	LmjF.33	-	2034	0.128551	7.70582
LmjF.34.0680	17	flagellar attachment zone protein, putative	LmjF.34	-	3834	0.0546577	9.62451
LmjF.34.1380	17	hypothetical protein, unknown function	LmjF.34	-	3912	0.31228	7.7934
LmjF.34.2730	17	GPI transamidase subunit 16, putative (GPI16)	LmjF.34	+	2232	0.0808192	7.61276
LmjF.35.0430	17	hypothetical protein, conserved	LmjF.35	+	1476	0.246189	7.31181
LmjF.35.0610	17	hypothetical protein, conserved	LmjF.35	+	7521	0.0860546	8.77643
LmjF.35.2770	17	hypothetical protein, conserved	LmjF.35	-	3951	0.125256	7.54882
LmjF.35.3200	17	RNA-binding protein, putative	LmjF.35	-	2109	0.0408627	7.52641
LmjF.36.1260	17	fructose-1,6-bisphosphate aldolase (ALD)	LmjF.36	+	1116	0.333458	8.35126
LmjF.36.6280	17	glucose transporter 3 (GT3)	LmjF.36	-	1707	0.322003	8.39061
LmjF.36.6290	17	glucose transporter 2 (GT2)	LmjF.36	-	1704	1.01216	8.99167
LmjF.36.6300	17	glucose transporter 1 (GT1)	LmjF.36	-	1962	0.94873	8.66079
LmjF.02.0230	18	phosphoglycan beta 1,3 galactosyltransferase (SCGR1)	LmjF.02	-	2979	0.621278	6.26604
LmjF.06.0020	18	hypothetical protein, conserved	LmjF.06	-	1608	0.582245	6.2327
LmjF.07.0730	18	malonyl-coa decarboxylase-like protein	LmjF.07	+	2382	0.353473	5.82064
LmjF.13.1510	18	phosphoprotein phosphatase, putative	LmjF.13	-	1302	0.502255	6.48144
LmjF.16.0630	18	meiotic recombination protein SPO11, putative	LmjF.16	-	1956	0.812234	6.48877
LmjF.19.0810	18	vps53-like domain protein	LmjF.19	+	2610	0.233587	7.23118
LmjF.19.1350	18	phosphatidic acid phosphatase protein-like protein	LmjF.19	+	1203	0.0986142	6.29606
LmjF.26.0930	18	hypothetical protein, conserved	LmjF.26	-	2070	0.107921	6.52122
LmjF.26.1755	18	hypothetical protein, conserved	LmjF.26	+	1146	0.382915	5.79774
LmjF.27.1150	18	hypothetical protein, conserved	LmjF.27	-	1461	0.273187	6.33285
LmjF.28.1120	18	hypothetical protein, conserved	LmjF.28	+	765	3.20847	6.73539
LmjF.30.0770	18	hypothetical protein, conserved	LmjF.30	+	375	0.368607	6.98915
LmjF.31.0180	18	hypothetical protein, conserved	LmjF.31	-	474	0.142643	5.92014
LmjF.32.0740	18	hypothetical protein, conserved	LmjF.32	+	1170	0.222795	6.35687
LmjF.32.2460	18	hypothetical protein, conserved	LmjF.32	-	2940	1.12698	5.99581
LmjF.32.3490	18	DEAD/DEAH box helicase, putative	LmjF.32	+	2055	0.324945	5.91859
LmjF.33.2280	18	hypothetical protein, conserved	LmjF.33	+	3108	0.290299	6.37068
LmjF.33.2380	18	Golgi reassembly stacking protein (GRASP homologue), putative	LmjF.33	+	1626	0.095909	6.20046
LmjF.34.0770	18	hypothetical protein, conserved	LmjF.34	+	639	0.550769	6.53368
LmjF.34.1840	18	amastin-like surface protein, putative	LmjF.34	-	609	3.88673	6.06471
LmjF.34.3220	18	aminophospholipid translocase, putative	LmjF.34	+	3474	0.394127	7.18877
LmjF.34.3620	18	hypothetical protein, conserved	LmjF.34	+	1713	0.238975	7.08637
LmjF.35.2690	18	hypothetical protein, conserved	LmjF.35	-	1245	0.331441	6.2329
LmjF.35.3740	18	hypothetical protein, conserved	LmjF.35	-	1167	0.516987	5.73189
LmjF.35.4100	18	hypothetical protein, conserved	LmjF.35	+	1269	0.143763	5.97851
LmjF.35.5130	18	hypothetical protein, conserved	LmjF.35	+	1113	0.67921	5.70794
LmjF.36.0490	18	hypothetical protein, conserved	LmjF.36	-	1047	0.564162	5.86698
LmjF.36.2350	18	glyceraldehyde 3-phosphate dehydrogenase, cytosolic, putative	LmjF.36	+	999	3.61178	6.96537
LmjF.36.6150	18	hypothetical protein, conserved	LmjF.36	-	1089	0.855011	6.62198
LmjF.01.0320	19	poly(A) export protein, putative	LmjF.01	+	924	0.409536	7.01031
LmjF.04.1190	19	tRNA nucleotidyltransferase, putative	LmjF.04	-	1572	0.0435682	6.97559
LmjF.06.0590	19	hypothetical protein, conserved	LmjF.06	+	4485	0.296442	6.9922
LmjF.10.0520	19	hypothetical protein, conserved	LmjF.10	-	2724	0.324056	7.68077
LmjF.11.0160	19	hypothetical protein, conserved	LmjF.11	+	3069	0.210369	6.97428
LmjF.12.1210	19	hypothetical protein, conserved	LmjF.12	+	3021	0.18516	7.63561
LmjF.15.0810	19	hypothetical protein, conserved	LmjF.15	-	1692	0.185668	6.75114
LmjF.19.0370	19	hypothetical protein, conserved	LmjF.19	+	3465	0.0857849	7.00604
LmjF.19.0760	19	transporter, putative	LmjF.19	+	1476	0.169324	7.86176
LmjF.20.0690	19	hypothetical protein, conserved	LmjF.20	+	3966	0.23158	6.95229
LmjF.23.0450	19	permease-like protein	LmjF.23	+	3315	0.537097	7.58382
LmjF.23.1010	19	hypothetical protein, conserved	LmjF.23	-	3333	0.0688932	7.96052
LmjF.24.2010	19	phosphatidylinositol 3-kinase, putative	LmjF.24	-	3270	0.460563	7.20215
LmjF.25.0330	19	hypothetical protein, conserved	LmjF.25	-	2058	0.100615	6.92671
LmjF.25.2180	19	vacuolar protein sorting-associated protein 33, putative	LmjF.25	+	1794	0.179917	6.70828
LmjF.27.1650	19	hypothetical protein, conserved	LmjF.27	+	3873	0.166481	7.70207
LmjF.27.2337	19	hypothetical protein	LmjF.27	-	1251	0.204362	6.90779
LmjF.28.2910	19	glutamate dehydrogenase, putative	LmjF.28	-	1359	1.55509	7.64121
LmjF.29.1420	19	hypothetical protein, conserved	LmjF.29	+	1968	0.242703	6.80317
LmjF.29.1520	19	hypothetical protein, conserved	LmjF.29	-	1947	0.352162	6.57766
LmjF.30.1440	19	hypothetical protein, conserved	LmjF.30	+	4416	0.230585	7.3836
LmjF.31.1730	19	hypothetical protein, conserved	LmjF.31	-	1146	0.48662	6.69956
LmjF.31.2460	19	lipase, putative	LmjF.31	-	1098	1.44953	7.60563
LmjF.31.2920	19	inositol polyphosphate 1-phosphatase, putative	LmjF.31	-	888	0.122811	6.68631
LmjF.33.0295	19	autophagocytosis protein, putative	LmjF.33	-	828	0.201108	7.22524
LmjF.33.2190	19	hypothetical protein, unknown function	LmjF.33	+	2289	0.238394	6.65338
LmjF.34.2640	19	hypothetical protein, unknown function	LmjF.34	+	4098	0.421727	7.52064
LmjF.35.1520	19	hypothetical protein, conserved	LmjF.35	-	1857	0.0853102	7.2113
LmjF.35.2340	19	poly(A)-specific ribonuclease PARN, putative	LmjF.35	+	2034	0.351188	7.53592
LmjF.35.2590	19	hypothetical protein, conserved	LmjF.35	+	843	0.139262	6.63446
LmjF.36.0420	19	amino acid permease-like protein (AAT28)	LmjF.36	-	1485	0.4983	7.37312
LmjF.36.6260	19	carboxypeptidase, putative	LmjF.36	-	1284	0.400584	6.57793
LmjF.03.0780	20	serine/threonine-protein kinase, putative	LmjF.03	-	9339	0.0427007	8.66243
LmjF.14.0490	20	hypothetical protein, unknown function	LmjF.14	-	831	1.72502	7.02017
LmjF.24.1280	20	amastin-like surface protein-like protein	LmjF.24	+	561	0.899337	7.78352
LmjF.26.1260	20	hypothetical protein, unknown function	LmjF.26	+	3888	0.359835	8.91191
LmjF.29.1410	20	hypothetical protein, unknown function	LmjF.29	+	2712	1.36816	7.91381
LmjF.31.0350	20	amino acid transporter aATP11, putative (AAT1.4)	LmjF.31	-	1536	4.46991	8.29821
LmjF.31.0900	20	hypothetical protein, conserved	LmjF.31	-	240	0.494067	8.58662
LmjF.31.0920	20	sodium stibogluconate resistance protein, putative	LmjF.31	-	1866	0.66749	7.88543
LmjF.31.0950	20	sodium stibogluconate resistance protein, putative	LmjF.31	-	1866	0.68484	7.75758
LmjF.31.1270	20	p-glycoprotein e	LmjF.31	-	5034	0.137504	8.69274
LmjF.33.1400	20	protein kinase, putative	LmjF.33	+	5865	0.163076	8.74906
LmjF.33.2340	20	succinyl-coA:3-ketoacid-coenzyme A transferase, mitochondrial precursor, putative	LmjF.33	+	1470	0.814224	7.81926
LmjF.33.2970	20	hypothetical protein, unknown function	LmjF.33	+	4731	0.219253	8.49056
LmjF.35.4360	20	DNA polymerase epsilon catalytic subunit, putative	LmjF.35	+	6915	0.122451	8.45774
LmjF.36.3860	20	similar to leishmania major. l411.4-like protein	LmjF.36	+	1731	0.564273	7.68393
LmjF.36.4840	20	hypothetical protein, conserved	LmjF.36	+	3624	0.0395244	8.58305
LmjF.13.1210	21	nucleobase transporter (NT3)	LmjF.13	-	1506	0.486075	7.37678
LmjF.18.0090	21	alpha glucosidase II subunit, putative	LmjF.18	-	2439	0.301976	7.57734
LmjF.20.1600	21	hypothetical protein, conserved	LmjF.20	-	3021	0.219074	7.83925
LmjF.24.2120	21	hypothetical protein, conserved	LmjF.24	-	3597	0.10121	7.86077
LmjF.25.1700	21	hypothetical protein, conserved	LmjF.25	-	3441	0.0705343	7.26758
LmjF.27.0980	21	ATP-binding cassette protein subfamily A, member 9, putative (ABCA9)	LmjF.27	-	5643	0.15659	7.88347
LmjF.27.1730	21	hypothetical protein, conserved	LmjF.27	+	1023	0.501609	7.06598
LmjF.28.1410	21	DNA polymerase kappa, putative	LmjF.28	+	2256	0.11852	7.39091
LmjF.30.0600	21	protein kinase, putative	LmjF.30	-	2787	0.239872	6.99228
LmjF.30.1090	21	hypothetical protein, conserved	LmjF.30	+	2991	0.137513	7.43093
LmjF.31.0870	21	amino acid permease 3 (AAP3)	LmjF.31	-	1443	0.530606	7.32258
LmjF.31.0880	21	amino acid permease 3 (AAP3)	LmjF.31	-	1443	0.608258	7.47489
LmjF.31.0930	21	sodium stibogluconate resistance protein, putative	LmjF.31	-	1866	0.42565	7.61374
LmjF.31.1600	21	hypothetical protein, unknown function	LmjF.31	-	2436	0.103602	7.28042
LmjF.32.0140	21	hypothetical protein, conserved	LmjF.32	-	3129	0.0485836	7.18502
LmjF.32.2520	21	hypothetical protein, unknown function	LmjF.32	-	2781	0.115536	7.6558
LmjF.33.2270	21	hypothetical protein, conserved	LmjF.33	+	1740	0.179246	7.33709
LmjF.34.0450	21	hypothetical protein, unknown function	LmjF.34	+	2811	0.447014	7.49067
LmjF.35.0370	21	ATP-dependent DEAD-box RNA helicase, putative	LmjF.35	+	1218	0.29525	7.71165
LmjF.35.0440	21	hypothetical protein, unknown function	LmjF.35	+	1917	0.522078	7.43926
LmjF.36.5130	21	hypothetical protein, conserved	LmjF.36	-	837	0.0334264	7.58492
LmjF.09.0870	22	hypothetical protein, conserved	LmjF.09	-	1581	0.486582	6.40991
LmjF.17.0725	22	guanosine monophosphate reductase	LmjF.17	-	1662	0.11745	6.97215
LmjF.18.1090	22	cAMP phosphodiesterase A, putative (PDEA)	LmjF.18	+	1896	0.492064	6.47079
LmjF.22.1490	22	Serine-threonin protein phosphatase, putative	LmjF.22	+	1086	0.155132	6.77967
LmjF.30.0020	22	cyclophilin 9, putative (CYP9)	LmjF.30	-	738	0.397035	6.10458
LmjF.30.1930	22	succinyl-coa:3-ketoacid-coenzyme a transferase- like protein	LmjF.30	+	1497	0.506818	7.16466
LmjF.30.2700	22	hypothetical protein, conserved	LmjF.30	-	1146	0.396001	6.61653
LmjF.33.3170	22	hypothetical protein, conserved	LmjF.33	+	1590	0.321628	6.58801
LmjF.35.0970	22	aldose 1-epimerase, putative	LmjF.35	+	1116	1.00754	6.5936
LmjF.35.3300	22	hypothetical protein, unknown function	LmjF.35	-	1911	0.241685	6.94606
LmjF.36.0350	22	hypothetical protein, conserved	LmjF.36	-	1512	0.438576	6.53092
LmjF.05.0040	23	paraflagellar rod component par4, putative	LmjF.05	+	1746	0.829484	7.38609
LmjF.05.1100	23	hypothetical protein, conserved	LmjF.05	+	738	0.771919	5.62229
LmjF.09.1520	23	hypothetical protein, conserved	LmjF.09	-	1017	1.00401	6.42983
LmjF.09.1530	23	hypothetical protein, conserved	LmjF.09	-	486	0.182804	5.80634
LmjF.10.0870	23	histone H3	LmjF.10	-	393	0.814484	7.23557
LmjF.11.0810	23	hypothetical protein, conserved	LmjF.11	+	2928	0.177404	7.48847
LmjF.11.0940	23	hypothetical protein, unknown function	LmjF.11	+	4431	0.238592	7.79632
LmjF.12.0510	23	hypothetical protein, conserved	LmjF.12	-	2913	0.206819	6.0551
LmjF.12.0740	23	surface antigen protein, putative	LmjF.12	+	2283	0.829379	7.28703
LmjF.12.0890	23	surface antigen protein 2, putative	LmjF.12	+	1188	1.00963	7.77314
LmjF.13.0340	23	alpha tubulin	LmjF.13	-	1356	0.447872	6.66133
LmjF.13.0350	23	alpha tubulin	LmjF.13	-	1356	0.499143	6.63235
LmjF.13.0390	23	alpha tubulin	LmjF.13	-	1356	0.447097	6.78534
LmjF.13.1110	23	hypothetical protein, conserved	LmjF.13	-	1548	0.281693	6.1796
LmjF.13.1520	23	hypothetical protein, conserved	LmjF.13	-	2838	0.203273	6.28552
LmjF.15.0250	23	hypothetical protein, conserved	LmjF.15	+	5844	0.385552	6.30411
LmjF.16.0900	23	hypothetical protein, conserved	LmjF.16	-	4968	0.645121	8.16976
LmjF.16.1200	23	cyclophilin 13, putative (CYP13)	LmjF.16	-	1101	0.470535	6.39103
LmjF.18.0210	23	hypothetical protein, conserved	LmjF.18	-	1056	0.263358	7.21446
LmjF.18.1170	23	hypothetical protein, conserved	LmjF.18	+	609	0.173271	5.57974
LmjF.19.0560	23	hypothetical protein, conserved	LmjF.19	+	4146	0.536684	7.8838
LmjF.20.0140	23	hypothetical protein, conserved	LmjF.20	-	3660	0.296772	7.29856
LmjF.20.1400	23	axoneme central apparatus protein (PF16)	LmjF.20	+	1533	0.37544	6.20338
LmjF.21.0015	23	histone H4	LmjF.21	-	318	1.51148	7.16906
LmjF.21.0180	23	hypothetical protein, conserved	LmjF.21	+	4428	0.566411	7.66967
LmjF.22.1460	23	i/6 autoantigen-like protein	LmjF.22	-	621	0.218909	6.48419
LmjF.23.0080	23	hypothetical protein, conserved	LmjF.23	+	1260	0.314927	7.31217
LmjF.23.0200	23	endoribonuclease L-PSP (pb5), putative	LmjF.23	+	492	0.64421	7.48287
LmjF.24.1120	23	hypothetical protein, conserved	LmjF.24	+	2739	0.295978	6.4345
LmjF.24.1315	23	cyclophilin 8, putative (CYP8)	LmjF.24	+	729	0.532846	5.99703
LmjF.24.1560	23	hypothetical protein, conserved	LmjF.24	+	1803	1.50777	7.84629
LmjF.24.1980	23	STOP axonemal protein, putative	LmjF.24	-	801	0.677231	6.45733
LmjF.25.2200	23	hypothetical protein, conserved	LmjF.25	+	933	0.312042	5.95556
LmjF.26.0370	23	hypothetical protein, conserved	LmjF.26	-	2562	0.0636096	7.38945
LmjF.26.0980	23	protein kinase, putative	LmjF.26	-	3936	0.16216	7.2804
LmjF.26.1720	23	hypothetical protein, conserved	LmjF.26	+	2121	0.311966	6.33618
LmjF.27.0920	23	hypothetical protein, unknown function	LmjF.27	-	927	0.167968	7.27255
LmjF.28.0050	23	dynein regulatory complex subunit, putative	LmjF.28	+	1467	0.37221	6.31875
LmjF.28.1110	23	hypothetical protein, conserved	LmjF.28	+	1890	0.269985	5.8329
LmjF.28.1860	23	hypothetical protein, conserved	LmjF.28	-	867	0.336552	5.34434
LmjF.28.2890	23	hypothetical protein, conserved	LmjF.28	-	1158	0.648295	5.5947
LmjF.29.0990	23	hypothetical protein, conserved	LmjF.29	+	2976	0.43851	6.35637
LmjF.29.1000	23	hypothetical protein, conserved	LmjF.29	+	1878	0.6225	6.39631
LmjF.29.2480	23	hypothetical protein, conserved	LmjF.29	+	2535	0.272365	6.87901
LmjF.29.2810	23	ribonuclease inhibitor-like protein	LmjF.29	+	2217	0.413584	7.25799
LmjF.30.2620	23	hypothetical protein, conserved	LmjF.30	-	2160	0.43358	7.012
LmjF.30.2650	23	hypothetical protein, conserved	LmjF.30	-	471	0.431374	5.99473
LmjF.30.3290	23	hypothetical protein, conserved	LmjF.30	+	3123	0.164383	7.19268
LmjF.31.0040	23	hypothetical protein, unknown function	LmjF.31	-	1839	0.113505	6.93708
LmjF.31.0090	23	hypothetical protein, conserved	LmjF.31	-	1479	0.865513	7.63718
LmjF.31.1630	23	3-ketoacyl-CoA thiolase-like protein, putative	LmjF.31	-	1077	0.187431	7.4855
LmjF.31.2150	23	prostaglandin f2-alpha synthase/D-arabinose dehydrogenase (PGFS)	LmjF.31	-	855	1.41975	7.81151
LmjF.31.3180	23	histone H4	LmjF.31	+	303	1.8738	7.40565
LmjF.32.0477	23	hypothetical protein, conserved	LmjF.32	-	306	1.53688	6.17744
LmjF.32.0840	23	hypothetical protein, conserved	LmjF.32	+	1578	0.398236	7.28032
LmjF.32.1060	23	dynein, putative	LmjF.32	+	1806	0.457958	6.0263
LmjF.32.1180	23	hypothetical protein, conserved	LmjF.32	+	1983	0.135501	7.10962
LmjF.32.1940	23	DnaJ homolog, putative	LmjF.32	-	972	0.364325	6.12317
LmjF.32.1980	23	hypothetical protein, conserved	LmjF.32	-	2235	0.490743	6.81356
LmjF.32.2010	23	hypothetical protein, conserved	LmjF.32	-	885	0.19116	5.85879
LmjF.32.3970	23	cAMP response protein 1, putative (CARP1)	LmjF.32	+	2100	0.799085	5.58548
LmjF.33.0794	23	beta tubulin	LmjF.33	+	1332	1.23433	7.70919
LmjF.33.0870	23	hypothetical protein, conserved	LmjF.33	+	1479	0.356559	5.40621
LmjF.33.2760	23	hypothetical protein, conserved	LmjF.33	+	2067	0.583619	6.42653
LmjF.34.0410	23	hypothetical protein, conserved	LmjF.34	+	1263	0.608255	6.23989
LmjF.34.1210	23	hypothetical protein, conserved	LmjF.34	-	1428	0.292222	5.54623
LmjF.34.1410	23	d-isomer specific 2-hydroxyacid dehydrogenase- like protein	LmjF.34	-	1008	1.54502	7.32656
LmjF.34.2940	23	hypothetical protein, conserved	LmjF.34	+	888	0.435885	7.1406
LmjF.35.2320	23	protein kinase, putative	LmjF.35	+	3381	0.245573	7.211
LmjF.35.2400	23	Flagellar Member 5 (FLAM5)	LmjF.35	+	5382	0.777871	7.11358
LmjF.36.0020	23	histone H4	LmjF.36	-	303	1.7989	7.23401
LmjF.36.1200	23	GPI alpha-mannosyltransferase III (GPI10)	LmjF.36	+	1881	0.367687	7.29253
LmjF.36.1520	23	nima-related protein kinase, putative	LmjF.36	-	1530	0.291441	7.22738
LmjF.36.2550	23	hypothetical protein, conserved	LmjF.36	+	1122	0.2157	6.31823
LmjF.36.3300	23	hypothetical protein, conserved	LmjF.36	-	2460	0.664141	7.3723
LmjF.36.3910	23	S-adenosylhomocysteine hydrolase	LmjF.36	+	1314	0.366674	7.16538
LmjF.36.4260	23	hypothetical protein, conserved	LmjF.36	+	1296	0.835984	6.09286
LmjF.36.4910	23	hypothetical protein, conserved	LmjF.36	-	1083	0.52598	6.31711
LmjF.36.5340	23	hypothetical protein, conserved	LmjF.36	-	2610	0.701089	7.6371
LmjF.02.0020	24	histone H4	LmjF.02	-	303	1.79761	9.50332
LmjF.05.0450	24	hypothetical protein, conserved	LmjF.05	+	591	0.117546	7.51238
LmjF.05.0530	24	kinetoplast-associated protein-like protein	LmjF.05	+	6186	0.0560495	8.32377
LmjF.08.0380	24	hypothetical protein, conserved	LmjF.08	+	5667	0.17016	8.09254
LmjF.09.1510	24	hypothetical protein, conserved	LmjF.09	-	4635	0.785198	8.54496
LmjF.12.0980	24	promastigote surface antigen protein 2 PSA2	LmjF.12	+	1158	2.64605	11.1198
LmjF.12.0995	24	hypothetical protein	LmjF.12	+	1677	1.30443	11.3384
LmjF.12.1000	24	promastigote surface antigen protein 2 PSA2	LmjF.12	+	1158	2.65227	10.4953
LmjF.13.0280	24	alpha tubulin	LmjF.13	-	1356	0.302926	11.5037
LmjF.13.0290	24	alpha tubulin	LmjF.13	-	1356	0.305284	11.4931
LmjF.13.0300	24	alpha tubulin	LmjF.13	-	1356	0.288678	11.4923
LmjF.15.1010	24	glutamate dehydrogenase (GDH)	LmjF.15	-	3063	0.451816	8.47063
LmjF.17.0440	24	hypothetical protein, conserved	LmjF.17	-	5805	0.243421	8.62081
LmjF.18.0970	24	hypothetical protein, conserved	LmjF.18	+	6162	0.135677	7.85776
LmjF.19.0030	24	histone H2B	LmjF.19	-	324	0.58742	9.87604
LmjF.19.0040	24	histone H2B	LmjF.19	-	324	0.683973	9.82547
LmjF.21.0915	24	histone H2A	LmjF.21	+	399	0.280244	9.49861
LmjF.21.0920	24	histone H2A, putative	LmjF.21	+	399	0.231087	9.51038
LmjF.21.1700	24	proteasome alpha 2 subunit, putative	LmjF.21	-	696	0.0936515	7.58599
LmjF.22.0730	24	hypothetical protein, conserved	LmjF.22	-	1320	0.139052	8.17088
LmjF.23.0390	24	hypothetical protein, conserved	LmjF.23	+	5943	0.176143	8.46804
LmjF.24.1470	24	hypothetical protein, conserved	LmjF.24	+	9279	0.583551	8.9996
LmjF.25.0420	24	hypothetical protein, conserved	LmjF.25	-	5238	0.10553	7.5235
LmjF.25.1350	24	hypothetical protein, conserved	LmjF.25	-	7785	0.205999	8.85472
LmjF.25.2450	24	histone H4	LmjF.25	+	303	2.00576	8.66364
LmjF.26.0650	24	hypothetical protein, conserved	LmjF.26	-	4374	0.289618	8.47659
LmjF.27.1190	24	histone H1, putative	LmjF.27	-	291	0.199327	9.54925
LmjF.27.1240	24	histone H1, putative	LmjF.27	-	291	0.243608	9.6032
LmjF.28.2610	24	hypothetical protein, conserved	LmjF.28	+	5265	0.427855	8.68935
LmjF.29.1720	24	histone H2A, putative	LmjF.29	-	399	1.13825	9.20441
LmjF.30.0750	24	4-methyl-5(beta-hydroxyethyl)-thiazole monophosphate synthesis protein, putative	LmjF.30	+	591	0.0551121	7.57363
LmjF.31.0440	24	Calpain-like protein 1 (CAP5.5)	LmjF.31	-	2172	0.193763	7.36456
LmjF.31.1150	24	hypothetical protein, conserved	LmjF.31	-	3324	0.0908753	7.9433
LmjF.31.3140	24	hypothetical protein, conserved	LmjF.31	-	1284	0.0859903	7.68467
LmjF.31.3150	24	hypothetical protein, conserved	LmjF.31	-	4410	0.476818	8.95346
LmjF.32.0970	24	hypothetical protein, conserved	LmjF.32	+	5685	0.127983	8.57202
LmjF.32.3010	24	leucine-rich repeat protein, putative	LmjF.32	+	2628	0.26917	8.16708
LmjF.32.3150	24	Tetratricopeptide-like helical domain containing protein (FLAM7)	LmjF.32	+	7374	0.683661	8.89213
LmjF.33.0792	24	beta tubulin	LmjF.33	+	1332	0.951346	11.1169
LmjF.35.1210	24	hypothetical protein, conserved	LmjF.35	+	660	0.142708	7.34572
LmjF.35.1440	24	60S ribosomal protein L2, putative	LmjF.35	+	783	0.0344715	8.58742
LmjF.35.3650	24	hypothetical protein, conserved	LmjF.35	-	2559	0.0418837	7.50855
LmjF.35.4550	24	hypothetical protein, conserved	LmjF.35	+	4440	0.0895834	8.35252
LmjF.36.1940	24	inosine-guanosine transporter (NT2)	LmjF.36	-	1500	0.457574	11.6097
LmjF.36.2790	24	Flagellar Member 1 (FLAM1)	LmjF.36	-	8094	0.464313	8.61235
LmjF.36.4230	24	paraflagellar rod component, putative	LmjF.36	+	3372	1.90271	8.4655
LmjF.01.0170	25	hypothetical protein, conserved	LmjF.01	-	1377	0.393344	5.583
LmjF.01.0510	25	fatty acyl CoA synthetase 2, putative	LmjF.01	+	585	0.124571	5.06729
LmjF.03.0180	25	hypothetical protein, conserved	LmjF.03	+	1692	0.664954	5.45019
LmjF.04.0420	25	hypothetical protein, conserved	LmjF.04	-	1086	0.369665	5.4431
LmjF.05.0490	25	hypothetical protein, conserved	LmjF.05	+	780	0.604668	4.02577
LmjF.05.0650	25	hypothetical protein, conserved	LmjF.05	+	2601	0.259465	4.59585
LmjF.06.0220	25	hypothetical protein, conserved	LmjF.06	-	864	0.157763	4.90716
LmjF.06.0270	25	hypothetical protein, conserved	LmjF.06	-	939	0.337098	6.07724
LmjF.06.0790	25	hypothetical protein, unknown function	LmjF.06	+	3222	0.130673	5.7628
LmjF.06.0800	25	hypothetical protein, conserved	LmjF.06	+	4755	0.16672	6.36794
LmjF.06.1230	25	hypothetical protein, conserved	LmjF.06	+	882	0.343255	5.75701
LmjF.08.0020	25	hypothetical protein, conserved	LmjF.08	+	822	0.284011	5.59738
LmjF.09.0400	25	kinetoplastid kinetochore protein 10, putative (kkt10)	LmjF.09	+	1278	0.194761	5.22625
LmjF.09.0910	25	calmodulin, putative	LmjF.09	-	450	0.632367	3.96829
LmjF.09.1030	25	hypothetical protein, conserved	LmjF.09	-	942	0.273831	5.97479
LmjF.10.0260	25	hypothetical protein, conserved	LmjF.10	+	390	1.0681	3.5752
LmjF.11.0820	25	hypothetical protein, conserved	LmjF.11	+	1017	0.0669854	6.33963
LmjF.14.0810	25	kinesin, putative	LmjF.14	-	3948	0.459172	5.44916
LmjF.15.0320	25	Isoprenylcysteine alpha-carbonyl methylesterase, putative	LmjF.15	+	2286	0.176715	6.65108
LmjF.15.1480	25	cAMP specific phosphodiesterase, putative	LmjF.15	-	2823	0.390233	6.37058
LmjF.15.1510	25	hypothetical protein, conserved	LmjF.15	-	597	0.414937	4.79606
LmjF.16.0020	25	hypothetical protein, conserved	LmjF.16	-	645	0.373527	5.06269
LmjF.17.0170	25	hypothetical protein, conserved	LmjF.17	-	1986	0.303569	6.05159
LmjF.17.1200	25	hypothetical protein, conserved	LmjF.17	+	2502	0.259314	5.93992
LmjF.18.0540	25	hypothetical protein, conserved	LmjF.18	-	1542	0.0472172	5.06547
LmjF.20.1470	25	hypothetical protein, unknown function	LmjF.20	-	1746	0.181091	6.38141
LmjF.20.1550	25	amidohydrolase, putative	LmjF.20	-	1206	0.134195	5.38421
LmjF.21.0990	25	hypothetical protein, conserved	LmjF.21	+	429	0.133385	5.45552
LmjF.21.1150	25	hypothetical protein, conserved	LmjF.21	-	5295	0.324281	5.67482
LmjF.22.1070	25	hypothetical protein, conserved	LmjF.22	+	2289	0.445361	5.06423
LmjF.22.1390	25	hypothetical protein, conserved	LmjF.22	-	777	0.0727699	6.57609
LmjF.22.1430	25	fk506-binding protein 1-like protein	LmjF.22	-	336	0.45598	4.85054
LmjF.23.0060	25	hypothetical protein, conserved	LmjF.23	+	522	0.476504	5.63342
LmjF.23.1000	25	hypothetical protein, unknown function	LmjF.23	-	699	0.330157	5.75394
LmjF.23.1055	25	hypothetical protein, conserved	LmjF.23	-	1056	0.193511	6.16462
LmjF.23.1450	25	hypothetical protein, conserved	LmjF.23	+	1473	0.436311	5.34347
LmjF.24.2030	25	3-oxoacyl-(acyl-carrier protein) reductase, putative	LmjF.24	-	780	0.164544	6.28776
LmjF.24.2110	25	3-hydroxy-3-methylglutaryl-CoA synthase, putative (HMGS)	LmjF.24	-	1506	0.3041	6.62692
LmjF.25.2020	25	hypothetical protein, conserved	LmjF.25	-	912	0.812335	3.58732
LmjF.26.1650	25	hypothetical protein, conserved	LmjF.26	+	987	0.127456	5.486
LmjF.26.2000	25	methyltransferase domain containing protein, putative (POMP1)	LmjF.26	+	1038	0.246599	6.33932
LmjF.26.2390	25	hypothetical protein, conserved	LmjF.26	+	2784	0.253824	6.01608
LmjF.28.0210	25	histone H2B variant	LmjF.28	+	429	1.613	4.48063
LmjF.28.2300	25	hypothetical protein, conserved	LmjF.28	+	1866	0.24859	6.26913
LmjF.29.0700	25	hypothetical protein, conserved	LmjF.29	-	2139	0.305349	6.0984
LmjF.29.0780	25	U-box domain protein, putative	LmjF.29	-	1806	0.242743	6.39334
LmjF.29.2260	25	DNA replication complex GINS protein SLD5, putative	LmjF.29	-	963	0.198834	5.37018
LmjF.30.1900	25	hypothetical protein, conserved	LmjF.30	+	3075	0.259667	4.95945
LmjF.30.3310	25	MORN repeat-containing protein 1 (MORN1)	LmjF.30	+	1077	0.875683	5.25344
LmjF.31.2390	25	zinc transporter, putative	LmjF.31	-	1374	0.154077	6.45098
LmjF.32.0100	25	hypothetical protein, conserved	LmjF.32	-	696	0.149988	6.1264
LmjF.32.0340	25	hypothetical protein, conserved	LmjF.32	-	1875	0.189289	6.5239
LmjF.32.0660	25	centrin, putative	LmjF.32	+	630	0.12785	5.54615
LmjF.32.1760	25	hypothetical protein, conserved	LmjF.32	-	1497	1.32714	4.30095
LmjF.32.3760	25	enolase, putative	LmjF.32	+	1827	0.302317	6.09755
LmjF.32.3780	25	kinetoplast-associated protein 3, putative (KAP3)	LmjF.32	+	411	0.911594	4.50493
LmjF.32.3790	25	cyclin-dependent kinase regulatory subunit (CKS1)	LmjF.32	+	300	0.43431	5.53728
LmjF.33.0640	25	hypothetical protein, conserved	LmjF.33	+	354	0.181855	5.74308
LmjF.33.2300	25	udp-glc 4'-epimerase, putative	LmjF.33	+	1176	0.237063	5.37606
LmjF.34.3250	25	Alpha-keto-acid decarboxylase, putative	LmjF.34	+	1653	0.782807	3.46736
LmjF.35.0380	25	hypothetical protein, conserved	LmjF.35	+	1851	0.430564	6.15696
LmjF.35.1240	25	hypothetical protein, conserved	LmjF.35	+	2544	0.645303	4.82594
LmjF.35.1310	25	histone H4	LmjF.35	+	303	5.51565	4.34093
LmjF.35.5370	25	diacylglycerol kinase-like protein	LmjF.35	+	1164	0.372946	4.1611
LmjF.36.1510	25	hypothetical protein, conserved	LmjF.36	-	525	0.294516	4.96364
LmjF.36.1610	25	universal minicircle sequence binding protein, putative (UMSBP1)	LmjF.36	-	348	0.26118	5.97429
LmjF.36.5850	25	flagellum targeting protein kharon1, putative (KH1)	LmjF.36	-	1614	0.297541	5.10003
LmjF.04.0710	26	hypothetical protein, conserved	LmjF.04	-	2385	0.146732	6.18982
LmjF.04.1090	26	hypothetical protein, conserved	LmjF.04	-	3990	0.0704833	7.65847
LmjF.05.0050	26	hypothetical protein, conserved	LmjF.05	+	2502	0.0844315	6.34228
LmjF.06.0240	26	Present in the outer mitochondrial membrane proteome 34 (POMP34)	LmjF.06	-	2538	0.112883	6.93448
LmjF.06.0430	26	hypothetical protein, conserved	LmjF.06	+	2073	0.186966	6.74125
LmjF.09.1200	26	hypothetical protein, conserved	LmjF.09	-	4398	0.140955	6.52364
LmjF.11.0170	26	hypothetical protein, conserved	LmjF.11	+	2154	0.27856	6.71029
LmjF.15.1560	26	condensin subunit 1, putative	LmjF.15	-	3771	0.486451	7.40025
LmjF.16.0720	26	hypothetical protein, conserved	LmjF.16	-	1632	0.0730813	6.81913
LmjF.18.0690	26	hypothetical protein, conserved	LmjF.18	+	2478	0.223849	6.96124
LmjF.18.1020	26	hypothetical protein, unknown function	LmjF.18	+	3972	0.292919	7.22934
LmjF.18.1180	26	hypothetical protein, conserved	LmjF.18	+	3879	0.314268	7.43271
LmjF.18.1390	26	hypothetical protein, conserved	LmjF.18	+	777	0.100785	6.36327
LmjF.21.1350	26	hypothetical protein, conserved	LmjF.21	-	5322	0.999839	6.99783
LmjF.21.1710	26	cytochrome c oxidase subunit VI, putative (COX6)	LmjF.21	-	474	0.146729	6.88251
LmjF.22.0660	26	glucoamylase-like protein	LmjF.22	-	3324	0.794914	6.82846
LmjF.23.0960	26	hypothetical protein, conserved	LmjF.23	-	2076	0.274968	7.18372
LmjF.23.1250	26	hypothetical protein, conserved	LmjF.23	+	4059	0.274849	7.59052
LmjF.23.1280	26	hypothetical protein, conserved	LmjF.23	+	3468	0.0735523	7.07172
LmjF.24.1720	26	cell division cycle protein 20, putative (CDC20)	LmjF.24	-	2517	0.698093	6.98026
LmjF.24.2300	26	hypothetical protein, unknown function	LmjF.24	-	711	0.12762	6.26999
LmjF.26.0600	26	hypothetical protein, conserved	LmjF.26	-	999	0.0643756	6.57241
LmjF.26.1170	26	hypothetical protein, conserved	LmjF.26	+	1566	0.225657	6.74118
LmjF.27.0310	26	hypothetical protein, conserved	LmjF.27	+	3687	0.0905091	7.31466
LmjF.29.0710	26	hypothetical protein, conserved	LmjF.29	-	2568	0.0595006	6.91718
LmjF.30.3070	26	hypothetical protein, conserved	LmjF.30	-	1164	0.125914	7.18217
LmjF.31.2650	26	acetoin dehydrogenase e3 component-like protein	LmjF.31	-	1674	0.0997366	6.96866
LmjF.32.0680	26	OSM3-like kinesin, putative	LmjF.32	+	3354	0.186629	7.50743
LmjF.32.2310	26	hypothetical protein, conserved	LmjF.32	-	3690	0.174781	7.18423
LmjF.33.0235	26	adenosine deaminase-like protein	LmjF.33	-	1806	0.0978263	6.83639
LmjF.33.1340	26	QA-SNARE protein putative	LmjF.33	+	828	0.10706	6.33564
LmjF.34.0130	26	malate dehydrogenase, putative	LmjF.34	+	1029	0.0558224	6.5568
LmjF.34.4020	26	hypothetical protein, conserved	LmjF.34	+	699	0.0809318	6.17196
LmjF.35.0060	26	hypothetical protein, conserved	LmjF.35	-	2013	0.0892111	6.0755
LmjF.35.2080	26	calcium motive p-type ATPase, putative	LmjF.35	+	3330	0.113523	7.10228
LmjF.36.0200	26	mitochondrial inner membrane signal peptidase, putative	LmjF.36	-	678	0.16492	6.39793
LmjF.36.0390	26	hypothetical protein, conserved	LmjF.36	-	1992	0.245772	7.11738
LmjF.36.1900	26	kinetoplastid kinetochore protein 1, putative (kkt1)	LmjF.36	-	4968	0.701501	7.54677
LmjF.36.2010	26	hypothetical protein, conserved	LmjF.36	+	1104	0.172098	6.88929
LmjF.36.2200	26	hypothetical protein, conserved	LmjF.36	+	1932	0.211969	6.36211
LmjF.36.3390	26	ribosomal protein L29, putative	LmjF.36	-	213	0.0660843	7.47813
LmjF.36.4440	26	hypothetical protein, conserved	LmjF.36	+	849	0.0517126	6.13122
LmjF.36.6600	26	hypothetical protein, conserved	LmjF.36	-	2256	0.374434	6.79916
LmjF.05.0160	27	hypothetical protein, unknown function	LmjF.05	+	1557	0.524939	4.84699
LmjF.05.0340	27	hypothetical protein, conserved	LmjF.05	+	1116	0.259493	4.32718
LmjF.06.1280	27	protoporphyrinogen oxidase-like protein	LmjF.06	-	696	0.624249	4.242
LmjF.08.0920	27	hypothetical protein, conserved	LmjF.08	-	615	1.19442	3.78859
LmjF.08.0990	27	hypothetical protein, conserved	LmjF.08	-	981	0.371641	4.59129
LmjF.10.1000	27	ARP2/3 complex subunit, putative	LmjF.10	-	1203	0.525663	4.99137
LmjF.10.1320	27	fatty acid desaturase, putative	LmjF.10	+	1185	0.471085	4.8282
LmjF.11.0110	27	cdc2-related kinase 8, putative (CRK8)	LmjF.11	+	1194	0.338734	4.90874
LmjF.15.0180	27	serine/threonine-protein kinase, putative	LmjF.15	-	1566	0.749679	3.91916
LmjF.16.1390	27	hypothetical protein, conserved	LmjF.16	-	864	0.196215	5.52295
LmjF.17.0640	27	hypothetical protein, conserved	LmjF.17	-	1674	0.857553	4.86895
LmjF.17.1160	27	UDP-sugar pyrophosphorylase (USP)	LmjF.17	+	1893	0.662216	4.73083
LmjF.18.0520	27	hypothetical protein, conserved	LmjF.18	-	1899	0.0928158	5.39109
LmjF.18.0595	27	hypothetical protein	LmjF.18	+	273	0.57869	3.48351
LmjF.18.0750	27	hypothetical protein, unknown function	LmjF.18	+	1698	0.305763	4.89516
LmjF.18.1470	27	hypothetical protein, conserved	LmjF.18	+	1050	0.5054	4.4089
LmjF.19.1460	27	hypothetical protein, conserved	LmjF.19	+	351	0.234093	4.64787
LmjF.19.1550	27	hypothetical protein, conserved	LmjF.19	+	1206	0.461008	4.69744
LmjF.20.0530	27	conserved protein, unknown function	LmjF.20	+	435	0.599039	4.8414
LmjF.20.1560	27	amidohydrolase, putative	LmjF.20	-	1191	0.927268	4.14495
LmjF.22.0470	27	hypothetical protein, conserved	LmjF.22	-	1281	0.596637	4.48977
LmjF.25.1470	27	cyclin (CYCA)	LmjF.25	-	930	1.22185	3.91121
LmjF.25.2290	27	hypothetical protein, conserved	LmjF.25	+	891	0.596233	4.65312
LmjF.26.1910	27	deoxyhypusine hydroxylase, putative	LmjF.26	+	978	0.189213	5.0059
LmjF.26.2020	27	hypothetical protein, conserved	LmjF.26	+	285	0.373203	4.02111
LmjF.27.0780	27	calcium uniporter protein, mitochondrial, putative	LmjF.27	+	960	0.265783	4.8263
LmjF.27.1900	27	hypothetical protein, conserved	LmjF.27	-	738	1.36316	4.11947
LmjF.28.0820	27	hypothetical protein, conserved	LmjF.28	+	1515	0.111322	5.06637
LmjF.28.1320	27	prenyltransferase, putative	LmjF.28	+	1470	0.188487	4.86156
LmjF.29.0740	27	Peroxisomal targeting signal 2 receptor (PEX7)	LmjF.29	-	1122	0.471243	4.7888
LmjF.30.1890	27	hypothetical protein, conserved	LmjF.30	+	543	0.452611	4.56142
LmjF.30.2310	27	hypothetical protein, conserved	LmjF.30	-	1395	0.099401	5.35447
LmjF.32.0820	27	CYC2-like cyclin, putative (CYC2)	LmjF.32	+	495	1.04022	3.84189
LmjF.32.2080	27	hypothetical protein, conserved	LmjF.32	-	1629	1.06342	4.00943
LmjF.32.2870	27	phosphatidate cytidylyltransferase-like protein	LmjF.32	-	1467	0.243401	5.05009
LmjF.33.0890	27	hypothetical protein, conserved	LmjF.33	+	345	0.36398	4.58491
LmjF.33.1740	27	macrophage migration inhibitory factor-like protein (MIF1)	LmjF.33	+	342	0.510523	4.23974
LmjF.34.2130	27	hypothetical protein, conserved	LmjF.34	-	480	1.2081	4.29088
LmjF.34.4230	27	hypothetical protein, conserved	LmjF.34	+	543	0.662363	4.17275
LmjF.35.2390	27	hypothetical protein, conserved	LmjF.35	+	459	0.436992	4.97147
LmjF.35.4790	27	membrane- trafficking protein, putative	LmjF.35	+	663	0.186249	4.66328
LmjF.36.1590	27	hypothetical protein, conserved	LmjF.36	-	3630	0.570739	4.96087
LmjF.36.1890	27	endochitinase, putative	LmjF.36	-	540	0.0335444	5.2515
LmjF.36.2990	27	GTP-binding protein, putative	LmjF.36	-	1464	0.130372	4.58619
LmjF.36.3210	27	14-3-3 protein 1, putative (14-3-3-I)	LmjF.36	-	777	1.34674	4.42131
LmjF.36.5310	27	hypothetical protein, conserved	LmjF.36	-	1116	0.323	5.38618
LmjF.36.6310	27	homocysteine S-methyltransferase, putative	LmjF.36	-	1020	0.952962	4.04444
LmjF.01.0100	28	hypothetical protein, conserved	LmjF.01	-	957	1.61613	3.31115
LmjF.01.0220	28	cyclophilin 12, putative (CYP12)	LmjF.01	-	1008	0.626317	3.48535
LmjF.01.0400	28	hypothetical protein, conserved	LmjF.01	+	1680	0.420435	5.36805
LmjF.01.0670	28	hypothetical protein, conserved	LmjF.01	+	918	2.12699	1.9398
LmjF.01.0830	28	metallo-peptidase, Clan MA(E), Family M3	LmjF.01	+	2037	1.76592	0.0552538
LmjF.02.0060	28	hypothetical protein, conserved	LmjF.02	-	576	0.793384	4.89917
LmjF.02.0480	28	hypothetical protein, conserved	LmjF.02	-	729	0.967537	2.42328
LmjF.02.0610	28	hypothetical protein, conserved	LmjF.02	+	966	4.00248	3.67324
LmjF.03.0140	28	hypothetical protein, conserved	LmjF.03	+	420	3.92701	1.64651
LmjF.03.0260	28	hypothetical protein, conserved	LmjF.03	+	909	3.75503	3.58071
LmjF.03.0740	28	cytochrome c oxidase copper chaperone, putative	LmjF.03	-	255	0.156522	4.88475
LmjF.05.0120	28	hypothetical protein, conserved	LmjF.05	+	1017	0.719447	3.8328
LmjF.05.0285	28	ARP2/3 complex 16kDa subunit, putative	LmjF.05	+	522	1.73632	3.51797
LmjF.05.0440	28	hypothetical protein, conserved	LmjF.05	+	2565	0.95906	5.11074
LmjF.05.0920	28	paraflagellar rod protein, putative	LmjF.05	+	3345	2.9655	3.07239
LmjF.06.0130	28	hypothetical protein, conserved	LmjF.06	-	561	2.32532	2.30292
LmjF.06.0400	28	fructose biphosphate aldolase (pseudogene), putative	LmjF.06	+	951	0.553999	3.75715
LmjF.06.0710	28	hypothetical protein, unknown function	LmjF.06	+	1587	0.634158	4.09442
LmjF.07.0370	28	hypothetical protein, unknown function	LmjF.07	-	2772	2.78238	1.58466
LmjF.07.0560	28	ras-related protein rab-14, putative	LmjF.07	+	678	2.88605	1.5522
LmjF.07.0600	28	electron transfer flavoprotein-ubiquinone oxidoreductase, putative	LmjF.07	+	1728	4.92007	2.47589
LmjF.07.0715	28	hypothetical protein	LmjF.07	+	1776	2.19676	0.679042
LmjF.07.0743	28	hypothetical protein, conserved	LmjF.07	+	417	0.329241	5.09581
LmjF.07.0745	28	hypothetical protein	LmjF.07	+	1026	2.5488	1.43838
LmjF.08.0030	28	Qc-SNARE protein, putative	LmjF.08	+	648	0.202923	4.00262
LmjF.08.0110	28	hypothetical protein, unknown function	LmjF.08	+	1932	1.09372	3.81526
LmjF.08.0150	28	hypothetical protein, conserved	LmjF.08	+	1323	0.237382	5.1864
LmjF.08.0300	28	hypothetical protein, conserved	LmjF.08	+	759	1.25403	4.16076
LmjF.08.0795	28	tuzin, putative (pseudogene)	LmjF.08	+	1185	0.389002	5.22921
LmjF.08.0890	28	mitochondrial DNA polymerase beta	LmjF.08	-	1131	3.17405	2.51421
LmjF.08.1218	28	hypothetical protein, conserved	LmjF.08	+	1440	1.66069	4.22743
LmjF.09.0160	28	ATG8/AUT7/APG8/PAZ2, putative (ATG8C.6)	LmjF.09	+	375	2.73407	0.834216
LmjF.09.0190	28	hypothetical protein, conserved	LmjF.09	+	363	2.78897	2.78026
LmjF.09.1060	28	DNA-directed RNA polymerase III subunit, putative	LmjF.09	-	792	0.213844	4.89239
LmjF.09.1260	28	hypothetical protein, conserved	LmjF.09	-	1950	0.759638	3.90819
LmjF.09.1390	28	hypothetical protein, conserved	LmjF.09	-	1992	0.124002	4.93927
LmjF.10.0120	28	hypothetical protein, conserved	LmjF.10	+	1089	3.3987	3.13084
LmjF.10.0420	28	dihydroxyacetone kinase 1-like protein	LmjF.10	+	1770	0.360167	3.40046
LmjF.10.0430	28	hypothetical protein, unknown function	LmjF.10	+	486	1.71826	-0.0182156
LmjF.10.0483	28	hypothetical protein, unknown function	LmjF.10	+	1695	2.54638	2.67305
LmjF.10.0740	28	hypothetical protein, conserved	LmjF.10	-	375	2.55424	1.2994
LmjF.12.0280	28	ornithine decarboxylase, putative (ODC)	LmjF.12	+	2124	3.77109	1.78774
LmjF.12.1160	28	hypothetical protein, conserved	LmjF.12	+	2844	0.459674	5.33113
LmjF.13.0550	28	hypothetical protein, conserved	LmjF.13	+	2013	2.38028	2.54399
LmjF.13.1500	28	hypothetical protein, conserved	LmjF.13	-	3234	1.21327	3.89058
LmjF.14.0300	28	hypothetical protein, conserved	LmjF.14	+	723	0.615561	4.82257
LmjF.14.0330	28	hypothetical protein, unknown function	LmjF.14	+	1851	0.691172	3.93042
LmjF.14.0510	28	stearic acid desaturase, putative	LmjF.14	-	1404	2.78128	1.85224
LmjF.15.0600	28	hypothetical protein, conserved	LmjF.15	+	3705	3.62463	3.41674
LmjF.15.0730	28	hypothetical protein, conserved	LmjF.15	+	1131	3.69184	3.29407
LmjF.15.1055	28	CMP-sialic acid transporter, putative	LmjF.20	+	1488	0.254279	4.51783
LmjF.15.1070	28	developmentally regulated protein, putative	LmjF.15	-	351	0.729846	3.22125
LmjF.15.1110	28	developmentally regulated protein, putative	LmjF.15	-	351	1.82894	1.00955
LmjF.15.1130	28	developmentally regulated protein, putative	LmjF.15	-	351	2.184	0.69822
LmjF.15.1270	28	hypothetical protein, conserved	LmjF.15	-	1602	0.731587	4.5509
LmjF.15.1370	28	hypothetical protein, conserved	LmjF.15	-	1218	2.11975	1.87875
LmjF.15.1430	28	hypothetical protein, conserved	LmjF.15	-	288	3.22833	3.40772
LmjF.16.0350	28	hypothetical protein, conserved	LmjF.16	-	1107	0.744804	2.65944
LmjF.16.0450	28	hypothetical protein, conserved	LmjF.16	-	705	0.972308	4.66443
LmjF.16.0650	28	hypothetical protein, conserved	LmjF.16	-	318	1.64837	1.87775
LmjF.16.0740	28	hypothetical protein, conserved	LmjF.16	-	2220	0.299703	4.42045
LmjF.16.1015	28	hypothetical protein, conserved	LmjF.16	+	2577	0.266946	3.17693
LmjF.16.1020	28	hypothetical protein, conserved	LmjF.16	+	2571	1.93208	1.19359
LmjF.16.1370	28	hypothetical protein, conserved	LmjF.16	-	327	0.599291	3.12956
LmjF.17.1010	28	hydrolase, alpha/beta fold family-like protein	LmjF.17	+	1014	4.20586	2.12366
LmjF.18.0150	28	serine/threonine protein phosphatase type 5, putative	LmjF.18	-	1410	2.07168	1.22043
LmjF.18.0290	28	hypothetical protein, conserved	LmjF.18	-	1011	2.70264	2.52804
LmjF.18.1270	28	hypothetical protein, conserved	LmjF.18	+	951	0.671143	3.55099
LmjF.19.0480	28	hypothetical protein, unknown function	LmjF.19	+	519	3.20259	1.62715
LmjF.19.0540	28	hypothetical protein, conserved	LmjF.19	+	1593	4.65297	2.39486
LmjF.19.0610	28	hypothetical protein, conserved	LmjF.19	+	282	0.381297	5.22767
LmjF.19.0847	28	hypothetical protein	LmjF.19	+	282	0.573866	3.4033
LmjF.19.1220	28	hypothetical protein, conserved	LmjF.19	+	699	0.170314	4.79359
LmjF.19.1300	28	hypothetical protein, unknown function	LmjF.19	+	2556	2.09795	2.15846
LmjF.20.0220	28	hypothetical protein, conserved	LmjF.20	-	2850	0.24542	5.16005
LmjF.20.0390	28	Cell cycle checkpoint protein RAD1-like, putative	LmjF.20	+	1089	0.277699	5.61358
LmjF.20.0460	28	Transmembrane protein 231, putative	LmjF.20	+	1128	0.295622	4.89438
LmjF.20.1330	28	kinase-like protein	LmjF.20	+	1155	2.75395	2.57024
LmjF.20.1660	28	hypothetical protein, conserved	LmjF.20	-	1212	2.11988	2.26083
LmjF.21.0470	28	vacuolar sorting-associated-like protein	LmjF.21	+	3036	0.70487	3.49139
LmjF.21.0690	28	hypothetical protein, conserved	LmjF.21	-	447	3.64051	2.80098
LmjF.21.1180	28	hypothetical protein, conserved	LmjF.21	-	804	3.93114	1.2056
LmjF.21.1210	28	thymidine kinase, putative	LmjF.21	-	855	2.73255	2.16088
LmjF.21.1855	28	hypothetical protein, conserved	LmjF.21	+	240	3.49822	1.92097
LmjF.22.0350	28	hypothetical protein, unknown function	LmjF.22	-	753	1.16517	3.41938
LmjF.22.0740	28	hypothetical protein, conserved	LmjF.22	-	1773	5.03102	3.95262
LmjF.22.0830	28	hypothetical protein, conserved	LmjF.22	+	909	0.148677	4.53789
LmjF.22.1140	28	adaptor complex AP-1 medium subunit, putative	LmjF.22	+	1302	0.687388	3.12814
LmjF.22.1200	28	hypothetical protein, conserved	LmjF.22	+	972	2.07333	0.698139
LmjF.23.0360	28	NADP-dependent alcohol dehydrogenase, putative	LmjF.23	+	1059	1.67051	1.97192
LmjF.23.0980	28	hypothetical protein, unknown function	LmjF.23	-	1029	0.557397	5.39835
LmjF.24.0150	28	glycosomal membrane like protein	LmjF.24	+	663	2.80596	1.62976
LmjF.24.0860	28	hypothetical protein, conserved	LmjF.24	+	1035	2.09959	0.175622
LmjF.25.0750	28	protein phosphatase, putative (PP2C)	LmjF.25	+	1221	3.87073	2.007
LmjF.25.0960	28	tubulin gamma chain (TUBG)	LmjF.25	+	1344	0.131147	2.98885
LmjF.25.1030	28	hypothetical protein, conserved	LmjF.25	+	2277	0.714239	2.37427
LmjF.25.1310	28	hypothetical protein, conserved	LmjF.25	-	768	0.741424	4.71891
LmjF.25.1445	28	Protein of unknown function (DUF1295), putative (POMP23)	LmjF.25	-	774	0.583273	4.3218
LmjF.25.1880	28	hypothetical protein, unknown function	LmjF.25	-	420	0.770263	4.93168
LmjF.25.2280	28	palmitoyl acyltransferase 10, putative	LmjF.25	+	984	0.824916	4.97178
LmjF.26.0160	28	nuclear lim interactor-interacting factor-like protein	LmjF.26	-	873	4.89568	1.89807
LmjF.26.0185	28	hypothetical protein, conserved	LmjF.26	-	486	3.68804	2.85009
LmjF.26.0470	28	hypothetical protein, conserved	LmjF.26	-	2958	3.59683	1.68094
LmjF.26.0480	28	hypothetical protein, conserved	LmjF.26	-	978	2.95481	3.03106
LmjF.26.0700	28	hypothetical protein, conserved	LmjF.26	-	1464	1.10317	5.27079
LmjF.26.1015	28	hypothetical protein	LmjF.26	-	198	4.07267	3.28527
LmjF.26.2190	28	hypothetical protein, conserved	LmjF.26	+	1215	0.244973	5.28491
LmjF.26.2430	28	Lys-63-specific deubiquitinase BRCC36, putative	LmjF.26	+	1011	0.2845	4.40324
LmjF.27.0060	28	hypothetical protein, conserved	LmjF.27	-	321	3.69543	1.19739
LmjF.27.0730	28	reductase, putative	LmjF.27	+	990	0.466512	3.94751
LmjF.27.2110	28	hypothetical protein, unknown function	LmjF.27	-	2319	0.249865	4.69769
LmjF.27.2200	28	hypothetical protein, conserved	LmjF.27	-	720	0.181478	4.46237
LmjF.27.2210	28	dual specificity protein phosphatase, putative	LmjF.27	-	1059	1.53459	3.85393
LmjF.28.0370	28	hypothetical protein, unknown function	LmjF.28	-	378	3.13227	2.58647
LmjF.28.0480	28	carbonic anhydrase-like protein	LmjF.28	-	1887	1.00425	4.11244
LmjF.28.0800	28	calmodulin-like protein	LmjF.28	+	465	0.251678	4.23998
LmjF.28.1050	28	hypothetical protein, conserved	LmjF.28	+	1227	3.19976	2.78932
LmjF.28.1360	28	haloacid dehalogenase-like hydrolase-like protein	LmjF.28	+	870	2.54883	2.38164
LmjF.28.1610	28	hypothetical protein, conserved	LmjF.28	-	1089	0.506251	4.77463
LmjF.28.2480	28	hypothetical protein, conserved	LmjF.28	+	906	0.249349	3.97428
LmjF.28.2720	28	hypothetical protein, conserved	LmjF.28	-	369	0.552216	3.35666
LmjF.28.2950	28	hypothetical protein, conserved	LmjF.28	-	1014	1.07783	4.77203
LmjF.29.0040	28	hypothetical protein, conserved	LmjF.29	-	864	0.0979312	5.0715
LmjF.29.0170	28	hypothetical protein, conserved	LmjF.29	-	414	0.48385	5.0382
LmjF.29.0230	28	hypothetical protein, conserved	LmjF.29	-	648	0.260673	5.13627
LmjF.29.0320	28	hypothetical protein, conserved	LmjF.29	-	1047	1.06522	2.81462
LmjF.29.2530	28	hypothetical protein, conserved	LmjF.29	+	204	0.62629	3.56943
LmjF.29.2790	28	hypothetical protein, conserved	LmjF.29	+	579	0.267861	4.03636
LmjF.30.0400	28	hypothetical protein, conserved	LmjF.30	-	1275	3.45336	1.5999
LmjF.30.0950	28	hypothetical protein, conserved	LmjF.30	+	1947	0.418695	3.08858
LmjF.30.1420	28	ama1 protein, putative	LmjF.30	+	525	2.07903	2.08872
LmjF.30.1627	28	hypothetical protein, conserved	LmjF.30	+	387	2.01006	0.619616
LmjF.30.2230	28	hypothetical protein, unknown function	LmjF.30	-	756	0.575946	5.41295
LmjF.30.2400	28	Present in the outer mitochondrial membrane proteome 31 (POMP31)	LmjF.30	-	822	3.46501	1.19839
LmjF.30.2600	28	formate--tetrahydrofolate ligase (FTHS)	LmjF.30	-	1869	0.114561	3.21855
LmjF.30.2645	28	hypothetical protein, conserved	LmjF.30	-	342	0.804493	3.62059
LmjF.30.2800	28	hypothetical protein, conserved	LmjF.30	-	825	2.60325	1.41402
LmjF.30.2940	28	hypothetical protein, conserved	LmjF.30	-	1023	0.617245	4.54181
LmjF.30.3030	28	hypothetical protein, conserved	LmjF.30	-	1263	0.710361	4.49256
LmjF.31.1460	28	surface membrane protein gp46-like protein	LmjF.31	-	912	0.72753	3.46696
LmjF.31.1860	28	hypothetical protein, unknown function	LmjF.31	-	789	0.576838	3.00351
LmjF.31.2240	28	hypothetical protein, unknown function	LmjF.31	-	459	0.991051	3.07753
LmjF.31.2280	28	ADP-ribosylation factor, putative	LmjF.31	-	549	1.01886	3.63929
LmjF.31.2380	28	hypothetical protein, unknown function	LmjF.31	-	2451	1.69183	1.61457
LmjF.31.2430	28	hypothetical protein, unknown function	LmjF.31	-	1038	2.18774	1.39266
LmjF.31.2440	28	hypothetical protein, unknown function	LmjF.31	-	660	2.7587	2.70906
LmjF.32.0130	28	hypothetical protein, conserved	LmjF.32	-	720	1.30917	3.56649
LmjF.32.0460	28	prostaglandin f synthase, putative	LmjF.32	-	840	2.93629	1.55203
LmjF.32.0710	28	hypothetical protein, conserved	LmjF.32	+	891	0.783585	3.99737
LmjF.32.0715	28	U6 snRNA-associated Sm-like protein LSm4p	LmjF.32	+	570	2.166	3.23285
LmjF.32.1600	28	hypothetical protein, conserved	LmjF.32	-	2004	2.58847	2.69294
LmjF.32.1635	28	hypothetical protein, conserved	LmjF.32	-	753	4.31507	2.19756
LmjF.32.2500	28	hypothetical protein, conserved	LmjF.32	-	489	0.122183	4.15688
LmjF.32.2560	28	GPI transamidase component Tta1, putative (TTA1)	LmjF.32	-	1257	2.53941	0.874947
LmjF.32.2590	28	hypothetical protein, conserved	LmjF.32	-	399	0.18289	4.14376
LmjF.32.3542	28	hypothetical protein, conserved	LmjF.32	+	1515	3.03064	1.05857
LmjF.32.3544	28	hypothetical protein, conserved	LmjF.32	+	1515	2.66584	0.863166
LmjF.32.3600	28	hypothetical protein, conserved	LmjF.32	+	603	0.394393	4.2459
LmjF.32.3890	28	AUT2/APG4/ATG4 cysteine peptidase, putative (ATG4.1)	LmjF.32	+	1167	0.248743	4.54994
LmjF.33.0220	28	hypothetical protein, conserved	LmjF.33	-	423	0.346004	4.26583
LmjF.33.0420	28	Archaic translocase of outer membrane 11 kDa subunit, putative (ATOM11)	LmjF.33	-	300	4.80292	1.64171
LmjF.33.1160	28	hypothetical protein, conserved	LmjF.33	+	444	2.20975	2.62057
LmjF.33.1535	28	hypothetical protein	LmjF.33	+	570	0.430617	4.58157
LmjF.33.1640	28	hypothetical protein, conserved	LmjF.33	+	372	1.03039	3.97937
LmjF.33.1850	28	hypothetical protein, unknown function	LmjF.33	+	771	0.784263	4.49153
LmjF.33.1950	28	hypothetical protein, conserved	LmjF.33	+	2085	2.7438	1.29022
LmjF.33.2140	28	kinesin, putative	LmjF.33	+	2871	0.300787	4.77479
LmjF.33.2490	28	recombinase rad51, putative	LmjF.33	+	2064	1.4519	3.54018
LmjF.33.2690	28	DNAJ family-like protein	LmjF.33	+	804	0.279852	4.81975
LmjF.33.2730	28	guide RNA associated protein 1, putative (GAP1)	LmjF.33	+	1509	4.06073	1.31351
LmjF.33.3200	28	cation transporter, putative	LmjF.33	+	1005	0.504218	3.52041
LmjF.34.0230	28	intraflagellar transport protein 81, putative (IFT81)	LmjF.34	+	2160	0.191435	4.06636
LmjF.34.0430	28	hypothetical protein, conserved	LmjF.34	+	810	0.46228	3.86821
LmjF.34.0830	28	25 Kd elongation factor 1-beta, putative	LmjF.34	+	234	2.12111	1.2693
LmjF.34.1370	28	hypothetical protein, conserved	LmjF.34	-	975	0.295822	4.81091
LmjF.34.1580	28	amastin-like surface protein, putative (MCA5)	LmjF.34	-	579	6.11039	3.49075
LmjF.34.1620	28	amastin-like surface protein, putative	LmjF.34	-	579	3.41305	3.41613
LmjF.34.1630	28	tuzin-like protein	LmjF.34	-	1995	1.99423	0.200838
LmjF.34.1710	28	tuzin-like protein	LmjF.34	-	1995	1.23022	1.27247
LmjF.34.1750	28	tuzin-like protein	LmjF.34	-	1995	1.99011	1.18262
LmjF.34.1760	28	amastin-like surface protein, putative	LmjF.34	-	615	4.9716	2.86644
LmjF.34.1870	28	tuzin-like protein	LmjF.34	-	1995	1.55378	0.853441
LmjF.34.1880	28	amastin-like surface protein, putative	LmjF.34	-	579	4.19025	3.11007
LmjF.34.2110	28	cardiolipin synthetase, putative (cls)	LmjF.34	-	2259	0.758182	3.8887
LmjF.34.2210	28	hypothetical protein, unknown function	LmjF.34	-	2004	2.86506	2.61454
LmjF.34.2390	28	centrin, putative	LmjF.34	-	546	0.319734	3.09137
LmjF.34.2600	28	acyl-CoA binding protein, putative	LmjF.34	+	270	2.46526	2.26412
LmjF.34.2920	28	hypothetical protein, conserved	LmjF.34	+	270	0.187982	4.37759
LmjF.34.2970	28	hypothetical protein, conserved	LmjF.34	+	549	3.53479	3.56833
LmjF.34.3720	28	hypothetical protein, conserved	LmjF.34	+	909	1.43377	3.81083
LmjF.34.3810	28	hypothetical protein, conserved	LmjF.34	+	594	0.152083	5.0424
LmjF.34.4320	28	NADH:ubiquinone oxidoreductase, ESSS subunit, putative	LmjF.34	+	339	2.89431	1.72288
LmjF.34.4420	28	quinonoid dihydropteridine reductase (QDPR-4)	LmjF.34	+	690	2.37662	0.420079
LmjF.34.4460	28	20s proteasome beta 7 subunit, (putative)	LmjF.34	+	663	3.11288	0.988461
LmjF.34.4480	28	quinonoid dihydropteridine reductase (QDPR-6)	LmjF.34	+	690	1.24012	1.28064
LmjF.34.4510	28	quinonoid dihydropteridine reductase (QDPR-7)	LmjF.34	+	690	1.93495	0.264281
LmjF.34.4520	28	proteasome beta 7 subunit, putative	LmjF.34	+	663	2.82803	0.883846
LmjF.35.0950	28	cell cycle sequence binding phosphoprotein (RBP33), putative	LmjF.35	+	1239	4.4951	3.85895
LmjF.35.1000	28	casein kinase I, putative	LmjF.35	+	975	0.225769	4.68921
LmjF.35.2360	28	hypothetical protein, conserved	LmjF.35	+	600	0.117385	4.80518
LmjF.35.3830	28	hypothetical protein, conserved	LmjF.35	-	951	0.449717	5.04392
LmjF.35.3990	28	mitochondrial carrier protein, putative	LmjF.35	+	711	1.35984	4.3388
LmjF.35.4430	28	mitochondrial phosphate transporter, putative	LmjF.35	+	954	0.509909	3.62687
LmjF.35.4760	28	hypothetical protein, conserved	LmjF.35	+	447	3.01359	2.78997
LmjF.35.5200	28	hypothetical protein, conserved	LmjF.35	+	774	3.85134	2.64327
LmjF.36.0430	28	transcription factor IIa, putative	LmjF.36	-	873	4.13093	3.84781
LmjF.36.0760	28	TPR-repeat-containing chaperone protein DNAJ, putative	LmjF.36	+	2568	2.74462	2.01963
LmjF.36.1190	28	hypothetical protein, conserved	LmjF.36	+	423	0.252826	4.51064
LmjF.36.1270	28	amastin-like surface protein-like protein	LmjF.36	+	576	1.719	4.11143
LmjF.36.2920	28	hypothetical protein, conserved	LmjF.36	-	342	0.452274	4.05009
LmjF.36.2960	28	hypothetical protein, conserved	LmjF.36	-	399	0.461463	5.02401
LmjF.36.3080	28	Octanoyltransferase, putative	LmjF.36	-	798	3.09049	3.09241
LmjF.36.3235	28	hypothetical protein, conserved	LmjF.36	-	927	1.56073	3.92233
LmjF.36.3590	28	cysteine synthase	LmjF.36	-	1002	0.166651	3.77415
LmjF.36.3820	28	hypothetical protein, conserved	LmjF.36	+	396	0.615448	4.58938
LmjF.36.3890	28	hypothetical protein, conserved	LmjF.36	+	1185	0.191032	4.52936
LmjF.36.4140	28	hypothetical protein, unknown function	LmjF.36	+	600	2.01753	0.365944
LmjF.36.5150	28	kinesin-like protein, putative	LmjF.36	-	1878	2.19748	1.99816
LmjF.36.5870	28	paraflagellar rod component, putative	LmjF.36	-	2388	2.83852	2.27279
LmjF.36.6170	28	hypothetical protein, conserved	LmjF.36	-	1458	2.93172	2.73699
LmjF.36.6720	28	mitochondrial carrier protein, putative	LmjF.36	-	591	2.84829	1.52433
LmjF.04.0750	29	60S ribosomal protein L10, putative	LmjF.04	-	642	0.0897291	9.86455
LmjF.15.0950	29	40S ribosomal protein S3, putative	LmjF.15	-	660	0.0584837	9.36155
LmjF.15.1000	29	60S ribosomal protein L6, putative	LmjF.15	-	588	0.0483796	9.73138
LmjF.16.0460	29	60S ribosomal protein L21, putative	LmjF.16	-	480	0.0993868	8.43523
LmjF.19.1150	29	hypothetical protein, conserved	LmjF.19	+	7971	0.100891	8.03247
LmjF.24.2070	29	40S ribosomal protein S8, putative	LmjF.24	-	663	0.0516657	9.61853
LmjF.27.0130	29	hypothetical protein, conserved	LmjF.27	-	453	0.132557	8.47757
LmjF.27.1380	29	60S acidic ribosomal protein P0, putative	LmjF.27	+	972	0.096246	9.7909
LmjF.28.2560	29	40S ribosomal protein S17, putative	LmjF.28	+	432	0.0489012	8.53531
LmjF.30.3650	29	ribosomal protein L15, putative	LmjF.30	+	615	0.0299738	9.88746
LmjF.30.3730	29	60S acidic ribosomal protein P2, putative (LIP2)	LmjF.30	+	378	0.154536	7.96752
LmjF.31.1480	29	hypothetical protein, unknown function	LmjF.31	-	4893	0.0345696	8.2739
LmjF.31.2990	29	hypothetical protein, conserved	LmjF.31	-	5808	0.0447977	9.47356
LmjF.35.2050	29	60S ribosomal protein L32	LmjF.35	+	402	0.0555931	7.94569
LmjF.35.3790	29	60S ribosomal protein L23, putative	LmjF.35	-	420	0.0405291	9.45527
LmjF.35.5100	29	60S ribosomal protein L37	LmjF.35	+	231	0.0758242	7.84723
LmjF.36.3270	29	60S ribosomal protein L22, putative	LmjF.36	-	390	0.122821	8.2172
LmjF.04.0050	30	hypothetical protein, conserved	LmjF.04	+	1551	0.0681651	7.62356
LmjF.07.0060	30	cytochrome c1, heme protein, mitochondrial, putative (CYC1)	LmjF.07	+	777	0.134399	7.69648
LmjF.09.0200	30	hypothetical protein, conserved	LmjF.09	+	1521	0.0824961	7.39514
LmjF.10.1110	30	PAB1-binding protein , putative (PBP1)	LmjF.10	-	1572	0.0940735	7.19886
LmjF.12.0030	30	proteasome beta-1 subunit, putative	LmjF.12	+	852	0.123946	7.4821
LmjF.12.0250	30	cysteinyl-tRNA synthetase, putative	LmjF.12	+	2355	0.16509	7.4009
LmjF.15.0870	30	hypothetical protein, conserved	LmjF.15	-	1863	0.0950067	7.22384
LmjF.17.0080	30	elongation factor 1-alpha	LmjF.17	-	1350	0.0438144	11.2188
LmjF.17.0081	30	elongation factor 1-alpha	LmjF.17	-	1350	0.0431928	11.2306
LmjF.17.0082	30	elongation factor 1-alpha	LmjF.17	-	1350	0.0550932	11.061
LmjF.18.0400	30	UDP-galactose transporter (LPG5B)	LmjF.18	-	1686	0.209675	7.14282
LmjF.18.0730	30	dynein light chain Tctex-type, putative	LmjF.18	+	753	0.117411	6.23246
LmjF.19.0200	30	ADP,ATP carrier protein 1, mitochondrial precursor, putative (ANC1)	LmjF.19	-	954	0.364872	7.13311
LmjF.19.0210	30	ADP,ATP carrier protein 1, mitochondrial precursor, putative (ANC2)	LmjF.19	-	954	0.262302	7.2551
LmjF.19.0330	30	intraflagellar transport protein 80, putative (IFT80)	LmjF.19	+	1785	0.29785	7.3033
LmjF.21.0125	30	DNA topoisomerase 1A	LmjF.21	+	2439	0.540743	6.32761
LmjF.21.0530	30	hypothetical protein, conserved	LmjF.21	-	3447	0.348765	7.22999
LmjF.27.0190	30	proteasome alpha 7 subunit, putative	LmjF.27	-	717	0.111692	5.94376
LmjF.27.0690	30	hypothetical protein, unknown function	LmjF.27	+	2691	0.204192	7.24528
LmjF.28.2780	30	heat-shock protein hsp70, putative	LmjF.28	-	1977	0.0200956	10.0816
LmjF.29.0880	30	ADP-ribosylation factor-like protein 3A, putative (arl3a)	LmjF.29	-	540	0.13621	7.20226
LmjF.30.3600	30	ATP synthase, epsilon chain, putative	LmjF.30	+	546	0.242355	7.06658
LmjF.31.0410	30	calpain-like cysteine peptidase, putative	LmjF.31	-	2265	0.289337	7.49009
LmjF.32.3610	30	hypothetical protein, conserved	LmjF.32	+	444	0.257632	7.08054
LmjF.36.0070	30	stress-inducible protein STI1 homolog	LmjF.36	-	768	0.114302	7.3519
LmjF.36.0180	30	elongation factor 2 (EF2-1)	LmjF.36	-	2538	0.20579	10.2597
LmjF.36.0190	30	elongation factor 2 (EF2-2)	LmjF.36	-	2538	0.232736	10.5454
LmjF.36.1120	30	hypothetical protein, conserved	LmjF.36	+	1092	0.260747	7.1438
LmjF.05.0210	31	hypothetical protein, conserved	LmjF.05	+	4476	0.12428	7.69639
LmjF.05.0910	31	hypothetical protein, conserved	LmjF.05	+	3237	0.141135	7.95723
LmjF.12.0300	31	hypothetical protein, conserved	LmjF.12	+	5697	0.0676266	7.92208
LmjF.12.0660	31	ser/thr protein phosphatase, putative	LmjF.12	+	2865	0.220132	7.70466
LmjF.13.0400	31	hypothetical protein, conserved	LmjF.13	-	6096	0.0946847	7.67036
LmjF.13.0440	31	mitogen-activated protein kinase kinase 2 (MKK2)	LmjF.13	-	3273	0.0774283	7.57705
LmjF.13.1530	31	phospholipid-transporting ATPase 1-like protein	LmjF.13	-	3294	0.2952	7.89643
LmjF.13.1670	31	60S ribosomal protein L44, putative	LmjF.13	-	321	0.0553504	7.80974
LmjF.14.1170	31	ras-like small GTPases, putative	LmjF.14	+	2301	0.0875798	7.64142
LmjF.16.0060	31	peroxisome assembly protein, putative	LmjF.16	-	2880	0.155984	7.10251
LmjF.16.0620	31	hypothetical protein, unknown function	LmjF.16	-	3411	0.0923147	7.22284
LmjF.18.0780	31	DNA-directed RNA polymerase II/III subunit, putative	LmjF.18	+	720	0.0934117	7.65133
LmjF.20.0060	31	DNA repair protein BRCA2, putative	LmjF.20	-	3498	0.047443	7.58105
LmjF.26.1630	31	40S ribosomal protein S33, putative (S33-1)	LmjF.26	+	264	0.0315221	7.78356
LmjF.26.1730	31	protein kinase, putative	LmjF.26	+	3078	0.0611914	7.49561
LmjF.26.2340	31	60S ribosomal protein L35, putative	LmjF.26	+	384	0.192872	7.73133
LmjF.28.0340	31	hypothetical protein, conserved	LmjF.28	+	3462	0.00966706	7.21466
LmjF.28.1070	31	hypothetical protein, conserved	LmjF.28	+	3981	0.123912	7.03932
LmjF.28.2390	31	hypothetical protein, conserved	LmjF.28	+	4074	0.107822	6.95948
LmjF.30.0310	31	hypothetical protein, conserved	LmjF.30	-	3720	0.198723	7.80314
LmjF.30.3490	31	lorien protein	LmjF.30	+	1113	0.0922256	7.78176
LmjF.31.0110	31	intergrin alpha chain protein, putative	LmjF.31	-	2358	0.136109	7.93243
LmjF.31.2640	31	2-oxoglutarate dehydrogenase, e3 component, lipoamidedehydrogenase-like protein	LmjF.31	-	1869	0.0363333	7.11079
LmjF.32.0940	31	hypothetical protein, conserved	LmjF.32	+	3195	0.136037	7.17665
LmjF.32.1100	31	exportin 1, putative	LmjF.32	+	3114	0.0580621	7.59585
LmjF.32.2860	31	hypothetical protein, conserved	LmjF.32	-	2253	0.281765	7.73696
LmjF.33.2070	31	mitogen-activated protein kinase, putative (MPK15)	LmjF.33	+	3030	0.0423334	7.97536
LmjF.35.2700	31	hypothetical protein, conserved	LmjF.35	-	4020	0.0847097	7.9436
LmjF.36.4720	31	methionine synthase reductase, mitochondrial precursor-like protein	LmjF.36	+	4437	0.225456	7.40989
LmjF.36.5750	31	pseudouridine synthase TruD, putative	LmjF.36	-	2043	0.0926613	7.02435
LmjF.04.0950	32	60S ribosomal protein L10, putative	LmjF.04	-	642	0.08815	8.90946
LmjF.06.0990	32	hypothetical protein, conserved	LmjF.06	+	3639	0.0310135	8.25946
LmjF.07.0120	32	hypothetical protein, conserved	LmjF.07	+	6585	0.056624	8.49001
LmjF.10.0070	32	ribosomal protein l35a, putative	LmjF.10	+	435	0.081845	8.43553
LmjF.11.1110	32	60S ribosomal protein L28, putative	LmjF.11	+	444	0.0397858	8.65426
LmjF.11.1130	32	60S ribosomal protein L28, putative	LmjF.11	+	444	0.0511233	8.6655
LmjF.18.0620	32	60S ribosomal protein L10a, putative	LmjF.18	+	645	0.0344066	8.294
LmjF.21.1820	32	60S ribosomal protein L37a, putative	LmjF.21	+	279	0.0517238	8.51146
LmjF.26.0890	32	40S ribosomal protein S16, putative	LmjF.26	-	450	0.0711678	8.10692
LmjF.26.1640	32	40S ribosomal protein S33, putative (S33-2)	LmjF.26	+	264	0.0384139	8.11974
LmjF.28.1010	32	ribosomal protein S20, putative	LmjF.28	+	351	0.0458648	8.38868
LmjF.28.1030	32	ribosomal protein S20, putative	LmjF.28	+	351	0.0808853	8.43331
LmjF.30.3720	32	60S acidic ribosomal protein P2, putative (LIP1)	LmjF.30	+	321	0.0818867	8.34492
LmjF.31.1570	32	cytochrome c oxidase VIII (COX VIII), putative	LmjF.31	-	474	0.0883668	8.64399
LmjF.32.0430	32	60S ribosomal protein L17, putative	LmjF.32	-	501	0.0621149	8.73902
LmjF.32.2690	32	ribosomal protein L27, putative	LmjF.32	-	405	0.0557148	8.66231
LmjF.32.2960	32	DNA replication licensing factor MCM7, putative	LmjF.32	-	2178	0.0470291	8.40654
LmjF.34.2780	32	40S ribosomal protein S19 protein, putative	LmjF.34	+	519	0.0701283	8.93279
LmjF.35.0600	32	60S ribosomal protein L18a, putative	LmjF.35	+	540	0.0570676	8.46122
LmjF.35.1670	32	60S ribosomal protein L26, putative	LmjF.35	-	432	0.0582612	8.82379
LmjF.35.1880	32	60S ribosomal protein L5, putative	LmjF.35	+	918	0.0899492	8.86111
LmjF.36.0930	32	40S ribosomal protein S18, putative	LmjF.36	+	657	0.0666872	8.90886
LmjF.36.0940	32	40S ribosomal protein S18, putative	LmjF.36	+	462	0.0466514	8.84075
LmjF.36.1070	32	ribosomal protein L24, putative	LmjF.36	+	375	0.0584538	8.17456
LmjF.36.2870	32	40S ribosomal protein S24e (S24E-2)	LmjF.36	-	414	0.0707558	8.83796
LmjF.36.3750	32	40S ribosomal protein S27-1, putative	LmjF.36	+	261	0.0551359	8.12393
LmjF.36.3770	32	Nascent polypeptide-associated complex subunit beta, putative	LmjF.36	+	312	0.0865472	8.12001
LmjF.36.4520	32	hypothetical protein, conserved	LmjF.36	+	3165	0.0910885	8.00435
LmjF.01.0200	33	hypothetical protein, conserved	LmjF.01	-	903	0.155686	6.1136
LmjF.03.0520	33	hypothetical protein, conserved	LmjF.03	+	2556	0.0705586	7.14531
LmjF.04.0910	33	hypothetical protein, conserved	LmjF.04	-	747	2.53844	1.54564
LmjF.05.0740	33	hypothetical protein, conserved	LmjF.05	+	1098	0.0637604	5.6837
LmjF.05.0800	33	MYND zinc finger (ZnF) domain-like protein	LmjF.05	+	1320	0.0761695	6.18298
LmjF.05.1190	33	hypothetical protein, conserved	LmjF.05	-	5883	0.14666	5.47654
LmjF.06.1270	33	coproporphyrinogen III oxidase	LmjF.06	-	906	0.0803667	5.44747
LmjF.08.0870	33	hypothetical protein, unknown function	LmjF.08	-	1200	2.19071	1.21768
LmjF.11.1190	33	40S ribosomal protein S15A, putative	LmjF.11	+	393	0.133395	7.91255
LmjF.14.0020	33	phosphatidylinositol 3-kinase 2, putative	LmjF.14	+	2817	0.0738218	8.02275
LmjF.15.0350	33	hypothetical protein, conserved	LmjF.15	+	2010	0.150368	6.28602
LmjF.17.0400	33	hypothetical protein, unknown function	LmjF.17	-	3165	0.0822512	7.64103
LmjF.20.1090	33	hypothetical protein, conserved	LmjF.20	+	5886	0.0785287	7.76873
LmjF.22.0600	33	hypothetical protein, conserved	LmjF.22	-	1479	0.077974	6.52902
LmjF.22.0880	33	hypothetical protein, conserved	LmjF.22	+	2115	0.0408821	6.30784
LmjF.23.1410	33	hypothetical protein, conserved	LmjF.23	+	744	0.109601	5.76301
LmjF.24.0090	33	hypothetical protein, conserved	LmjF.24	+	687	0.201461	5.26315
LmjF.24.0130	33	WD40/YVTN repeat-like-containing protein	LmjF.24	+	1668	0.212336	5.73267
LmjF.24.1420	33	mismatch repair protein, putative	LmjF.24	+	4113	0.084821	7.55327
LmjF.26.0790	33	hypothetical protein, conserved	LmjF.26	-	399	0.187031	5.75766
LmjF.26.0880	33	40S ribosomal protein S16, putative	LmjF.26	-	450	0.035328	7.9942
LmjF.27.2230	33	hypothetical protein, conserved	LmjF.27	-	6384	0.12078	7.80635
LmjF.28.2205	33	ribosomal protein S29, putative	LmjF.28	+	174	0.0308973	7.88454
LmjF.29.0790	33	hypothetical protein, conserved	LmjF.29	-	4770	0.0583477	7.525
LmjF.29.1310	33	carnitine/choline acetyltransferase, putative	LmjF.29	+	1884	0.391988	2.13101
LmjF.30.1630	33	hypothetical protein, conserved	LmjF.30	+	453	0.691031	2.74936
LmjF.30.2270	33	hypothetical protein, conserved	LmjF.30	-	5091	0.0973083	7.23052
LmjF.32.2710	33	ribosomal protein L27, putative	LmjF.32	-	405	0.0494157	7.73304
LmjF.33.0280	33	hypothetical protein, conserved	LmjF.33	-	1536	0.26283	6.30269
LmjF.34.0240	33	hypothetical protein, conserved	LmjF.34	+	4014	0.0650653	7.43342
LmjF.34.0540	33	Gamma-soluble NSF attachment protein (SNAP-gamma) (N-ethylmaleimide-sensitive factor attachment protein, gamma), putative	LmjF.34	+	1170	0.368155	6.15775
LmjF.34.2410	33	hypothetical protein, conserved	LmjF.34	-	1266	0.47487	2.74005
LmjF.35.1930	33	hypothetical protein, unknown function	LmjF.35	+	1020	0.123524	5.83165
LmjF.36.0460	33	vacuolar protein sorting-associated protein 45, putative	LmjF.36	-	1854	0.0806264	6.35986
LmjF.36.1550	33	predicted tripartite motif protein	LmjF.36	-	2547	4.32798	2.18421
LmjF.36.3570	33	signal recognition particle receptor like protein, putative	LmjF.36	-	1818	0.137852	5.83867
LmjF.36.6190	33	hypothetical protein, conserved	LmjF.36	-	558	0.135456	5.92771
LmjF.02.0540	34	hypothetical protein, conserved	LmjF.02	-	987	0.371794	7.66087
LmjF.03.0370	34	hypothetical protein, conserved	LmjF.03	+	933	1.17484	3.90385
LmjF.05.0250	34	hypothetical protein, conserved	LmjF.05	+	294	0.7387	4.29691
LmjF.06.0510	34	hypothetical protein, unknown function	LmjF.06	+	1980	2.32093	3.60809
LmjF.08.0410	34	hypothetical protein, conserved	LmjF.08	+	4224	0.473438	4.38318
LmjF.08.0660	34	protein kinase, putative	LmjF.08	+	3855	0.823414	4.16372
LmjF.08.0860	34	hypothetical protein, unknown function	LmjF.08	+	873	0.897983	5.05414
LmjF.08.0930	34	protein kinase, putative	LmjF.08	-	3456	0.388469	4.52216
LmjF.09.0090	34	RNA-binding protein 5-like protein	LmjF.09	+	897	0.877072	3.10603
LmjF.09.0320	34	hypothetical protein, conserved	LmjF.09	+	2757	2.6604	4.40831
LmjF.10.0485	34	hypothetical protein, unknown function	LmjF.10	+	846	0.620956	4.46215
LmjF.10.0690	34	hypothetical protein, conserved	LmjF.10	-	4974	0.109712	4.60627
LmjF.10.1140	34	hypothetical protein, conserved	LmjF.10	-	1083	0.462966	4.42292
LmjF.12.0390	34	hypothetical protein, conserved	LmjF.12	+	1251	0.142695	4.08182
LmjF.12.0470	34	hypothetical protein, unknown function	LmjF.12	-	2256	1.87915	3.41827
LmjF.12.0570	34	hypothetical protein, conserved	LmjF.12	+	5625	0.176344	7.98842
LmjF.14.0380	34	hypothetical protein, conserved	LmjF.14	+	1824	0.925808	3.25198
LmjF.14.0650	34	fatty acid elongase, putative (ELO1.2)	LmjF.14	-	858	0.4723	4.11723
LmjF.16.0200	34	mitochondrial ornithine carrier protein-like protein	LmjF.16	-	903	0.237144	4.54506
LmjF.19.0570	34	hypothetical protein, conserved	LmjF.19	+	1647	0.620428	3.78775
LmjF.19.0830	34	hypothetical protein	LmjF.19	+	282	0.715553	3.77435
LmjF.19.0843	34	hypothetical protein	LmjF.19	+	282	0.42181	3.49295
LmjF.20.1200	34	calpain-like cysteine peptidase, putative	LmjF.20	+	2232	1.58489	3.66214
LmjF.20.1570	34	amidohydrolase, putative	LmjF.20	-	1248	0.683295	4.54541
LmjF.22.0270	34	hypothetical protein, conserved	LmjF.22	-	228	0.314901	3.70097
LmjF.23.0140	34	hypothetical protein, conserved	LmjF.23	+	873	0.22227	4.21726
LmjF.23.1050	34	small hydrophilic endoplasmic reticulum-associated protein (sherp) (SHERP)	LmjF.23	-	174	4.93124	5.2525
LmjF.23.1080	34	small hydrophilic endoplasmic reticulum-associated protein (sherp) (SHERP1)	LmjF.23	-	174	4.37423	5.23301
LmjF.23.1086	34	small hydrophilic endoplasmic reticulum-associated protein (sherp) (SHERP2)	LmjF.23	-	174	5.15509	4.99244
LmjF.25.0660	34	hypothetical protein, conserved	LmjF.25	-	288	0.537239	5.72578
LmjF.26.0410	34	hypothetical protein, conserved	LmjF.26	-	303	0.283129	4.45375
LmjF.26.1430	34	hypothetical protein, conserved	LmjF.26	+	3381	0.538942	4.69334
LmjF.27.1440	34	hypothetical protein, conserved	LmjF.27	+	648	0.169132	4.11603
LmjF.28.0270	34	phosphoadenosine phosphosulfate reductase-like protein	LmjF.28	+	648	0.405503	4.8045
LmjF.28.0900	34	hypothetical protein, conserved	LmjF.28	+	873	0.261423	4.5778
LmjF.29.1140	34	tryparedoxin-like protein	LmjF.29	+	828	0.467335	3.2418
LmjF.30.1080	34	hypothetical protein, unknown function	LmjF.30	+	7545	0.424809	7.97743
LmjF.30.3180	34	hypothetical protein, conserved	LmjF.30	-	444	0.638273	3.54859
LmjF.31.0710	34	hypothetical protein, unknown function	LmjF.31	-	390	0.723935	4.78114
LmjF.31.1165	34	hypothetical protein	LmjF.31	-	438	0.940741	5.38596
LmjF.31.1440	34	hypothetical protein, unknown function (pseudogene)	LmjF.31	-	1593	0.254322	4.61787
LmjF.32.0780	34	protein kinase, putative	LmjF.32	+	3426	0.7253	8.01754
LmjF.32.1780	34	hypothetical protein, conserved	LmjF.32	-	570	0.966293	4.50747
LmjF.32.3550	34	hypothetical protein, unknown function	LmjF.32	+	1335	1.34911	4.56478
LmjF.33.1460	34	hypothetical protein, conserved	LmjF.33	+	984	1.23555	4.16659
LmjF.33.1840	34	small GTP-binding protein Rab18, putative	LmjF.33	+	654	0.398187	4.76667
LmjF.33.2180	34	hypothetical protein, conserved	LmjF.33	+	4233	1.5773	3.99755
LmjF.33.2720	34	3-oxoacyl-acyl carrier protein synthase ii, putative	LmjF.33	+	1380	1.0837	3.36136
LmjF.33.3070	34	Flagellar Member 8 (FLAM8)	LmjF.33	+	22656	0.356247	7.49918
LmjF.34.0150	34	malate dehydrogenase, putative	LmjF.34	+	996	0.04422	5.03603
LmjF.34.0530	34	hypothetical protein, unknown function	LmjF.34	+	1476	0.795295	4.86739
LmjF.34.3310	34	hypothetical protein, conserved	LmjF.34	+	1572	0.557571	4.32067
LmjF.34.4390	34	quinonoid dihydropteridine reductase (QDPR-3)	LmjF.34	+	690	0.237013	4.26524
LmjF.35.0460	34	Generative cell specific 1 protein, putative (GCS1)	LmjF.35	+	2754	0.413246	5.1082
LmjF.35.3640	34	hypothetical protein, conserved	LmjF.35	-	606	0.2272	4.4237
LmjF.35.3680	34	ribulose-phosphate 3-epimerase, putative	LmjF.35	-	762	1.43134	5.27871
LmjF.35.4130	34	poly(A)-binding protein 2 (PABP2)	LmjF.35	+	1785	0.331899	4.23417
LmjF.35.5190	34	NIMA-related kinase, putative	LmjF.35	+	1434	1.83928	4.60117
LmjF.36.0720	34	mitogen-activated protein kinase (MPK2)	LmjF.36	+	1296	0.592153	3.80517
LmjF.36.2450	34	hypothetical protein, conserved	LmjF.36	+	1356	0.565172	5.62827
LmjF.36.2730	34	D-tyrosyl-tRNA deacylase, putative	LmjF.36	-	459	0.668653	3.75034
LmjF.36.5980	34	hypothetical protein, unknown function	LmjF.36	-	1515	0.41556	4.22456
LmjF.01.0250	35	hypothetical protein, conserved	LmjF.01	-	2367	0.151203	5.72404
LmjF.03.0950	35	hypothetical protein, conserved	LmjF.03	-	1908	0.113488	6.38251
LmjF.05.1140	35	V-type proton ATPase subunit D, putative (VAd)	LmjF.05	-	1074	0.283405	6.74332
LmjF.06.0500	35	hypothetical protein, conserved	LmjF.06	+	1638	0.308548	5.86162
LmjF.06.0780	35	hypothetical protein, unknown function	LmjF.06	+	8352	0.525353	6.2621
LmjF.06.0960	35	cell cycle associated protein MOB1, putative (MOB1)	LmjF.06	+	672	0.471887	5.46455
LmjF.07.0010	35	Ubiquitin-like modifier-activating enzyme ATG7, putative (ATG7)	LmjF.07	-	2178	0.148399	5.74653
LmjF.07.1160	35	amino acid transporter 19, putative (AAT19)	LmjF.07	+	1476	1.582	8.11737
LmjF.09.0500	35	hypothetical protein, conserved	LmjF.09	+	4512	0.487427	8.54946
LmjF.09.0710	35	hypothetical protein, conserved	LmjF.09	-	1551	0.0313081	6.29137
LmjF.09.0730	35	hypothetical protein, conserved	LmjF.09	-	1902	0.255076	6.36211
LmjF.09.1120	35	mitochondrial RNA binding protein 2	LmjF.09	-	729	0.119309	6.34416
LmjF.09.1300	35	hypothetical protein, conserved	LmjF.09	-	657	0.204623	6.30442
LmjF.10.0280	35	hypothetical protein, conserved	LmjF.10	+	7038	0.17371	8.31764
LmjF.10.0820	35	hypothetical protein, conserved	LmjF.10	-	1203	0.147697	6.55632
LmjF.11.0220	35	pterin-4-alpha-carbinolamine dehydratase, putative	LmjF.11	+	336	0.201297	5.14925
LmjF.11.0260	35	hypothetical protein, conserved	LmjF.11	+	1785	0.31646	6.71675
LmjF.11.0350	35	14-3-3 protein 2, putative (14-3-3-II)	LmjF.11	+	762	0.190769	6.07026
LmjF.11.0610	35	hypothetical protein, conserved	LmjF.11	+	3231	0.507149	7.41823
LmjF.11.1210	35	SKP1-like protein	LmjF.11	+	552	0.0569699	7.26428
LmjF.11.1320	35	hypothetical protein, conserved	LmjF.11	+	1335	0.245116	6.37579
LmjF.12.0010	35	translation initiation factor EIF-2b alpha subunit, putative	LmjF.12	+	1011	0.0454998	5.72657
LmjF.12.0620	35	hypothetical protein, conserved	LmjF.12	+	3951	1.13621	6.42757
LmjF.12.0850	35	surface antigen protein 2, putative	LmjF.12	+	1890	1.24207	7.87387
LmjF.12.0905	35	hypothetical protein	LmjF.12	+	1296	1.22606	9.71722
LmjF.12.0960	35	surface antigen protein 2, putative	LmjF.12	+	2007	1.92461	7.51861
LmjF.12.1090	35	surface antigen protein, putative	LmjF.12	+	1530	1.215	9.3725
LmjF.13.0470	35	hypothetical protein, conserved	LmjF.13	+	1479	0.115045	6.6734
LmjF.13.1270	35	DNA/RNA non-specific endonuclease-like protein	LmjF.13	-	2580	0.0951444	6.18792
LmjF.13.1370	35	hypothetical protein, conserved	LmjF.13	-	2094	0.277476	6.4932
LmjF.13.1640	35	mitogen-activated protein kinase, putative (MPK7)	LmjF.13	-	1818	0.271961	6.90303
LmjF.14.1160	35	enolase (ENOL)	LmjF.14	+	1290	0.6031	8.0477
LmjF.15.0880	35	myo-inositol-1 phosphatase, putative	LmjF.15	-	1401	0.352961	5.63144
LmjF.15.1280	35	hypothetical protein, conserved	LmjF.15	-	5679	0.597904	8.16568
LmjF.16.0510	35	hypothetical protein, conserved	LmjF.16	-	3558	0.211423	6.51195
LmjF.17.0237	35	receptor-type adenylate cyclase b (RAC-B4)	LmjF.17	-	3987	0.801632	7.8611
LmjF.17.0450	35	hypothetical protein, conserved	LmjF.17	-	4752	0.217218	7.09075
LmjF.17.0890	35	hypothetical protein, conserved (META1)	LmjF.17	+	339	3.48092	8.23641
LmjF.18.1440	35	hypothetical protein, conserved	LmjF.18	+	702	0.296223	5.20459
LmjF.19.0400	35	Vesicle-trafficking protein SEC22, putative (SEC22)	LmjF.19	+	843	0.0394155	7.2857
LmjF.20.1260	35	hypothetical protein, unknown function	LmjF.20	+	2535	0.159462	7.36489
LmjF.20.1320	35	hypothetical protein, conserved	LmjF.20	+	1053	0.45828	5.74496
LmjF.20.1520	35	hypothetical protein, conserved	LmjF.20	-	4755	0.0972718	8.09478
LmjF.21.0055	35	hypothetical protein, conserved	LmjF.21	+	1482	0.215736	6.69463
LmjF.21.0835	35	hypothetical protein, conserved	LmjF.21	+	948	0.183956	6.64578
LmjF.21.0855	35	hypothetical protein, conserved	LmjF.21	+	891	0.253943	6.00967
LmjF.21.1110	35	hypothetical protein, conserved	LmjF.21	-	5286	0.278808	8.1153
LmjF.22.0220	35	hypothetical protein, unknown function	LmjF.22	-	2685	0.399017	6.5084
LmjF.22.1530	35	dephospho-CoA kinase, putative	LmjF.22	+	735	0.578403	5.38296
LmjF.22.1660	35	hypothetical protein, conserved	LmjF.22	+	1851	0.203639	5.81938
LmjF.23.1020	35	hypothetical protein, unknown function	LmjF.23	-	453	1.51299	5.81385
LmjF.24.1090	35	hypothetical predicted multipass transmembrane protein	LmjF.24	+	1557	1.26407	7.83577
LmjF.24.1190	35	hypothetical protein, conserved	LmjF.24	+	942	0.219218	5.09982
LmjF.24.2220	35	hypothetical protein, conserved	LmjF.24	-	1194	0.0640223	6.53865
LmjF.24.2270	35	zinc-finger multi-pass transmembrane protein	LmjF.24	-	837	0.139884	6.40308
LmjF.25.0900	35	hypothetical protein, unknown function	LmjF.25	+	1023	0.123474	6.18788
LmjF.25.1200	35	modification methylase-like protein	LmjF.25	-	2523	0.10333	6.69665
LmjF.25.1430	35	Putative intraflagellar transport protein A1 (PIFTA1)	LmjF.25	-	1464	0.352356	6.3074
LmjF.25.1680	35	hypothetical protein, unknown function	LmjF.25	-	5745	0.354676	8.08232
LmjF.25.1820	35	hypothetical protein, conserved	LmjF.25	-	2496	0.330718	8.38265
LmjF.25.2190	35	hypothetical protein, conserved	LmjF.25	+	1134	0.359779	5.66383
LmjF.26.0720	35	hypothetical protein, conserved	LmjF.26	-	3270	0.20945	6.97593
LmjF.27.0110	35	hypothetical protein, conserved	LmjF.27	-	258	0.0740073	6.90551
LmjF.27.0510	35	calpain-like cysteine peptidase, putative	LmjF.27	+	16077	1.10749	9.00167
LmjF.27.0670	35	amino acid permease, putative (AAT23.1)	LmjF.27	+	1503	0.130239	6.41034
LmjF.27.1030	35	hypothetical protein, conserved	LmjF.27	-	2682	0.378556	6.36997
LmjF.27.1140	35	hypothetical protein, conserved	LmjF.27	-	1752	0.220947	6.63098
LmjF.27.1350	35	hypothetical protein, unknown function	LmjF.27	+	954	0.171906	7.01521
LmjF.27.1950	35	hypothetical protein, conserved	LmjF.27	-	4542	0.398191	8.05617
LmjF.28.0010	35	hypothetical protein, conserved	LmjF.28	+	1653	0.29229	5.98324
LmjF.28.0080	35	hypothetical protein, unknown function	LmjF.28	+	5667	0.232407	8.28103
LmjF.28.1260	35	hypothetical protein, conserved	LmjF.28	+	3372	0.0814985	7.34017
LmjF.28.1370	35	haloacid dehalogenase-like hydrolase, putative	LmjF.28	+	855	0.350105	6.50226
LmjF.28.1470	35	Qa-SNARE protein	LmjF.28	+	864	0.223201	5.17223
LmjF.28.2190	35	hypothetical protein, conserved	LmjF.28	+	2739	0.317583	6.07543
LmjF.28.3010	35	hypothetical protein, conserved	LmjF.28	-	3018	0.0742449	8.15525
LmjF.29.0350	35	hypothetical protein, conserved	LmjF.29	-	3975	1.05332	8.14773
LmjF.29.2830	35	hypothetical protein, conserved	LmjF.29	+	633	1.18356	7.81427
LmjF.29.2870	35	hypothetical protein, conserved	LmjF.29	+	1158	0.161783	6.63317
LmjF.30.0550	35	hypothetical protein, conserved	LmjF.30	-	1830	0.119095	6.89273
LmjF.30.2160	35	hypothetical protein, conserved	LmjF.30	-	1950	0.0966588	5.9791
[truncated: 6,367 more rows]
